# Supplementary material for: Connectomic reconstruction predicts visual features used for navigation
Source: Nature. 2024 Oct 2;634(8032):181–90. doi: 10.1038/s41586-024-07967-z (PMC11446847; doi:10.1038/s41586-024-07967-z)
Supplement: Supplementary file 5 — Eye map. A csv file that contains every Mi1 neuron in both hemisphere. For each of them, their coordinates and point within layer M6 is included. [file 41586_2024_7967_MOESM5_ESM.csv]

mi1_root_id	postion_x	postion_y	postion_z	m6_x	m6_y	m6_z	theta	phi	hemisphere
720575940603042272	762756	219628	112240	751326	226747	129559	30.9	112.2	R
720575940603200428	738064	284448	88520	728473	279605	110468	4.7	132.3	R
720575940603327916	815492	361240	200160	793002	345071	205157	-9.3	7.9	R
720575940603935334	709620	358360	118360	699815	350321	127484	-43.3	112.8	R
720575940604151008	792092	312008	117760	770190	304482	139511	0.3	69.7	R
720575940604191456	743864	316052	96600	731086	308592	117324	-8.7	112.4	R
720575940604255712	749320	173400	144160	741632	180943	158288	61.6	125.3	R
720575940604508332	849044	252260	190200	819036	252726	200098	24.8	17.8	R
720575940604607678	820272	193240	216320	802352	199545	221294	52.2	-13.4	R
720575940604687532	806972	372880	193440	782979	355785	200746	-16.3	12.4	R
720575940604714929	810972	362020	211280	786813	351741	216496	-11	-3.8	R
720575940604947657	756724	240524	100680	744495	241993	120912	20.9	117.8	R
720575940605029856	728216	382820	143360	712077	370423	152352	-56.6	67.1	R
720575940605215665	826192	317568	159640	800340	306855	172665	5.4	36.5	R
720575940605262880	754420	360160	119720	736976	345710	139162	-27.2	72.9	R
720575940605478321	802748	374804	188120	778035	358752	195611	-18.5	16.7	R
720575940605581024	765140	394908	183360	747702	378292	188551	-41.6	16	R
720575940605668128	741776	173684	141360	735644	181974	153756	59.7	140.3	R
720575940606042814	738868	205368	114360	733686	211927	128148	35.9	134.6	R
720575940606057900	832416	342820	189760	804585	327785	198806	-0.8	11.7	R
720575940606333385	792728	199988	143320	773816	206881	162401	49.8	70.4	R
720575940606398240	757740	374668	137520	737613	360021	152670	-33.7	53.9	R
720575940606476478	752232	181092	132520	743764	191587	148911	53.7	120.2	R
720575940606513342	819320	216316	165480	794422	221852	178637	41.2	43.1	R
720575940606654386	816948	274632	138000	791662	275081	154560	12.9	57.9	R
720575940606665564	746048	355604	115720	728837	343373	133477	-28.8	82.5	R
720575940606712777	786096	340832	125720	762908	328889	145640	-11.4	63.1	R
720575940606721801	732072	274480	92200	724196	274489	110103	3.6	140.4	R
720575940606944898	823992	310756	151280	795343	304376	164951	4.1	43.1	R
720575940607228629	739580	181188	133720	733951	185640	148973	55.5	142.4	R
720575940607385283	850324	270428	193680	820822	266499	201558	18.8	14.4	R
720575940607730780	806700	304356	131080	782552	301099	149567	3.3	56.3	R
720575940607787138	835512	224900	219480	816019	228595	221981	37.3	-3.3	R
720575940608157635	809164	211648	154320	788603	220824	170449	41.8	53.1	R
720575940608211780	817428	230080	153360	793934	237024	166933	33.4	53.6	R
720575940608278281	828552	208604	187800	803703	214555	197138	44.4	24.2	R
720575940608309771	833080	218288	221520	814483	221375	223997	40.4	-6.7	R
720575940608431061	852912	262024	204800	822207	260418	212573	22	3.9	R
720575940608553155	834140	269040	158400	804485	268361	171148	17.8	41.1	R
720575940608810798	815116	302192	137920	788265	297661	153811	4.2	52.9	R
720575940608927534	802912	197824	160680	782001	205385	174978	51.9	50	R
720575940609063800	788868	322464	118680	766055	313422	139257	-4	70.4	R
720575940609312860	703800	366468	136040	699810	364501	140528	-56.7	101.3	R
720575940609453010	806204	224420	145520	784964	227843	161809	37.3	63.4	R
720575940609463620	761100	199152	121200	748862	208129	138174	42	114.1	R
720575940609555406	820544	355144	186720	795569	339497	194561	-7.2	17.2	R
720575940609667083	779132	372328	157320	756576	359399	167433	-26.1	39.1	R
720575940609758217	838412	241716	173320	809091	244282	184434	30.1	32.9	R
720575940609925589	777776	254736	105960	763655	253167	129573	19.9	95.5	R
720575940610007598	773040	294080	102640	757730	289725	125126	5.6	92	R
720575940610177941	770224	210384	118080	757968	219059	137636	36.8	102.7	R
720575940610277956	711208	361892	121640	702076	353211	129882	-45.7	106.5	R
720575940610316664	834712	323112	175040	805377	313102	185227	4.2	24.2	R
720575940610418296	790384	190560	149440	771282	199415	165384	55	70.9	R
720575940610438898	738656	376636	134240	723282	362076	147894	-40.8	64.7	R
720575940610460402	843316	226916	201920	815694	232468	209622	36.4	10.2	R
720575940610533582	788152	273612	111200	770362	272165	133430	12.5	84	R
720575940610578786	794960	356128	149880	769834	344568	163052	-15.1	43.5	R
720575940610580578	821748	355048	204800	795957	341899	210412	-7.2	3.3	R
720575940610674090	837588	235300	178000	810803	240161	189168	32.5	27.5	R
720575940610695338	801436	283108	119880	781371	276916	143386	10.9	70.8	R
720575940610739882	737944	244808	96760	729083	244545	113374	15.5	137.4	R
720575940610740394	772620	309120	106440	755344	303263	127553	-0.9	88.1	R
720575940610772174	842816	237548	187440	814788	240708	198243	32.2	21.1	R
720575940610903854	773124	391452	189280	753757	376357	193342	-37.7	13.5	R
720575940610934340	849212	273624	186360	818326	270630	196973	17.5	18.7	R
720575940610952198	831328	222264	179800	805176	226582	189178	38.4	27	R
720575940610952982	770892	352208	121520	750408	338416	141860	-19.9	68	R
720575940610953478	832492	219788	185560	806409	222703	194398	40.5	22.7	R
720575940610979590	829104	253104	156600	801588	254560	170421	24.3	44.7	R
720575940611054798	768832	190560	132840	756844	198574	151893	52.6	97.9	R
720575940611126648	799700	306656	123440	776199	300484	142649	3	64.8	R
720575940611216867	790272	334512	126960	769137	325874	148350	-8.4	58.5	R
720575940611352469	755596	215868	109720	745362	222637	127917	32	120.3	R
720575940611361378	783948	310808	111080	764059	304053	133423	-0.1	79	R
720575940611362965	824896	323508	158600	796072	315440	172120	2	37.4	R
720575940611489746	834380	291340	165560	806212	287368	176045	10.4	35.5	R
720575940611524835	843692	231692	193320	815921	236352	203323	34.1	16	R
720575940611551857	844516	316004	197440	814724	305846	205551	7.5	6.2	R
720575940611625238	759820	250880	98120	744941	250407	119447	16.5	115.6	R
720575940611667154	826188	230064	166880	801285	234167	178917	34.2	39.5	R
720575940611685489	767128	384896	161640	749077	369100	172205	-33.5	33.1	R
720575940611686513	797296	227564	132800	779764	234879	151159	32.5	73.1	R
720575940611704689	772608	390784	181280	754885	373931	187760	-34.9	20.1	R
720575940611751347	760288	321884	104720	743726	313783	124829	-7.9	95.6	R
720575940611778290	829180	239936	165000	802950	242942	177087	30.5	40.2	R
720575940611780450	849624	283012	211360	820115	280176	219600	13.1	-5	R
720575940611838577	770368	374736	150320	750597	360891	163641	-29.8	42.1	R
720575940611882725	788360	261468	113320	771092	262806	135122	15.9	84.8	R
720575940611884773	812436	260376	134400	789534	261293	153606	19.4	62.4	R
720575940612031694	824176	247096	154440	798476	249445	168318	27	49.3	R
720575940612109619	765864	275668	98160	753413	272281	121805	10.9	102.4	R
720575940612162227	835952	209800	209760	811046	217398	215234	44.8	4	R
720575940612197986	852980	281672	191600	820503	275978	200029	15.2	15.1	R
720575940612334810	781320	388080	185640	760099	371762	191955	-31.7	17.3	R
720575940612352114	800368	344628	144720	775962	332019	158910	-9.6	46.5	R
720575940612393000	771876	277692	100360	758089	275135	124515	10	96.6	R
720575940612410481	778476	348300	124960	757160	335616	145026	-16.4	63.8	R
720575940612523669	723992	354092	108000	711438	342152	124720	-32.9	104.3	R
720575940612556438	837416	221596	197480	813177	228321	206196	39.2	13.3	R
720575940612562525	806900	345828	154960	781368	334403	167162	-8.7	39.6	R
720575940612727550	747040	253952	96080	740225	255098	116598	13.7	120.3	R
720575940612855219	724368	384420	151240	712854	373957	156331	-60.4	59.4	R
720575940612944298	820056	189592	194840	796452	198513	202409	54.5	20.5	R
720575940613073918	757116	230392	103920	742940	233687	122806	25.1	120.8	R
720575940613102053	831640	274484	226320	823203	272292	226618	17.1	-10.6	R
720575940613120741	811964	355332	169080	786693	340997	179813	-10.1	29.2	R
720575940613127574	800240	308664	228720	814366	309865	224793	NA	NA	R
720575940613416744	835488	327088	178120	805860	318200	189109	2.5	20.1	R
720575940613508210	786088	346240	128400	763161	333298	148205	-12.6	59	R
720575940613616559	756732	390096	160640	736896	374679	170282	-43.8	33.4	R
720575940613638290	766400	283584	99720	752185	280629	120922	7.5	101.7	R
720575940613676975	801364	270392	120520	782151	268067	144515	14.8	71.4	R
720575940613700305	799664	360580	156480	775750	345982	171200	-14.3	35.6	R
720575940613709983	783812	277584	107160	766211	276595	129996	11.1	87.5	R
720575940613857251	792424	332004	125600	768654	321979	145366	-6.9	62.5	R
720575940613919135	724284	299388	89680	717840	291982	108854	-3.8	133.8	R
720575940613956242	804048	260076	125360	782564	260354	145663	18.6	71.8	R
720575940613994898	812872	297068	134000	786357	292477	151042	6	56.5	R
720575940614026280	719984	384000	153920	709091	375442	155793	-64.6	67.7	R
720575940614047500	734376	265524	100800	728162	266346	112588	7.1	132.5	R
720575940614104774	778836	243648	110440	763691	244151	131413	23.4	97	R
720575940614212258	850480	251588	199400	820665	254776	208701	24.1	8.6	R
720575940614282134	843256	244180	182160	813797	245223	192243	30.5	24.8	R
720575940614448059	815596	217896	161240	792811	224767	173641	39.2	48.7	R
720575940614486782	770424	388816	169560	748717	372421	177826	-36	27.6	R
720575940614503285	788268	355052	138080	763984	341957	154718	-16.4	51.2	R
720575940614518678	831548	236008	170880	804710	239223	182243	32.2	35.7	R
720575940614545851	745940	195848	117480	734611	203089	133811	42.4	135.7	R
720575940614570705	831084	277080	164800	807087	273410	175024	15.5	37.6	R
720575940614607912	815496	263260	137600	792464	265967	156202	17.4	58	R
720575940614650163	778316	192288	136760	762586	202484	153761	50.9	89.4	R
720575940614750870	724448	371168	123280	710249	357298	135386	-45.3	89.4	R
720575940614779026	824232	275596	147560	797965	275464	162506	13.3	49.6	R
720575940614850088	776160	164328	171840	759800	174237	182214	76.2	71.8	R
720575940614924946	789532	168376	181440	772926	178437	190281	71	36.3	R
720575940614935249	788700	359400	146160	764430	345952	159111	-18.3	47.4	R
720575940614968938	776576	388484	199440	758586	374528	204198	-36.4	2.6	R
720575940614989107	844864	288624	180480	814534	284689	189633	12.8	22.3	R
720575940615088034	774732	208636	124760	761015	215702	141791	40.2	97.9	R
720575940615240103	781808	215568	122560	766177	220792	143647	38.7	90.6	R
720575940615261235	714928	331284	99800	705122	325724	115181	-26.1	126.9	R
720575940615266866	820708	273832	142160	795130	270918	159575	15.2	53.7	R
720575940615279419	812500	326308	144280	786172	316202	159812	-1.4	46.3	R
720575940615420358	810812	191432	175840	790498	201820	188124	53.3	33.4	R
720575940615590034	773224	255112	104400	758777	257224	125909	17.8	99.6	R
720575940615649366	719052	329560	96320	711563	321686	114664	-20.9	123.3	R
720575940615658713	808660	366188	202440	786395	351723	206408	-13.6	7.5	R
720575940615702621	744412	260408	93760	734605	259972	114586	10.6	126.2	R
720575940615811807	754180	348304	114360	735259	338253	133397	-24.2	81.8	R
720575940615836450	799052	370404	169920	774899	354756	180502	-17.2	28.9	R
720575940615908353	837980	310800	218840	818070	302698	224988	NA	NA	R
720575940615912916	730268	294956	87120	724019	286178	109693	0.9	132.8	R
720575940616046348	840824	295964	219160	821711	289534	225191	NA	NA	R
720575940616083212	718372	382104	141240	705994	371447	150191	-60.9	76.3	R
720575940616085917	728188	285448	87120	718664	282787	108267	1.2	140.5	R
720575940616095259	796352	329096	130440	774416	318629	148243	-4.2	58	R
720575940616097653	827648	329512	169280	800846	317285	180194	2.4	29.1	R
720575940616111221	787036	194484	142560	769152	202216	160807	51.8	77.4	R
720575940616168276	777736	299632	105960	760442	294162	128340	3.8	87.4	R
720575940616176852	730152	244800	103760	726150	247873	113324	11.5	144.8	R
720575940616304925	805412	300580	128080	781026	296327	146694	5.1	60.4	R
720575940616367133	837492	219636	194120	810345	223967	202756	41.5	15.8	R
720575940616496102	808112	206236	159480	785683	213138	172422	46.8	51.7	R
720575940616553541	772504	365820	140480	751169	353103	155188	-26.4	51	R
720575940616558405	805864	210016	152120	783497	215928	167376	44.4	58.1	R
720575940616572992	764300	368744	136200	744588	354527	152256	-29.2	54.7	R
720575940616748096	777668	285548	103360	761170	280884	126052	9.1	91.8	R
720575940616787061	786316	381072	204280	767875	368294	206703	-27.7	2.8	R
720575940616848140	833844	321968	218360	812817	313610	221864	4.7	-8	R
720575940616893638	795264	259992	116840	775323	258531	139055	17.9	81.1	R
720575940617027257	803872	370696	182600	779571	355416	190258	-16.6	21.5	R
720575940617029009	747544	320384	98640	733837	312793	119603	-9.7	107.3	R
720575940617037969	801752	224460	138320	782224	231514	156467	35.1	68.3	R
720575940617076258	803320	296776	123040	779530	291629	143804	6.1	64.9	R
720575940617213557	724788	348412	106280	710705	338215	122093	-31.2	110.3	R
720575940617236923	812052	360700	207880	789944	348629	211246	-10.8	2.7	R
720575940617246395	833436	302280	162560	803473	297079	174395	7.9	35.9	R
720575940617264245	726688	390864	167480	715787	381918	167980	-66.2	39.9	R
720575940617282747	832996	285640	162280	804972	282247	173316	11.7	38.9	R
720575940617320331	743900	389780	175240	731075	382464	178582	-54.2	22	R
720575940617449506	822212	350892	211920	798266	338918	216044	-5.8	-1.5	R
720575940617509716	730644	349088	106360	718362	337673	124395	-27.6	101.4	R
720575940617578267	750712	313120	97800	739555	305077	119518	-5.8	106	R
720575940617620509	807036	351956	158840	781724	339209	170981	-10.6	35.9	R
720575940617637204	781680	171992	160760	764461	182907	176468	70	66.7	R
720575940617817693	818488	198376	203240	800527	203381	205158	51.6	16.7	R
720575940617839832	766616	205804	126440	755379	211562	140112	41.2	105.5	R
720575940617882342	845304	238036	213600	820804	240782	221679	32.6	-5	R
720575940618013745	770756	267068	101480	757523	266313	124855	13.7	97.8	R
720575940618148766	793152	296948	113800	772109	291892	136768	5.7	74.6	R
720575940618156702	810464	248764	136840	788715	252322	154699	24.1	62.8	R
720575940618311892	847020	238356	198280	817875	240838	207114	31.4	11.8	R
720575940618338260	776264	314976	108920	757525	307465	130498	-2.8	84	R
720575940618350804	721816	293080	90240	713751	288584	107763	-3.1	141.1	R
720575940618358838	770884	225840	111720	757222	230980	131324	29.5	105	R
720575940618364325	742560	243356	96320	733299	241111	116962	18.6	130.9	R
720575940618389054	782364	170092	169160	765992	177424	183639	72.7	56.3	R
720575940618392157	763876	376984	147000	744095	362500	159742	-33	45.7	R
720575940618405917	752280	164072	160320	743586	172401	169379	74.3	147.7	R
720575940618420278	837536	308116	171720	808722	298443	182690	8	27.4	R
720575940618490782	836476	311604	190720	813173	304942	195703	7.7	15	R
720575940618491038	834156	336564	184440	805208	323254	193848	0.9	16.1	R
720575940618697506	764228	379696	154320	743850	365657	165033	-35	41.3	R
720575940618710813	778392	170404	198640	773112	172223	199700	74	11.3	R
720575940618728606	785400	386504	196400	763829	371228	202541	-30.7	7.5	R
720575940618739136	771168	328700	112840	753895	318833	133030	-9	80.1	R
720575940618786205	780836	187420	142720	764527	198412	158939	53.8	84.2	R
720575940618795099	763964	247356	100600	750342	247014	122571	20	111.7	R
720575940618826314	751528	295888	95880	739576	291205	116075	1.2	114.3	R
720575940618860445	742244	372164	128840	724319	358762	143407	-38.7	69.8	R
720575940618902811	806240	368644	175120	780240	352398	185543	-15.1	25.6	R
720575940618931229	779392	325324	116200	759856	316220	136419	-6.6	75.4	R
720575940618995028	845148	255384	218880	821842	254522	224163	23.2	-7.5	R
720575940619018779	NA	NA	NA	793401	187112	215269	63.3	-24.7	NA
720575940619121713	827800	323564	162640	800396	312542	176540	4.1	33.1	R
720575940619213771	777840	271520	104920	763120	271498	127455	12.3	92.6	R
720575940619265140	826260	204428	184600	799698	209631	193813	47	28.4	R
720575940619308653	837084	230396	222560	817624	233499	225537	NA	NA	R
720575940619333701	715904	359284	119880	707365	349749	129042	-40.4	102.4	R
720575940619393349	848712	271772	209560	806386	272949	219383	16.1	-0.2	R
720575940619471440	841268	324644	196320	811680	314803	205060	4.4	6.6	R
720575940619519061	818208	327276	154920	791536	318733	167917	-0.7	40.3	R
720575940619619510	757184	272692	94480	744651	270057	117281	9.2	113.5	R
720575940619624374	760920	168120	152360	751442	180747	164677	66.7	105.3	R
720575940619624630	775888	169864	157680	759054	180487	171576	69.6	86.5	R
720575940619780731	817668	196560	181280	795062	205979	190759	50.1	30.9	R
720575940619876890	832560	210152	218800	811261	215499	221000	44.5	-2.6	R
720575940619899294	737032	297336	89880	727914	290548	111094	-0.5	127.3	R
720575940619905919	751440	266920	95720	744034	261357	117760	12.7	113.9	R
720575940619944360	755212	285224	93200	741662	280241	115689	5.6	113.8	R
720575940619962422	832932	245832	168560	806703	247949	180113	28.1	36.7	R
720575940619967435	837448	250332	170320	810049	252971	182777	26.2	33.6	R
720575940619977087	812724	360984	174920	786814	345508	184307	-11.5	25.4	R
720575940619997121	784640	222772	121520	768611	228589	142302	33.9	89.3	R
720575940620101870	813220	270292	132440	789159	269611	151780	14.6	62.2	R
720575940620115541	776140	167488	165760	762409	178761	179108	73	80.4	R
720575940620133243	786852	321724	230120	806640	326563	223500	NA	NA	R
720575940620139781	780172	305976	106960	761592	299549	130238	1.6	83.2	R
720575940620159960	788116	371780	158600	762972	358301	171542	-22.7	35.9	R
720575940620183066	783772	255996	109920	767350	257901	131863	18.1	90.1	R
720575940620210014	748736	375532	134760	730162	360848	150052	-37.1	58.8	R
720575940620233899	750176	340992	108960	733833	330652	127793	-19.7	92.2	R
720575940620298754	767436	305940	104480	753788	298233	124630	1	92.5	R
720575940620343000	759828	164004	159640	747799	175368	169018	72.3	120.4	R
720575940620415568	742640	352284	112640	728074	339690	130048	-26.9	87.7	R
720575940620462177	798368	354284	155480	775655	342141	167340	-12.5	39.6	R
720575940620500801	771128	354748	125360	750746	341732	144780	-21.5	63.9	R
720575940620525076	821000	187504	202600	796351	195016	208491	56.7	11.7	R
720575940620552973	839904	218732	204520	813448	225062	212347	41.4	7.3	R
720575940620605776	724500	378688	132880	710108	363492	143936	-50.1	81.1	R
720575940620655854	763428	391708	171480	742348	376933	179393	-42.8	25	R
720575940620728710	730264	337508	101720	715193	329630	119673	-24.2	111.9	R
720575940620739494	784432	387548	191360	765395	369394	196450	-28.4	13.7	R
720575940620780270	737020	356516	113360	721471	344482	130306	-31.9	89.3	R
720575940620811892	739564	311164	95480	728340	305233	114581	-7.5	117.2	R
720575940620826900	784988	197060	137520	767554	205718	155830	48.9	82.6	R
720575940620857776	811576	226296	150400	789503	232244	164771	35.3	57.8	R
720575940620859574	798492	350496	148400	775879	337670	162884	-10.9	43.3	R
720575940620916389	793136	269676	115320	774454	268122	137252	14.3	80.5	R
720575940620922644	797204	320932	127360	773669	313691	145382	-2.8	61.5	R
720575940620941703	803336	190292	218040	797281	192345	218684	60.3	-14.2	R
720575940620960020	762576	237012	104400	749525	238515	124270	24.2	113.8	R
720575940621003457	761720	293972	97920	748036	288667	120091	3.9	102.2	R
720575940621096686	734824	384236	144000	717733	370015	154331	-52	59	R
720575940621181424	831648	332668	211000	808031	325789	215058	-0	-2.3	R
720575940621183624	779388	377912	161520	756102	363605	172057	-27.7	35.1	R
720575940621189358	808232	333716	144680	781458	324416	159102	-5.4	46.2	R
720575940621194405	842496	254816	186520	817702	257352	193771	23.2	22.6	R
720575940621252451	742672	185544	128480	733687	193116	142269	49.6	137.4	R
720575940621263014	849868	278972	203400	819203	277610	209848	14.7	5.6	R
720575940621269603	837428	281324	165760	808644	278447	178232	13.5	34.3	R
720575940621269696	758776	396440	186960	741745	382105	190172	-48.1	10.9	R
720575940621304229	761128	280180	97200	747913	276812	118358	8.3	107.8	R
720575940621308912	783080	245580	112520	767393	249221	133761	21.6	91.2	R
720575940621314440	718444	336044	99720	706582	330354	117124	-27.8	121.7	R
720575940621321608	726224	280980	89040	717659	276721	107974	1.1	149.5	R
720575940621337025	749756	362152	123400	731071	350564	139427	-32	73.2	R
720575940621407470	739468	342568	104680	725857	332429	124503	-22.4	99.3	R
720575940621447350	790688	173108	173600	771936	181983	184725	68.9	46.3	R
720575940621454427	734496	328104	98080	719542	321545	116978	-17.4	114.7	R
720575940621472750	837388	334316	195200	807650	323479	204412	0.7	6.9	R
720575940621491226	784264	265696	109160	767777	266516	130837	14.5	88.7	R
720575940621505718	797444	177160	175400	776832	185542	186379	64.8	39.1	R
720575940621526655	786524	371672	205200	774446	363241	206685	-22.8	5	R
720575940621528703	742168	383372	144080	724804	368795	155745	-46.6	52.9	R
720575940621548543	773088	220800	115520	760355	227102	135739	32.4	100.1	R
720575940621585276	813596	238768	147040	790402	240647	162154	31.4	58.2	R
720575940621643132	848400	294652	209000	820920	288267	217517	10.4	-4.5	R
720575940621647996	770492	202172	129440	757604	208481	144876	44.6	100	R
720575940621659046	785652	375496	166160	762127	361893	176566	-24.3	32.2	R
720575940621683973	796580	379644	182240	773268	361657	190496	-20.5	20.9	R
720575940621699521	774488	246356	105400	759382	248161	127182	21.3	101.7	R
720575940621710831	755992	396520	175240	736867	381537	182625	-50	21	R
720575940621723283	770880	160844	173440	755786	170853	181075	78.9	95.4	R
720575940621756336	824108	342976	215600	799649	336317	221486	-4.1	-7.5	R
720575940621852042	779904	262368	105760	762955	261793	128036	16.5	94	R
720575940621902674	779852	225892	117800	765712	231688	137984	30.7	93.9	R
720575940621959185	764756	207400	117800	752596	215232	135831	37.7	110.9	R
720575940622000993	716608	348944	108320	703037	341494	122427	-36.8	114.6	R
720575940622033110	827140	213164	183440	802493	217863	191646	42.4	28.6	R
720575940622087245	751284	186928	128320	740541	195441	143815	50.2	125.2	R
720575940622206442	747312	270788	95240	738568	265637	115538	10.1	119.3	R
720575940622211241	758976	379732	204120	754800	377585	203257	-41.8	-2.6	R
720575940622263815	760344	225644	107120	747548	230375	125502	28.4	116.3	R
720575940622286669	750416	212000	109960	738221	218363	126155	32.7	129.1	R
720575940622304895	828100	341632	179000	801264	327181	189007	-1.7	20.7	R
720575940622447344	846436	287812	214520	820796	284872	222601	10.4	-9.3	R
720575940622468681	735752	262752	92680	726304	257098	112968	6.9	142.1	R
720575940622490381	777656	320468	111800	759281	311823	133535	-4.6	79.6	R
720575940622516104	838252	326788	185440	809168	315095	194647	4.4	15.4	R
720575940622574038	762332	393312	194280	749532	380719	199611	-45.4	0.4	R
720575940622617736	787900	383744	185480	766551	366903	191297	-25.7	19.6	R
720575940622622502	808812	265448	128960	785952	264785	149144	16.5	66.9	R
720575940622697992	794560	319024	122200	772581	308884	142387	-1.2	65.3	R
720575940622718344	844824	286160	218240	822218	281246	225750	NA	NA	R
720575940622747772	804244	175080	192880	783532	182841	199910	65.3	20.6	R
720575940622780118	815812	183424	199920	792737	191347	205112	59.6	16.4	R
720575940622821590	744356	170520	147400	738087	178304	159034	65.4	139.1	R
720575940622838408	848348	299752	193320	818649	290055	202107	10.4	11.2	R
720575940622864169	825748	214672	175120	800726	221889	185911	40.3	33.8	R
720575940622893150	811780	319692	140760	785104	311802	155889	0.4	50.3	R
720575940622913285	819260	195004	186880	795412	201571	196001	52.2	26.6	R
720575940622930019	849048	286624	196720	820249	281119	203853	13.4	11	R
720575940622933444	826576	350532	191800	799272	335622	199155	-4.3	12.1	R
720575940622954189	793428	179008	168680	775418	189530	181291	63.1	47.8	R
720575940622977791	787156	359724	150680	764290	350654	163127	-19.7	43.5	R
720575940623093854	851280	273796	197200	810683	271054	208896	16.5	10.3	R
720575940623160614	756676	376960	143200	737352	363377	156126	-36.1	49.7	R
720575940623210933	784104	377732	208240	765827	368021	210570	-28.6	-5.7	R
720575940623221774	742832	387696	158760	725800	376431	165303	-53.3	40.3	R
720575940623328184	800116	184444	172720	780560	194061	183514	59.1	41.7	R
720575940623458428	799844	317792	229240	810750	319691	224488	NA	NA	R
720575940623530032	756612	316908	101360	741779	309326	121880	-6.5	100.8	R
720575940623566472	809020	292116	128360	784174	287755	147538	7.8	60.9	R
720575940623571555	844492	247276	215080	821081	248849	220406	27.1	-3.4	R
720575940623604149	779064	206636	127320	763296	212900	146388	43.3	92.3	R
720575940623627460	798576	375420	202600	777395	359750	211730	-18.3	0.1	R
720575940623628105	794764	366760	160120	769501	352684	171683	-18.4	36	R
720575940623666320	763748	357868	121440	743702	344089	141759	-24.7	68.4	R
720575940623738365	724540	326748	94840	717652	317473	114168	-16.2	121	R
720575940623820523	732668	342008	103040	718012	333347	122047	-25.5	106.9	R
720575940623877828	823248	220256	170200	798776	226132	181189	38.3	39.2	R
720575940623887128	822276	236552	155360	797369	241781	169266	31.5	49.1	R
720575940623942408	763108	365104	131400	744153	350896	148468	-27.7	59.1	R
720575940623946851	832876	311876	166280	804130	302795	177616	7.1	32.2	R
720575940623948432	771104	166552	163640	756392	175872	176361	75.3	98.8	R
720575940623989247	844196	283968	177560	814664	279166	186563	14.3	26.2	R
720575940624086408	844944	271440	178000	815588	270551	188169	18.1	26.1	R
720575940624121322	718372	379896	137320	705304	367914	146561	-57.5	84.3	R
720575940624136485	727252	315400	94080	720456	307141	112246	-10.4	123.9	R
720575940624161171	850604	244264	202120	819386	245507	210976	28.7	7.7	R
720575940624177900	798960	190316	164360	778779	197265	177659	57.1	48.9	R
720575940624185904	837024	215256	201920	810269	220140	209096	44.2	9.7	R
720575940624217528	787564	206080	134160	770485	214316	152246	44	81.4	R
720575940624234644	814916	184960	191680	792012	194256	199090	57.5	23.8	R
720575940624292158	760672	194992	125600	751226	204423	142870	45.6	107.9	R
720575940624322341	805832	329860	140720	781287	319812	155215	-3.4	49.9	R
720575940624328167	773708	377516	156240	750091	364225	168058	-31.2	38.2	R
720575940624335399	841348	324032	208720	811720	316629	215488	4.1	-2.6	R
720575940624374013	710340	352252	113080	700020	345731	124349	-41.3	118.6	R
720575940624402761	716092	342224	104800	709057	334240	119710	-29.2	116	R
720575940624467644	838936	330768	191840	809001	319644	199466	2.8	11.3	R
720575940624599836	839840	329348	202520	809910	319737	210037	2.2	2.6	R
720575940624624432	823236	304276	147360	794202	298873	161984	4.9	46.3	R
720575940624654570	849300	278588	182200	817523	275449	191383	16.2	22.3	R
720575940624689610	768472	251108	102680	754850	251926	123864	19	105.6	R
720575940624733769	717116	325776	95400	708468	318116	112474	-19.4	129.8	R
720575940624769771	823880	256444	152960	799010	257873	165796	22	49.6	R
720575940624785934	779344	198876	132360	765218	209181	150880	46.2	87.3	R
720575940624864263	792472	179916	211080	788388	183364	212726	65.8	-13.4	R
720575940624940675	778400	162780	179320	762722	170935	187018	79.3	56.9	R
720575940624950676	710408	314632	97560	706076	314491	111258	-18.4	137.1	R
720575940624951560	823984	332896	162240	796403	321227	175765	0.2	33.5	R
720575940624959927	822612	278740	194040	811484	282810	194913	13.9	18.7	R
720575940625061885	812276	333592	147880	786726	321617	163384	-3	43.1	R
720575940625153836	767232	230496	108200	753745	234187	127537	26.9	109.4	R
720575940625223954	755208	301280	96120	742159	295334	117899	0.4	108.5	R
720575940625225085	736796	362220	115480	722158	348712	133898	-33.8	83.9	R
720575940625269822	748452	194800	119240	742244	205045	135929	42.5	124.6	R
720575940625273118	772160	358412	130480	751069	345189	148187	-23.1	59.6	R
720575940625276958	829176	206892	195840	803897	210625	202509	46.8	19.3	R
720575940625303788	810404	241172	140560	788309	243848	156580	28.7	63	R
720575940625383944	812952	189416	184560	790732	197566	193049	55.3	28.6	R
720575940625410441	710900	336648	103560	701846	332871	117537	-32.1	125.8	R
720575940625428368	742652	327476	99400	728228	319297	119575	-14	107.8	R
720575940625448394	837100	320988	181560	809802	309429	190449	6.4	19.4	R
720575940625474106	786124	249888	114680	771097	254410	135838	19.7	86	R
720575940625478458	790100	189540	156920	773075	196245	170162	58.3	63.8	R
720575940625483322	726304	318444	94000	715178	312810	112503	-14.9	127	R
720575940625496720	749224	379008	139760	730600	364286	153551	-39.3	53.3	R
720575940625547909	740704	365724	119840	723288	351638	137264	-35.7	78.6	R
720575940625568010	773120	183540	140960	758936	194675	156665	55.5	92.6	R
720575940625577912	709356	369740	120200	698524	356439	130922	-50.3	111.3	R
720575940625581605	722612	381628	176440	722284	383825	172650	-64.7	22.4	R
720575940625614101	751016	367780	126600	731067	354104	142958	-33.9	68.9	R
720575940625653652	796400	209800	141800	777422	215778	160344	44.7	70	R
720575940625666488	838020	246260	219560	821172	246996	225051	26.5	-10.6	R
720575940625668868	806808	176632	204280	787203	183940	207730	64.6	8.6	R
720575940625724618	795004	198268	145480	776117	204000	167174	52.9	63.4	R
720575940625774631	801344	240332	130600	781412	242766	149406	28.1	72.5	R
720575940625800209	840776	246948	175920	812369	248883	186940	28.3	29.4	R
720575940625813054	750076	389252	157200	731041	374765	167564	-48.4	36.8	R
720575940625817768	743420	332832	102280	731108	322824	122363	-15.7	102.3	R
720575940625840146	748120	309388	96160	736328	301838	117098	-4.6	111	R
720575940625924995	814012	311440	142120	789246	303614	157206	3.2	50.2	R
720575940625981327	715964	358296	111760	705537	345985	125787	-38.3	108.5	R
720575940626026005	745048	189864	125280	737626	198993	138518	46.4	130.9	R
720575940626064456	789188	329032	120480	768094	317583	142390	-5.5	66.1	R
720575940626085264	825604	198296	211680	804663	204965	214292	51	3.3	R
720575940626089609	848992	237312	209800	820416	242860	216683	31	1.3	R
720575940626100238	788728	176176	164640	769835	184816	180262	66.9	55.7	R
720575940626104648	818656	338712	163960	791870	328922	175380	-4.3	33.4	R
720575940626175619	800544	217860	139280	780621	224023	158139	39.6	69.2	R
720575940626192771	768768	339020	115640	749194	329447	136668	-15.8	76.9	R
720575940626222681	841552	320932	205520	813618	310934	210983	6	2	R
720575940626235644	809264	231440	143760	786959	236164	159636	33.1	62.9	R
720575940626252303	733740	309708	91040	725664	300424	112616	-6.3	122.1	R
720575940626290172	785456	302788	112360	767228	296056	133047	4	78.9	R
720575940626298364	825948	200200	190840	800068	205818	199302	49.3	23.4	R
720575940626298567	791300	290540	112520	771788	285286	135166	7.1	79.2	R
720575940626425219	786784	182788	150040	767750	191729	168590	60.6	71.9	R
720575940626436733	795496	220340	134920	778038	227336	153219	37.2	73.9	R
720575940626525982	776820	338324	120080	755688	328023	139739	-12.6	72	R
720575940626607110	800140	333532	135880	775619	322953	151985	-5.8	53.9	R
720575940626644496	798816	253616	121640	778761	255492	143595	20.6	76.9	R
720575940626666312	800568	376676	193840	776704	361695	201555	-20.6	11.3	R
720575940626684689	781156	359712	138480	757911	347639	155408	-21.5	51.4	R
720575940626697609	789548	231892	123120	773063	233808	144367	32.1	83.3	R
720575940626772666	713824	380460	142280	702372	369025	146653	-60.6	93.9	R
720575940626774026	774636	333108	117000	755112	323437	136702	-11	76.4	R
720575940626810442	808600	183976	179240	786118	193797	190259	58.4	31.3	R
720575940626812222	777780	291864	107320	763727	285575	128873	8.2	87.3	R
720575940626850678	791196	371228	166840	769307	356756	176277	-19.6	32.4	R
720575940626852201	750644	173632	141000	739809	185310	152992	56.6	129.2	R
720575940626861712	844532	260728	179160	815338	260745	190573	21.9	26.5	R
720575940626888720	763004	268488	98840	750036	266409	120744	11.9	108.3	R
720575940626900086	819016	352520	174400	792078	338483	184182	-8	25.2	R
720575940626917635	803792	252988	127080	782155	252212	147775	23.2	72.2	R
720575940626971560	812540	280892	131360	787084	279490	149440	10.8	61.9	R
720575940627009598	735408	200036	120400	731059	206365	130074	38.7	140.4	R
720575940627053329	801900	373840	203000	780976	357781	206684	-17.8	6.4	R
720575940627077834	743260	275000	92120	733255	271626	112623	7.5	125.6	R
720575940627080945	830044	204328	198480	804365	207886	208331	49.3	11.9	R
720575940627082329	799648	337552	154240	781836	329772	162702	-7	43	R
720575940627088330	786232	350488	133200	763380	337323	151544	-14.3	55.2	R
720575940627113162	839692	275484	169240	812349	274598	183094	15.9	29.6	R
720575940627116318	810448	178440	205480	792336	188622	211275	62	2.4	R
720575940627147080	814776	362984	186560	789896	346329	194764	-10.7	17.6	R
720575940627160143	802308	192716	167160	783015	201771	179906	53.8	43.6	R
720575940627167253	846620	300316	187000	816058	294937	197040	9.6	14.8	R
720575940627176566	842728	321912	191400	812561	309782	200116	6.1	10.7	R
720575940627177491	734668	366332	118440	716076	353228	134400	-39.1	85.8	R
720575940627189622	821228	330352	218120	809482	321992	220122	1.4	-8.3	R
720575940627216484	762336	305340	103400	747266	302161	122328	-2	98.5	R
720575940627231290	797904	204392	150120	778752	211738	164719	47.5	63.9	R
720575940627273274	836472	214428	213960	814517	222019	218377	41.4	0.8	R
720575940627344783	842360	302320	177480	812442	294291	187576	9.6	22.5	R
720575940627395345	822864	224988	163720	797652	229810	176018	36.8	44.2	R
720575940627476040	741448	369320	125040	724559	355063	140376	-37.3	74.3	R
720575940627539653	796528	237788	125520	777418	238918	146171	30.1	77.8	R
720575940627611517	753968	222692	106520	740672	225621	124275	29.3	124.5	R
720575940627669239	822080	351300	178840	796377	335283	189062	-5.9	21	R
720575940627723416	812656	366112	181720	786210	349085	189629	-12.9	21.7	R
720575940627733447	803356	177312	187400	783041	185917	194497	63.4	27.8	R
720575940627757208	845972	293092	189760	817925	285669	198063	11.8	15.2	R
720575940627763582	765864	179616	140680	753500	191292	154971	57.3	103.2	R
720575940627764350	749072	359988	117840	729860	346962	136329	-30.3	77.7	R
720575940627864305	807628	216376	150440	787141	223834	166002	39.6	58.2	R
720575940627882490	792996	280080	113320	773120	277198	136626	10.5	79.9	R
720575940627920792	823832	260988	226120	814313	260862	229432	20.2	-12	R
720575940627928698	740760	212228	109560	731023	217344	124055	32.8	139.3	R
720575940627963978	785916	382308	171920	761723	366159	181222	-26.4	28.4	R
720575940627967101	851068	265724	210520	822805	265119	216923	19.5	-1.2	R
720575940627970122	823752	344724	175200	796883	331068	184596	-4.1	25.1	R
720575940627984650	777772	160360	183000	764583	168784	191763	81.9	31.3	R
720575940628087913	820940	213120	173160	796151	217699	183440	42.9	38.2	R
720575940628107881	819288	335432	158280	791667	323811	171330	-2.3	37	R
720575940628157595	818008	345928	169360	791437	333668	179514	-6.2	29.5	R
720575940628177738	788532	307348	114000	769446	300023	136455	2.1	74.3	R
720575940628196908	823856	287500	145800	795381	285150	160102	8.6	49.5	R
720575940628273468	827712	300188	154800	798811	295123	166819	6.5	42.8	R
720575940628290618	820376	250940	149640	795725	253403	162976	24.5	53.9	R
720575940628314643	816956	314464	146880	790015	307715	160558	2.3	46.7	R
720575940628359223	791788	236692	121080	774423	242059	142064	27.2	82.7	R
720575940628423592	817588	352076	215120	797656	341866	219364	-7.1	-8	R
720575940628437776	844256	305936	213400	818493	304066	220253	8.5	-14.4	R
720575940628439356	739768	301920	91360	731289	293671	113226	-2.2	121.3	R
720575940628444688	773136	179300	146280	760409	191011	161952	58.8	87.1	R
720575940628534827	826032	214792	224400	810339	215321	225300	NA	NA	R
720575940628544828	849500	299576	203560	819288	292338	212168	10.1	0.8	R
720575940628576335	851012	251608	205920	821626	251514	214025	26.3	3	R
720575940628589032	798768	264708	119720	778134	263849	141716	16.7	76.4	R
720575940628590235	847352	247452	197440	819129	249521	204966	26.6	13	R
720575940628618920	807192	190056	175520	785618	198465	184951	56.2	37.2	R
720575940628637672	787612	367352	155760	763824	354029	167267	-21.4	39.7	R
720575940628683516	815752	182868	208800	796747	193275	214592	58.8	-1.3	R
720575940628729617	753012	393104	168120	735747	378061	176243	-46.9	27.6	R
720575940628748816	825912	343712	213000	803433	332884	215551	-3.1	-1.7	R
720575940628857604	832404	257064	159880	805445	259786	173214	22	40.3	R
720575940628863994	828692	286172	150440	799631	280931	165132	11.3	46	R
720575940628877161	823184	260084	204160	810910	257867	206823	22.4	13.7	R
720575940628892432	833432	213580	192680	807511	218691	200256	42.7	19.5	R
720575940628951036	845020	279432	217880	821236	276241	224554	12.4	-9.6	R
720575940629040714	846068	268608	184000	817656	266259	192777	19.5	22.6	R
720575940629042639	805956	246560	131640	784999	248321	151328	26.1	67.6	R
720575940629070339	778924	386592	202280	763184	372020	207723	-33.9	0.4	R
720575940629077191	805972	357260	165240	780787	343887	175817	-12.1	32.4	R
720575940629090048	794628	351300	145720	770329	339874	159290	-13.6	47	R
720575940629098878	740324	336912	104240	724896	328448	122309	-20.6	104	R
720575940629104377	778540	231592	112960	762477	235713	133796	27.9	98.3	R
720575940629129679	782404	238444	115200	766666	240534	135322	25.9	92.5	R
720575940629170220	804140	234128	136840	784344	239624	154201	30.6	67.8	R
720575940629180422	839500	272776	166960	810155	269896	179542	17.9	33.4	R
720575940629246586	821008	357988	193160	794282	342621	199855	-8.1	12.8	R
720575940629262922	780112	366796	150920	757103	355640	163510	-24.8	43.1	R
720575940629277289	724628	384288	156400	714056	378217	161355	-63.5	50.2	R
720575940629287034	847444	304860	198640	817694	295679	206282	9.3	6.4	R
720575940629349826	750228	346848	109800	734498	334616	130501	-22.3	86.8	R
720575940629377551	721588	314128	94200	710912	309816	110922	-14	132.7	R
720575940629387051	795092	372712	211640	774953	361814	214403	NA	NA	R
720575940629418110	763144	183980	135640	750359	194453	150775	53.7	108	R
720575940629426450	764632	314164	102560	749076	306737	124983	-3.3	93.9	R
720575940629485041	751700	381284	151400	732543	371584	161944	-45	42.9	R
720575940629500265	748284	291240	92080	736784	286593	113761	2.4	120.6	R
720575940629500777	760592	337376	111760	741354	328474	131158	-16.6	86.4	R
720575940629504105	767032	346856	117600	749756	334078	139237	-17.8	72.1	R
720575940629545803	734080	373832	126800	717192	359669	141734	-42.9	77.3	R
720575940629588891	828924	345468	201880	801048	334561	209739	-4.2	3.2	R
720575940629678124	830716	226352	173280	802954	230556	183919	36.1	33.7	R
720575940629703724	783044	384812	180840	760914	369060	186784	-29	23.4	R
720575940629714999	750688	371700	130320	731262	357138	146344	-35.3	64.2	R
720575940629763663	834476	233192	175520	806922	235398	186926	34.4	29.5	R
720575940629829275	792512	342764	133680	769821	330611	151557	-9.8	54.4	R
720575940629855964	761824	326516	108520	744904	317826	127409	-10.1	90.1	R
720575940629866434	838936	262000	170280	810463	261648	181191	22.4	33.4	R
720575940630000399	828012	308744	157960	799851	300586	170171	5.9	39.7	R
720575940630011961	760852	348108	115720	742599	336172	136128	-21.2	76.8	R
720575940630012923	825872	293224	148800	797624	289538	163137	7.3	46	R
720575940630034243	733328	249548	109520	733466	249969	115167	14.7	128	R
720575940630050920	773632	361596	134640	751423	349235	151572	-24.6	55.2	R
720575940630055272	839460	289032	170880	810492	283275	181769	12.2	30.6	R
720575940630142265	751980	380672	145160	730972	367538	157602	-41.9	48.5	R
720575940630146668	787024	283780	109960	768973	281446	132383	9.3	83.3	R
720575940630171207	761732	211800	113840	749062	219087	131719	34.5	116.2	R
720575940630193255	818404	321228	151600	791233	313319	164182	0.7	43.3	R
720575940630201206	785040	335772	123520	762122	324909	142155	-9.6	67	R
720575940630201851	776544	215312	119200	763507	223649	139960	35.6	95.3	R
720575940630271336	735592	257260	93000	729087	256420	113420	11	134.6	R
720575940630294902	801888	311780	127640	777595	305032	145922	1.5	60.6	R
720575940630299276	805204	364708	169400	780546	348579	180332	-13.6	29	R
720575940630369068	842012	268064	174600	812822	266900	184894	20.1	29.7	R
720575940630379884	796860	192092	157960	777732	201048	172648	55	56.4	R
720575940630386060	779348	365880	144880	757936	351719	159334	-23.2	47.2	R
720575940630407751	801152	339772	138400	776031	328186	154950	-7.9	50.1	R
720575940630416766	791344	381476	176680	767508	364528	185768	-23.4	24.7	R
720575940630440007	807880	273576	127080	785382	273391	147618	12.5	66.4	R
720575940630446970	756724	343880	113080	741824	332543	133863	-19.2	81.3	R
720575940630505297	842448	305348	181360	812624	300129	191685	9.2	18.7	R
720575940630505463	763600	165368	161400	753550	177457	170349	71.4	101.3	R
720575940630508495	783432	208220	128640	768036	217119	148211	41.6	85.8	R
720575940630535564	720364	300768	90520	711496	294553	108061	-8.5	143.7	R
720575940630542663	785700	240360	116640	770694	245218	138042	24	87.2	R
720575940630567698	818628	238964	149200	794528	245316	165005	29.5	53.7	R
720575940630588101	825208	352068	195040	798351	338563	204524	-5.3	7.5	R
720575940630600951	737720	223924	108560	729273	226322	120301	26.3	139.7	R
720575940630697124	722556	367564	118320	709488	353633	131924	-42.7	95.8	R
720575940630697576	735384	191820	128320	731177	197748	136682	45.3	143.1	R
720575940630720204	746176	216088	107240	733341	222576	123044	29.9	133.9	R
720575940630745036	766388	298168	100440	751255	292832	122396	2.6	97.3	R
720575940630767631	813036	365264	194920	788331	349632	200570	-12	13	R
720575940630787599	770768	390892	175560	748682	375914	183049	-38.7	22.3	R
720575940630799226	851228	262792	199000	821045	262684	207588	20	9.6	R
720575940630827339	827092	346640	184240	801080	331531	193892	-3.2	16.6	R
720575940630845348	780396	183216	146240	766001	195148	163516	56.8	78.8	R
720575940630919763	734724	321452	98640	726507	314815	116586	-12.7	113.4	R
720575940630936315	851732	269360	204480	820938	267754	211412	18	4.7	R
720575940630944505	810036	179724	195280	787885	186957	202638	62.3	20.1	R
720575940630964551	841436	228784	191360	812841	232353	200164	36.7	18.7	R
720575940631016275	766180	261588	101640	753635	260146	123151	14.8	103.5	R
720575940631083215	783956	166740	178840	767331	174475	188771	75.3	42.2	R
720575940631087831	734576	385152	150480	718813	373229	158698	-55.2	52.4	R
720575940631102509	806812	369968	188200	784360	352837	195363	-14.6	17.4	R
720575940631103007	815780	357400	182240	791670	342609	189561	-9.4	21.4	R
720575940631116586	766552	336324	113400	748608	325699	133678	-13.6	81.2	R
720575940631147484	834896	225512	181120	808407	231506	191770	36.9	23	R
720575940631162410	732956	378844	132200	717043	362730	145186	-45.4	72.4	R
720575940631195333	841968	251676	181480	815615	253318	190259	26	26	R
720575940631284342	730656	303148	90240	721485	296100	110946	-5	127.7	R
720575940631369078	841592	256128	173720	812969	256755	185814	24.3	29.9	R
720575940631379512	794244	184844	159400	774261	193168	175378	60.8	56.2	R
720575940631432901	760524	396052	179720	742631	379864	184579	-45.7	18.4	R
720575940631433487	822068	191432	213960	801359	198987	217322	54.7	-2.8	R
720575940631440697	741560	379308	138720	723415	365387	151416	-43.7	58.2	R
720575940631539397	823240	206100	179480	798506	214034	188309	44.8	33.1	R
720575940631544082	823700	191440	206320	800671	199814	211317	53.6	7.3	R
720575940631593297	829132	272160	153680	801667	271821	166936	15.6	45.6	R
720575940631608315	825592	227488	225040	816044	227707	225599	NA	NA	R
720575940631644719	803600	318584	131680	779093	309598	148905	-0.4	57	R
720575940631668475	756076	334976	107480	740035	324647	127678	-14.6	91	R
720575940631679530	831144	251100	162840	804508	251841	175455	26.3	40	R
720575940631681095	833356	318080	168920	804654	308450	181015	5.8	28.3	R
720575940631681298	744172	393740	181800	733459	385794	184344	-57.3	13.9	R
720575940631682003	799036	365808	163480	775292	350877	175678	-15.8	32.4	R
720575940631717906	798288	367644	212560	780979	357073	216283	-17.5	-6.9	R
720575940631718028	816052	356532	210880	793005	345669	215646	-9.3	-2.2	R
720575940631726440	734116	352968	109320	719615	341115	127318	-29.5	95.4	R
720575940631758423	770064	287948	101600	755495	284642	123291	6.8	96.6	R
720575940631816332	845040	294844	184280	815688	289751	192811	10.9	18.4	R
720575940631865874	815488	245224	143720	791670	248235	160179	26.8	58.5	R
720575940631894753	812332	348444	165040	786612	336381	174935	-8.6	33	R
720575940632034724	838444	311252	176840	809370	304138	186349	7.4	23.3	R
720575940632055912	723936	374308	127440	709818	360541	139471	-47.4	85.2	R
720575940632094824	712464	347336	106320	703145	337702	120318	-34.6	120.7	R
720575940632107033	836984	223200	187240	809910	227763	197301	39	19.2	R
720575940632113439	757948	370688	132160	737421	356158	149170	-32	59	R
720575940632129295	759560	259944	98440	749124	256511	120834	15.9	109.2	R
720575940632155922	782904	296624	109280	766406	290199	131535	5.9	83.1	R
720575940632164044	815120	205884	169360	791470	213394	180992	46.2	41.2	R
720575940632194221	827736	243360	159800	800954	246683	172392	28.9	44.4	R
720575940632213933	798372	291864	118160	776634	286842	140321	7.1	70.1	R
720575940632232418	763448	389060	164440	742725	373807	173901	-39.9	30.3	R
720575940632238675	757400	365256	128720	737659	352573	145729	-30.8	63.8	R
720575940632378695	783200	330924	118640	761899	320571	139174	-8.1	71.3	R
720575940632396444	733320	319580	94600	723220	311541	114567	-11.5	118.7	R
720575940632406543	816816	222848	156360	791884	228572	169295	37.1	53.4	R
720575940632433052	786624	215876	135520	772724	222148	150638	39.5	80	R
720575940632443804	756560	362916	124520	737429	349478	142151	-29.1	68.6	R
720575940632460077	789408	177168	161160	769456	188186	174779	63.9	64.6	R
720575940632527524	749164	166544	153080	741051	175071	164706	70.7	142	R
720575940632606509	725048	361416	115440	715432	349265	130686	-37.2	92.3	R
720575940632700256	802924	179456	176640	781845	189801	188456	61.3	35	R
720575940632717359	756892	193324	122320	744945	200948	140692	46.3	118.9	R
720575940632769678	777564	177084	152400	762415	187949	166757	62.9	80.8	R
720575940632787816	832340	277796	156120	803086	276743	170104	13.6	42.3	R
720575940632807359	750824	324184	102560	736501	316291	122009	-10.7	101.9	R
720575940632811112	796856	359604	153520	770043	348214	167332	-16.7	39.6	R
720575940632814648	801412	265476	229600	812829	262606	225250	20.1	-6.7	R
720575940632845463	819736	298632	143760	792885	293937	158317	5.2	49.6	R
720575940632856289	819124	291424	140040	791486	288557	155442	6.8	53.1	R
720575940632932143	756440	287964	97400	744737	285040	117631	4.7	107.5	R
720575940633004359	835188	256048	165520	807506	256938	177855	24.2	36.4	R
720575940633027539	797244	172160	182880	778187	182702	191701	66.6	32.4	R
720575940633074783	773068	383140	167000	754671	367559	176546	-29.8	30.7	R
720575940633076691	732984	380792	138080	717224	366428	149460	-48.5	65.9	R
720575940633138330	753848	353820	116160	736738	341732	136162	-25.8	77.3	R
720575940633149324	847984	261748	187000	819391	261862	197246	21	18.5	R
720575940633345375	820656	264196	144680	796116	262168	161016	19.7	53.8	R
720575940633468385	778088	387704	173240	755366	371128	181864	-32.1	25.9	R
720575940633476141	817608	256808	141520	792487	257325	158178	21.9	58.1	R
720575940633611883	774484	195384	131360	759925	205437	149211	48	94.4	R
720575940633711540	724188	311184	91760	716926	303163	110460	-9.6	129.4	R
720575940633731832	745004	337092	104960	732273	327160	125170	-17.6	97.3	R
720575940633827996	842812	227756	213240	818127	235046	219459	35.8	-2.5	R
720575940633839796	747404	199236	116240	738619	209379	131278	39	129.3	R
720575940633872865	757096	167568	149920	745088	178045	163622	67.2	122	R
720575940633953965	802204	213592	145960	782230	219438	162776	41.9	64	R
720575940634024303	771680	321636	109360	752518	314703	130246	-7.2	84.6	R
720575940634215393	709244	367808	137640	704374	364445	141835	-54.3	90.8	R
720575940634360546	791436	372180	174200	768245	360552	181060	-21.2	28.9	R
720575940634440858	736908	332880	102000	722342	324702	119674	-19.1	109	R
720575940634569442	847600	254976	213280	822527	256923	217982	23	-2.2	R
720575940634589922	796464	300788	117240	774612	295326	139997	4	69.5	R
720575940634682487	724460	332804	99280	711979	326671	116776	-22.7	117.4	R
720575940634689561	836492	298340	167120	807661	292571	179226	9.3	31.4	R
720575940634724453	792264	245964	119720	775033	250201	140636	22.2	82.1	R
720575940634728043	840592	303836	206800	816918	301831	210786	8.2	1.3	R
720575940634766699	793336	348156	138640	769945	335523	154960	-11.9	50.8	R
720575940634769562	727416	380608	137200	711486	367342	147437	-53.1	74.5	R
720575940634823822	810904	197156	170520	788576	205539	182719	51.1	39.3	R
720575940634907161	766140	330056	109440	746678	321783	130504	-11.8	85.5	R
720575940634978222	767384	318776	106400	750554	310973	127774	-5.3	89.4	R
720575940635149466	785276	174680	201800	778007	175159	203370	70.3	12	R
720575940635225495	787840	220148	125760	770756	225298	146125	36.9	84.7	R
720575940635506528	844968	231228	203720	818167	236985	213267	33.6	5.6	R
720575940635540887	834920	297520	174520	811529	289209	184319	10.8	26.6	R
720575940635542895	844164	317044	209040	815929	308198	216058	6.9	-3.8	R
720575940635689626	733980	371632	123640	717750	356783	138586	-41.8	80.3	R
720575940635757168	797796	352684	219600	792075	348261	218877	-13.8	-7.5	R
720575940635825144	734492	390312	164120	721266	380888	167598	-61.3	35.7	R
720575940635864176	793736	175708	210320	785842	179850	209946	69	-8.4	R
720575940635889015	817904	201936	175160	793748	209658	185800	48	35.6	R
720575940635896255	795436	172444	203240	782853	179282	205247	67.5	11.4	R
720575940636028261	797884	372980	178160	774539	358818	185532	-18.7	25.4	R
720575940636037983	790756	383136	197040	770651	366637	201049	-25.3	9.9	R
720575940636050271	740416	379256	154120	725526	372413	160049	-50	46.8	R
720575940636051551	749020	390860	162960	730268	378762	172341	-51.5	30	R
720575940636071519	828204	338296	216120	804779	330753	220600	-3.3	-7.3	R
720575940636136799	846056	298952	214600	820751	295434	221363	7.3	-9.7	R
720575940636151032	717444	369740	120640	703445	357048	133346	-48.2	100.4	R
720575940636169705	743344	230228	102200	732275	232561	118731	22.5	134.9	R
720575940636264952	798512	170396	189520	778588	178823	197708	68.4	23.3	R
720575940636275124	826560	265888	149680	798905	266114	164094	17.5	49.5	R
720575940636293739	785348	313936	115600	765030	308435	136702	-2.2	74.7	R
720575940636304218	739804	347412	109880	726724	336339	127137	-24.8	93.5	R
720575940636425870	824764	337012	168920	797097	325960	180168	-1.9	29.5	R
720575940636481513	831176	210836	201240	807044	215329	206183	45.4	14.3	R
720575940636847167	831904	345684	195160	803078	331497	203847	-2.4	7.2	R
720575940636890224	835864	265092	163800	807410	265112	175856	20	36.8	R
720575940636894022	757744	203760	116760	745792	211811	133633	38.4	119.7	R
720575940636962138	754684	329304	104480	738013	320694	124887	-12.8	96	R
720575940636988813	774108	386404	196200	758942	373793	198194	-34.2	11	R
720575940637106573	755320	306852	98320	744732	298583	119973	-1	103.8	R
720575940637161013	748952	235264	100760	738091	238397	119776	21.7	125.5	R
720575940637177054	789104	201348	140560	772916	211182	157451	47	76.5	R
720575940637201461	746724	304296	92720	733719	298057	114824	-3.4	115.9	R
720575940637228206	729424	271220	92080	722045	265702	111758	3.1	150.4	R
720575940637228341	758076	176088	139960	746929	187703	153724	57.7	115.9	R
720575940637230766	770556	172500	153560	757118	184017	166545	65	91.5	R
720575940637238373	765836	162208	183840	758990	167769	186630	83	89	R
720575940637260133	838636	231252	184800	811896	235870	194787	34.8	22.8	R
720575940637431110	793424	210396	136720	775442	219072	155194	42	75.2	R
720575940637471054	756756	377348	151200	737941	367191	160494	-38.4	44.8	R
720575940637571812	834964	340284	200040	805176	327930	209294	-1.4	2.9	R
720575940637643950	810812	182648	188600	787712	190535	196859	60.3	25.5	R
720575940637651034	843240	223608	209600	816572	229160	215924	38	3.6	R
720575940637746493	808796	315260	136240	784171	306176	152654	1.4	53.3	R
720575940637885043	797220	281824	115360	776687	280089	140000	8.9	75.4	R
720575940637977149	829952	289632	154280	801069	285546	168293	9.7	42.7	R
720575940638102384	851032	290712	201240	819362	286417	208136	11.6	6.3	R
720575940638169688	707172	320168	106800	704067	323767	112882	-24.2	132.5	R
720575940638312006	780232	173272	157120	763942	185445	171437	67	73.9	R
720575940638318399	707868	366152	125800	699142	360328	135103	-53.1	105.9	R
720575940638341353	761060	394016	191040	748092	380376	194111	-43.9	9	R
720575940638407494	801092	200628	153160	780334	208138	169902	49.9	57.1	R
720575940638557406	829148	278660	210640	817837	280709	214949	12.7	0.5	R
720575940638827984	746896	222916	104600	736785	229769	121506	26	129.6	R
720575940638990911	733008	386388	154040	719156	376750	162669	-58.4	44.2	R
720575940639022911	768068	393452	193720	753777	377736	198932	-40.2	6.2	R
720575940639065296	753932	208476	113320	742599	215619	129958	35.4	124.7	R
720575940639131876	765296	372128	141400	744346	358236	155891	-31.1	50.5	R
720575940639223203	845112	249416	187360	815891	249437	197017	27.6	21.8	R
720575940639250741	830536	333408	175560	801885	321881	184817	0.1	24.9	R
720575940639258200	765936	384384	158800	743702	370249	169050	-37	36.4	R
720575940639311488	744272	177944	135760	737418	189881	146941	53.1	132.7	R
720575940639404605	757796	186176	130080	747673	197395	145614	50	113.2	R
720575940639421016	807284	365940	208560	784532	354613	212173	-14.9	1.3	R
720575940639546933	776988	344552	121000	756376	331988	142272	-14.4	67.6	R
720575940640143192	734044	390508	177280	725937	383465	176237	-59.2	22	R
720575940640180339	837376	274208	216000	817281	271316	221989	16.6	-5.7	R
720575940640212413	709244	363312	132520	704638	361059	136898	-51	95.8	R
720575940640250496	762308	166248	168360	751075	172320	176283	76.1	121.9	R
720575940640318552	845820	307340	208000	819267	298188	215876	8.6	-4.7	R
720575940640355213	768796	240372	105840	754837	242758	126133	22.8	107.8	R
720575940640466677	832948	294744	157400	802758	290795	171308	8.5	39.6	R
720575940640503640	757212	384132	156440	737628	370452	165349	-40.9	39.5	R
720575940640562749	749952	246884	97200	739174	246391	118034	17.9	122.2	R
720575940640572733	813268	344132	157320	786813	331512	170460	-6.7	36.5	R
720575940640672501	743120	283768	89960	733853	281445	112250	4.1	126.2	R
720575940640879779	737664	233172	99160	728573	235250	116148	19.4	141	R
720575940641105883	806468	206868	166280	786635	209804	177784	49.1	45.5	R
720575940641108699	788924	222344	132520	775195	230253	148379	34.6	78.6	R
720575940641151284	750012	280116	93720	738785	274829	114028	6.8	119.4	R
720575940641202640	814388	335704	153280	786821	326615	166643	-4.8	39.9	R
720575940641224181	754736	162712	164760	746857	171304	173161	77.1	152.9	R
720575940643266583	764112	353264	118720	743859	339976	138781	-23.1	72.4	R
720575940643285389	790008	381032	190240	772294	364447	195628	-22.8	15.6	R
720575940643285645	814032	291356	133280	789427	284356	152268	9.1	57.3	R
720575940643527112	785576	232212	119240	770231	236670	139874	29	88.1	R
720575940643572334	791544	376960	208960	770517	364500	211567	-24.3	-3.2	R
720575940643633352	760096	171308	147440	748736	183535	159204	62.1	110.8	R
720575940643862324	820308	229140	158960	796196	233662	171390	35.2	49.1	R
720575940643929800	797764	276316	117440	778363	271884	140353	12.9	75.9	R
720575940644093719	821096	280968	142080	793983	279447	157447	10.9	53.6	R
720575940644342688	781916	164048	189840	769575	171489	194080	77.2	27	R
720575940644391112	767496	192580	130560	753793	201197	147479	49.1	102.5	R
720575940644510574	806048	285808	125000	782075	283204	144969	9	65.6	R
720575940644639904	773936	235324	109880	759288	239396	129698	25.2	103	R
720575940644945352	765520	359620	126520	744047	347375	145245	-26.2	63.6	R
720575940644950216	780120	357152	133880	757730	343684	151476	-19.7	55.6	R
720575940645078984	823728	197196	216720	805550	204406	220878	51.6	-6.9	R
720575940645309988	822172	202076	220080	807253	209235	223472	46.1	-10.9	R
720575940645541252	829700	263656	156520	802479	262628	168718	19.7	45.1	R
720575940645669940	808392	254840	131960	786366	256929	150348	21.2	67.2	R
720575940646028142	763412	175620	148560	754081	187167	160610	60.8	97.4	R
720575940646215022	723344	305752	89000	713389	299183	109084	-9	135.7	R
720575940646369588	780540	349896	130280	757420	339858	148152	-17.8	59.9	R
720575940646413108	833096	205280	207800	808249	212136	212500	47.5	7.5	R
720575940646428980	830084	204248	213360	807998	209524	218423	47.7	-0.6	R
720575940646433076	802024	325720	135520	779581	315412	151890	-1.8	53.6	R
720575940646982964	763860	160196	177280	753949	168300	181836	79.6	124.7	R
720575940647860532	846384	243124	192520	817286	244486	201915	29.4	17.4	R
720575940647995769	847796	307804	192960	816160	299792	201243	8.7	10.8	R
720575940648026756	829004	241500	225120	820239	240270	226359	NA	NA	R
720575940648422532	733924	384804	166920	724904	380084	170283	-56.4	32.7	R
720575940648557689	809896	208672	163360	790510	217231	175576	44.1	47.2	R
720575940649324153	726528	357568	112000	713002	345818	127766	-34.9	98.4	R
720575940650403449	766848	218892	114920	754427	222819	133377	33.5	107.7	R
720575940650482041	712780	311984	93160	709381	305130	109104	-13.9	139.4	R
720575940650510838	798196	242796	124840	778918	246909	144440	25.3	77.4	R
720575940651887094	824112	318516	156440	795918	309497	168538	3.1	40.2	R
720575940652626934	791596	167548	188680	773877	175484	195772	72.6	26.7	R
720575940655096481	757784	395232	194200	744170	382906	195863	-49.7	3.4	R
720575940655608481	754036	396520	180480	736777	384414	188298	-53	12.7	R
720575940655611553	824548	236620	161760	800016	238347	173519	33	44.4	R
720575940660975745	773708	368756	143560	750508	357121	159271	-28.1	46.6	R
720575940604427552	240176	318560	178840	270056	308257	194114	-10.1	-56.3	L
720575940604470188	282252	198988	153000	292715	207792	170090	33.2	-120.1	L
720575940604728009	287820	366692	190800	311875	351678	201593	-49.1	-38.2	L
720575940605017312	292208	275160	129600	307685	272426	150277	-2.5	-118.1	L
720575940605042656	218972	199284	252640	236000	211786	259442	49.1	1.4	L
720575940605092700	252152	351560	234080	272769	336105	238319	-18	-19.3	L
720575940605243424	211624	298288	220000	239912	287600	228712	8.3	-26.8	L
720575940605288480	232048	190196	197520	258365	194828	213836	55.3	-54.4	L
720575940605300256	292672	371000	198680	313655	355411	206551	-51.7	-32.3	L
720575940605354668	234856	173344	226360	255592	181610	233220	60.1	-25.6	L
720575940605441638	241968	184984	184720	265138	195933	202740	52.8	-72.1	L
720575940605687729	225376	211364	185640	254011	217422	202443	39.5	-65.9	L
720575940605795808	316056	310452	132640	328633	303506	149158	-23.6	-117.2	L
720575940605961830	269308	360284	224960	290258	347597	230787	-32.8	-19.4	L
720575940606009534	245172	252208	160400	267595	251154	180177	15.2	-87.1	L
720575940606034860	236904	222212	173480	260577	226169	190250	30.8	-79.5	L
720575940606058412	204616	280008	205960	240244	272354	217499	12.7	-37.7	L
720575940606382793	259168	191436	166960	275203	200392	186972	44.5	-95.1	L
720575940606594238	296508	217480	140640	309511	221011	156684	19.1	-139.3	L
720575940606700674	307968	322844	139240	322532	314896	158147	-29.9	-103.5	L
720575940606863026	249452	288264	152800	271530	281403	175664	1.6	-79.4	L
720575940607157801	256720	311760	158720	281444	304007	177894	-10.9	-72.3	L
720575940607253744	278340	330072	156920	301305	320027	175057	-25.3	-74.4	L
720575940607368322	289296	317076	142920	307996	309039	162318	-21.7	-92.7	L
720575940607447241	207620	287360	253720	233412	282423	261296	11.5	1.2	L
720575940607734729	260588	183172	172240	278444	193322	189464	49.9	-98.8	L
720575940607753769	295168	337316	153320	313865	325645	171535	-33.9	-81.5	L
720575940608184194	258132	317708	160200	281728	307772	181551	-12.9	-68.1	L
720575940608212828	222040	246760	179800	252264	245199	194751	22.3	-67.1	L
720575940608228107	206468	229040	205040	239519	231577	218210	31.7	-42.4	L
720575940608275696	233912	334232	226440	257454	320157	235748	-7.3	-21.8	L
720575940608390869	252440	236488	160800	270531	236585	177942	22.4	-93.6	L
720575940608555356	258280	354680	217800	282511	339733	225544	-25.1	-25.5	L
720575940608677845	290336	369528	199960	308651	354171	210283	-47.4	-29.6	L
720575940608810947	254168	334124	180520	283229	323842	194713	-21.2	-51.9	L
720575940608921097	312492	256316	126680	323676	257155	144197	-2	-151.7	L
720575940609038660	226824	180220	226520	251616	185836	236807	56.9	-21.2	L
720575940609061077	220936	230732	259960	229214	230332	261120	NA	NA	L
720575940609234185	223200	320304	211680	254191	307563	222033	-2.3	-32	L
720575940609276171	265612	256552	146240	283933	255386	164882	9.6	-103.5	L
720575940609372252	244664	310584	167160	269355	299584	187395	-6.1	-64	L
720575940609743736	202104	248404	216720	233077	246046	228081	24.7	-31.6	L
720575940609756427	199736	257176	225280	231383	255420	236069	20.6	-23	L
720575940609841635	283128	353448	177560	308462	343903	192574	-44.6	-49.9	L
720575940609868949	318584	276424	130680	324584	274124	143141	-8.9	-135.2	L
720575940609887971	280052	367012	219120	302293	353939	225804	-42.1	-17.1	L
720575940609890787	293948	366104	188760	316899	353051	198909	-52.6	-42.1	L
720575940609941624	265896	359236	205160	290466	343079	215162	-31.7	-31.2	L
720575940610106414	255836	321416	166840	281039	311407	184800	-14.9	-64.2	L
720575940610174387	281064	264688	133800	295931	262908	156073	3.9	-112.5	L
720575940610277017	214072	291476	260200	232790	286517	265238	7.2	9	L
720575940610315749	262220	263716	148560	280442	260686	166878	8.2	-98.4	L
720575940610316242	237972	289328	164640	265457	283280	182982	1.9	-70.4	L
720575940610322115	275052	210432	149840	289820	215516	168420	28.9	-117.6	L
720575940610337234	245604	326044	177960	275287	314565	192711	-14.3	-56.3	L
720575940610580434	278640	356448	183160	303886	343026	196565	-40.4	-45.9	L
720575940610665898	265376	318800	154840	287432	309263	176375	-15.5	-73	L
720575940610708292	227004	179964	221160	252073	187881	231112	56.1	-28.2	L
720575940610865506	234772	196836	184120	260904	204389	201435	47.3	-72.3	L
720575940610902806	309296	313400	134000	326051	307330	152198	-25.8	-111.9	L
720575940611028594	283408	229660	140760	296774	230994	160637	19	-123.1	L
720575940611100484	280096	316024	145840	300608	307149	165874	-18.8	-87.5	L
720575940611108721	282712	199636	169520	286367	201983	176946	39	-112.9	L
720575940611361941	248944	346688	213120	273879	331202	222564	-18.8	-29.7	L
720575940611437846	306264	260204	127280	318422	258506	145766	1	-142.8	L
720575940611496750	294008	187048	170800	296490	190356	177958	43.8	-123.5	L
720575940611625877	261828	163136	188200	279703	177227	204646	65.9	-87.3	L
720575940611642773	299132	263880	126880	314061	262168	147146	0.2	-132.4	L
720575940611680718	212132	191380	238840	240727	201403	246949	47.7	-11.9	L
720575940611858274	212200	304592	234240	240711	293450	242412	7.9	-15.6	L
720575940611865829	281672	206480	167520	283133	209187	175582	34.5	-110.2	L
720575940611944434	297944	342588	156920	320290	333967	175048	-42.4	-77.9	L
720575940612007061	316004	365600	181200	332897	356583	191656	-64.1	-59.7	L
720575940612028645	254316	195368	167440	269941	204580	189847	42.4	-88.6	L
720575940612098766	210316	209996	216200	238654	214809	228598	39.9	-30.6	L
720575940612104034	297404	302812	133200	312460	297226	153247	-16.2	-107.1	L
720575940612181221	290480	225200	139440	302371	226464	158155	19.3	-131.1	L
720575940612210289	324752	325084	139040	337962	318580	153762	-38.9	-117	L
720575940612248418	203700	283680	246960	233438	279030	254262	14.7	-8.6	L
720575940612382634	288852	247900	133520	302587	251289	153760	6.3	-124.9	L
720575940612506354	257276	156804	217120	275983	163869	228870	77.8	-34.4	L
720575940612506482	292472	354828	171680	315096	341605	186273	-45.5	-59.6	L
720575940612659826	228004	195724	197280	253677	202537	212623	50.3	-55.1	L
720575940612779690	261500	241564	149760	278971	243218	169930	17	-100.9	L
720575940612822422	327276	304364	132320	336463	301680	145220	-26.3	-126.6	L
720575940612861182	200236	263084	220960	232189	259649	231877	18.1	-27.2	L
720575940612868067	228880	201868	187560	257126	208121	204331	44.8	-66.7	L
720575940612950165	301476	363004	180240	321975	349873	191059	-53.9	-53.7	L
720575940612953750	291544	359600	176240	315129	345614	190223	-48.3	-54.4	L
720575940612966546	290580	154972	179400	301374	169066	191518	61.5	-136.5	L
720575940612977066	225476	227840	180920	253910	228692	196773	31.6	-68.3	L
720575940612984722	294600	342084	157640	313835	329851	175544	-36.4	-77.1	L
720575940613006614	245124	164064	221160	265877	173388	228815	67.2	-33.1	L
720575940613079932	258920	279216	146360	280781	274110	166943	2.9	-92.7	L
720575940613081041	217016	293052	191080	250206	283741	203773	5.3	-49.1	L
720575940613097330	249892	162288	215960	270945	170877	225490	72.1	-37.8	L
720575940613152493	307560	340776	152320	326980	330717	168687	-42.4	-90.6	L
720575940613398386	312916	247724	130520	320571	244748	147658	5.6	-157.4	L
720575940613433241	208068	281832	257040	230421	279221	264849	12.3	6.3	L
720575940613530085	251352	327516	256760	258691	324872	255769	-4.7	-6.3	L
720575940613622946	221532	315092	208080	252992	302668	218053	-0.4	-35.3	L
720575940613627567	271704	362420	214120	295671	349227	225421	-36.3	-21.7	L
720575940613630631	269296	218956	173040	272456	220108	180581	30.8	-96	L
720575940613634070	198976	268352	245080	229505	269851	253139	19.2	-8.7	L
720575940613707542	293684	291012	131800	307461	286489	151898	-9.8	-110.1	L
720575940613721837	327680	357460	173880	339463	349831	180233	-66	-88.4	L
720575940613759795	306112	363208	176800	327093	350523	188121	-57.4	-59.5	L
720575940613796246	211276	267320	188200	246371	261546	203059	16.1	-54.1	L
720575940613847983	325940	331728	143040	341258	326046	158365	-45.9	-118.8	L
720575940613874738	326568	358520	178080	338316	353371	184550	-64.4	-78.7	L
720575940613903477	259420	297800	149040	282635	290290	169343	-4.8	-84.9	L
720575940613978065	246204	194956	218240	252838	195595	221373	54.7	-41.1	L
720575940614084015	205932	278168	254880	229913	273382	262561	15.7	1.8	L
720575940614109438	298116	181312	174920	300869	183364	180202	47.8	-128.4	L
720575940614222590	285832	193596	173320	289249	194541	179296	43.2	-114.9	L
720575940614254130	302036	161428	172920	310202	169843	185523	55	-147.4	L
720575940614268050	243128	304724	166560	269489	295146	184634	-4.1	-67.7	L
720575940614269182	250260	345868	200320	275854	329499	212609	-19.6	-37	L
720575940614281523	238132	172028	215880	261309	180424	225329	63.1	-36.4	L
720575940614356461	282148	157980	219160	286216	160044	220921	85.1	-92.1	L
720575940614427253	261232	292840	145160	283980	286080	166566	-3.3	-89.4	L
720575940614429992	228300	326560	226120	252623	313007	236256	-3.2	-21.3	L
720575940614455277	283992	253856	134120	298900	257110	154542	5	-118	L
720575940614606742	244664	198132	212040	254143	198841	217149	52.9	-48.4	L
720575940614735250	258448	346800	256680	272314	338714	257012	-17.2	1	L
720575940614761512	258256	333224	254480	263089	331643	254602	-8.7	-6.5	L
720575940614810335	221248	193000	212680	248693	199634	224490	50.8	-36.2	L
720575940614856359	223364	221632	185960	251651	225680	201002	34.3	-64.3	L
720575940614871215	246568	315764	189320	265104	305803	198929	-7.9	-51.7	L
720575940614915582	219900	190268	230320	244446	197076	237899	49.6	-21.1	L
720575940614953362	249620	349452	217280	275653	334701	226931	-20	-25.9	L
720575940615032799	245076	188572	181120	265719	199563	198744	49.6	-78.2	L
720575940615049046	223860	313328	222000	250194	304154	227323	0.8	-28.1	L
720575940615133115	302288	247092	131760	314875	248372	149144	4	-143.5	L
720575940615140767	287428	369940	214160	306681	355068	220862	-45.6	-19	L
720575940615203259	230792	308028	257000	242294	303127	257434	5.1	-5.2	L
720575940615281105	300448	332012	147600	320692	322439	164799	-34.3	-92.6	L
720575940615324822	310524	360128	171040	326254	347033	183410	-54.7	-66.7	L
720575940615358119	206940	215880	231000	234487	222484	240548	35.5	-20.4	L
720575940615376070	279920	213428	147120	293482	218505	165054	26.5	-121.3	L
720575940615452305	275208	289148	139040	292632	283776	159830	-3.8	-99.1	L
720575940615466562	205184	298852	240080	238199	291753	247437	9.5	-12.5	L
720575940615471884	210856	246532	191960	244659	243957	206064	24.9	-55.4	L
720575940615506399	307036	367176	183200	328002	354859	192616	-60	-52.7	L
720575940615517746	218452	279268	183040	250491	274221	196347	8.6	-57.8	L
720575940615643835	204228	279304	223840	234675	273972	234613	14	-22.2	L
720575940615664345	247740	348872	224360	269880	332726	232827	-16.4	-22.3	L
720575940615729567	297492	154988	181120	308468	165824	191233	59.5	-150.3	L
720575940615991362	292244	312492	140600	309200	305410	159538	-20.1	-97.6	L
720575940616071541	283200	349936	171000	308100	340357	188673	-42	-54.5	L
720575940616072821	278880	196904	176000	282947	199430	181070	42.2	-107.5	L
720575940616077930	218564	232804	184760	249786	233669	199887	29.6	-63	L
720575940616262651	296808	308228	136120	311812	301736	156292	-18.4	-102.4	L
720575940616322527	220376	217648	255200	233307	219642	257046	37.6	-1.4	L
720575940616394939	303784	175508	160920	312735	183638	173749	44.5	-142.7	L
720575940616457867	228872	246760	216960	236658	245210	220225	24.7	-39.2	L
720575940616485900	291552	370904	234360	304438	359095	235938	-47.1	0.4	L
720575940616492230	196596	233852	244040	227978	238715	251219	30.1	-7.7	L
720575940616543813	276904	338448	164760	301277	327710	181710	-30.2	-65.5	L
720575940616677332	236880	183884	197280	263896	190345	211371	57.6	-60.1	L
720575940616713778	259296	302044	151280	282150	294579	172087	-6.5	-80.6	L
720575940616896822	204276	217520	220560	234985	219662	231533	37.3	-27.5	L
720575940616965644	266972	358860	219840	288821	344538	225404	-30.6	-24.1	L
720575940617013042	265136	288116	142560	284962	281583	164909	-1	-93.5	L
720575940617033309	218312	255220	181160	249602	250646	197934	20.3	-62.3	L
720575940617033556	248448	180032	181920	270065	191693	199766	54.9	-79.2	L
720575940617128331	213304	246972	185960	247044	246707	201869	22.6	-59.1	L
720575940617211724	302360	297744	130840	314868	292983	150378	-14.6	-111.6	L
720575940617223867	206020	293424	221640	236361	282673	233698	10.7	-22.4	L
720575940617297803	205284	237040	210440	237253	236313	221363	29.3	-38.8	L
720575940617313236	216740	312152	233720	245078	302139	242414	3.6	-17	L
720575940617355521	255236	345924	196160	280544	330811	207536	-22.5	-40.1	L
720575940617356066	240372	338760	215840	267850	325521	223956	-13.8	-29.7	L
720575940617381533	256552	181624	174640	276651	190440	193216	53.7	-94.8	L
720575940617426333	220860	299320	188200	253792	291713	202332	1.3	-49.6	L
720575940617469657	307592	166960	174720	311804	174014	180764	49.4	-146.9	L
720575940617482385	242956	343712	233280	266047	330079	239028	-13	-19	L
720575940617537209	206160	280192	252080	232172	276328	257658	15.5	-4.7	L
720575940617573718	299008	151556	191280	307356	160829	200752	63.7	-162.8	L
720575940617590587	222628	237448	178880	252708	236676	196169	27	-67.7	L
720575940617633088	253424	350508	225520	276473	338074	231877	-21.9	-22.3	L
720575940617653877	212580	294160	198480	246742	285546	211582	5.7	-40.8	L
720575940617719350	238468	260688	163760	263378	256653	182028	13.4	-82	L
720575940617780283	308892	169556	164600	314664	178102	176317	46.3	-150.8	L
720575940617783355	256960	158584	206960	276507	169471	219289	75.9	-58.5	L
720575940617803403	251532	340844	191280	279221	327078	203526	-20.4	-44.3	L
720575940617916811	285428	204212	150040	296871	210722	166404	30.4	-124.2	L
720575940617919115	215784	304184	248800	237742	297505	252255	7.4	-9.6	L
720575940617927291	267864	180504	170600	283882	188964	187360	51.5	-106.5	L
720575940617942201	274552	155912	189280	291107	169100	202359	69.4	-118.7	L
720575940617972549	240872	201252	215280	249253	202981	219494	49.4	-42.8	L
720575940617980957	275664	169464	172840	289019	181037	189824	56.5	-113.1	L
720575940617982021	248328	177564	211200	266475	180514	218702	65.4	-50	L
720575940617995860	205116	280672	215840	236977	273530	225650	12.4	-30.1	L
720575940618045414	257184	346452	188040	285708	331829	202433	-25.7	-43.8	L
720575940618046587	216952	305528	199520	250572	293876	210691	2.1	-41.3	L
720575940618052097	307472	369760	224840	318050	361634	223216	-56.9	-0.6	L
720575940618075707	215824	316768	240080	246681	307450	247368	1.8	-14.1	L
720575940618111296	261724	210500	168200	274184	212045	182070	35.6	-97.5	L
720575940618129979	199700	236216	225160	231810	238736	237792	29	-22.1	L
720575940618172500	284108	149240	196720	299142	160471	205887	69.8	-154.1	L
720575940618194491	195952	266572	239080	230242	263818	248827	20.8	-11.2	L
720575940618257620	277484	340004	167920	301663	331287	185788	-33	-60	L
720575940618302262	283584	234280	138640	296232	240214	158505	14.7	-120.9	L
720575940618416517	289220	279956	132280	304650	276999	151882	-4.2	-113.1	L
720575940618422254	199856	233284	232480	230736	235351	241958	30.5	-17.7	L
720575940618461723	209792	299724	206760	242636	286874	219773	6.8	-34.2	L
720575940618489758	216228	223048	194720	246269	226617	208115	33.7	-56.2	L
720575940618492283	256584	271020	147400	277655	266124	168506	6.4	-93.3	L
720575940618504395	210024	277216	194080	243904	272094	209260	12	-45.3	L
720575940618519163	312992	293012	128920	326732	289079	144579	-16.1	-124.6	L
720575940618530206	305708	305168	140080	319712	302432	152366	-21.2	-109.1	L
720575940618559681	289108	207716	146120	301062	213960	163388	26.7	-129	L
720575940618616916	271032	364472	210640	292998	346746	220097	-34.1	-26.7	L
720575940618641531	231912	179888	215800	256814	184145	228100	59.5	-32.8	L
720575940618670875	249196	309604	212000	256196	305595	212771	-3.4	-39.6	L
720575940618769969	229848	198352	193640	255387	205482	208320	47.6	-61.6	L
720575940618856710	206140	269808	218760	234943	263856	226619	16.5	-30.7	L
720575940618875905	273000	213000	169760	277933	214050	177734	32.5	-103.2	L
720575940618887515	200880	251484	219440	232258	250640	232322	22.3	-27.6	L
720575940618959622	203248	256564	216240	233487	255113	227308	20.3	-31.4	L
720575940618969152	270764	360584	198560	295603	344781	209913	-34.5	-33.7	L
720575940618989853	246228	176444	193720	269023	186353	209087	60.3	-66.3	L
720575940619026203	198760	250824	225280	230852	247099	237060	24.6	-22.1	L
720575940619144733	266184	313592	152040	287649	304739	173255	-13.4	-77.6	L
720575940619144989	284648	191212	155000	296172	200078	172049	37.2	-123.8	L
720575940619171894	285392	367628	224720	303656	356562	231539	-44.7	-9.1	L
720575940619205286	289428	322012	145480	308309	312941	165352	-23.7	-88.2	L
720575940619239734	266992	297364	144040	289149	291757	165018	-7.8	-90.3	L
720575940619249019	202440	268976	226320	231887	265070	235430	17.1	-22.8	L
720575940619258176	247936	344360	253320	266085	333990	258534	-10.9	-0.6	L
720575940619275643	201880	276256	230000	233881	270752	239635	16.5	-17.6	L
720575940619288929	270172	343560	172680	295293	330315	189202	-29.9	-55.2	L
720575940619321991	234952	300952	172920	263673	293135	189204	-1.6	-63.4	L
720575940619484224	261748	361864	241280	282842	347349	245563	-27.6	-7.1	L
720575940619484240	276436	196416	154800	289097	204905	173544	36	-116.9	L
720575940619521729	284420	164960	174320	296316	177122	188514	57.4	-123.9	L
720575940619554224	284760	339680	160160	307687	328467	178234	-33.3	-71.2	L
720575940619583902	242020	207124	211280	249691	206599	215031	47.4	-49.7	L
720575940619605639	260580	252056	149920	279181	251521	168971	12.6	-99.3	L
720575940619635614	232740	194720	189120	260620	200634	205196	50.1	-66.7	L
720575940619660112	224172	323400	232880	249746	309710	241963	-0.9	-17.6	L
720575940619697323	281512	367972	207240	303254	352723	214601	-43.2	-26.6	L
720575940619735941	305280	351272	161120	326557	338684	175693	-48.7	-80	L
720575940619737222	217056	258188	213680	237616	255313	219586	20.5	-39.2	L
720575940619834644	249848	212808	165480	269732	216735	184629	33.8	-90.8	L
720575940619896734	249332	179924	250160	254320	178942	248363	60.4	-3.2	L
720575940619907742	245584	231176	162040	266882	233877	182601	25.3	-88.9	L
720575940619951995	291716	326252	148280	307285	316710	168278	-25.9	-83.8	L
720575940619953275	270180	313936	149760	293685	305693	168946	-16	-82.8	L
720575940620014445	299568	151484	200080	303352	158153	205914	66.4	-165.2	L
720575940620026816	253416	188880	172120	272403	198150	191548	48.2	-91.9	L
720575940620044481	234248	264320	166520	260686	261717	184682	11.8	-75.9	L
720575940620088941	226796	175688	239000	250842	183398	247066	57.1	-6.8	L
720575940620120454	200796	241260	222520	230933	241733	232498	27.2	-26.9	L
720575940620146256	216416	308036	255080	239833	300289	262059	5.4	0.6	L
720575940620157611	207432	222704	253440	231191	224763	260188	35.7	7	L
720575940620211627	243240	173748	199960	268097	183694	213829	63.3	-57.7	L
720575940620253872	223784	313004	197040	255608	300977	209255	-1.9	-42.8	L
720575940620262527	305464	181080	157400	315372	188944	168917	39.6	-149	L
720575940620312625	280716	160620	211440	287455	161884	215987	82.6	-105.6	L
720575940620344097	227436	304724	181040	258714	294445	197569	-1.3	-54.9	L
720575940620365447	326408	281424	130360	330013	278344	141185	-29.1	-90.1	L
720575940620413606	296104	326736	147520	314990	318021	164464	6.8	-107.9	L
720575940620456801	271540	260924	139920	289013	258724	160718	-17.4	-40.8	L
720575940620509233	245424	340600	195720	274039	325430	208440	-9.5	-85.9	L
720575940620540977	275704	303812	151240	288497	296037	167849	73.3	-117.3	L
720575940620543297	272092	154352	195200	289005	167202	206637	-6.2	-0.7	L
720575940620561835	241608	338912	253520	260723	328661	259632	-25.4	-13.7	L
720575940620575960	259364	358864	236160	281067	343918	241778	-36.8	-29.3	L
720575940620576216	282768	361904	209120	297668	348136	214841	30.3	-0.2	L
720575940620698192	208780	232884	252440	229175	237995	256521	3	-0.1	L
720575940620721856	229060	318896	259760	244095	308061	262314	-33.3	-3.1	L
720575940620735067	283892	353620	247080	288965	351817	245320	54.7	4.2	L
720575940620751051	271780	190336	255800	250462	183490	250960	1.8	-102.9	L
720575940620800020	269612	275836	139520	288904	272273	160034	41.7	-71.7	L
720575940620809894	232860	205012	181080	258336	212144	199896	-7.1	-32.9	L
720575940620847996	231124	331024	207600	259416	315037	220253	14.7	-41.7	L
720575940620872630	209220	274600	203720	240782	267935	214141	44.8	-21.5	L
720575940620971173	215052	196472	227680	241194	204422	236033	-3	-0.9	L
720575940620996289	236084	332392	257320	255305	323052	260526	60.3	-9.9	L
720575940621056109	234160	168644	238760	255993	178617	243916	2.3	-62.5	L
720575940621059422	229524	296084	173880	258545	286169	190364	22.9	-18.1	L
720575940621123055	198880	255508	230560	231662	252925	241001	-23.8	-1.5	L
720575940621135495	299756	336496	256200	279478	346988	251664	22.5	-7.4	L
720575940621142407	197008	262800	246120	228102	261960	254062	-61.2	-68	L
720575940621150817	313868	362772	176400	333347	351330	186366	-12.7	-60.4	L
720575940621196532	247328	320644	170720	275182	309780	189206	8.6	-89.6	L
720575940621216752	252376	266416	152640	272916	262841	172959	52.2	1.9	L
720575940621230757	238340	196104	252160	242277	194230	253348	33.6	-6	L
720575940621244325	198008	227976	244960	228188	231371	252281	-51.4	-59.9	L
720575940621254676	299424	360296	174680	321934	345952	187181	34.3	-137.2	L
720575940621300389	299136	195824	146080	307396	200101	165757	5.1	-69.9	L
720575940621318271	232188	280848	167160	261212	274714	185761	50.9	4.3	L
720575940621337792	235492	203620	257440	247716	204950	258715	-18.9	-5	L
720575940621364907	271012	342828	255680	274343	342865	252507	41.2	-136.9	L
720575940621376244	296876	181636	158400	307862	188954	172392	10.7	-94.7	L
720575940621444869	255028	260572	151080	275643	256961	170610	-3.9	-29	L
720575940621467072	227820	326004	216080	255543	311964	226221	52.9	-24.3	L
720575940621499329	221988	186180	224040	247681	192056	234206	36.3	-70	L
720575940621536961	227976	215224	181440	255990	220286	198988	38.3	-132	L
720575940621539494	292880	191320	155160	303605	196354	170532	3.2	-124.2	L
720575940621545862	291948	257500	132480	306703	259137	151143	17.8	-92.1	L
720575940621550830	267068	246028	172720	270310	244913	176850	14	-104.5	L
720575940621582156	265792	246020	147040	283012	246853	166409	14.8	-26.5	L
720575940621602013	204516	274472	221960	234193	268653	230453	33.7	-16.8	L
720575940621612897	208304	227696	240120	233536	228329	244175	-8.3	-60.2	L
720575940621636534	240888	314248	174160	269238	304021	190921	46	-84.1	L
720575940621643041	248332	192104	174520	267352	202503	194085	76.8	-89.1	L
720575940621699822	262140	157216	200440	282772	168592	212636	69.3	-57.7	L
720575940621761449	266432	179724	213040	272197	176894	215992	7.2	-133.1	L
720575940621773921	294136	242292	134120	309069	244155	152101	-38.4	-36.8	L
720575940621784979	276536	361680	192760	300371	345901	204892	-46.7	-44.3	L
720575940621842183	283496	358320	183440	309829	347294	196973	29.4	-47	L
720575940621894988	205528	238268	199600	241215	236190	214611	55.5	-34.9	L
720575940621897648	225740	185812	216000	252280	192201	226387	60.4	-109.5	L
720575940621952636	272400	164844	179360	287631	178450	194226	3.5	-74.6	L
720575940621975254	242064	286204	160920	266347	278628	180700	22.3	-35.3	L
720575940622005620	203164	254408	211760	235704	250503	223893	35.4	-11.1	L
720575940622006337	200140	222332	242720	231301	225956	248725	40	-119.9	L
720575940622025505	280768	188100	160800	292311	197362	176172	6.2	-30.8	L
720575940622034390	212580	301644	214360	243880	291804	223897	-45.3	-84.8	L
720575940622089605	309868	344888	159160	326765	334675	171411	10	-70	L
720575940622099638	230056	270980	166880	257776	266387	186820	41.1	-0.2	L
720575940622105880	211224	208140	252400	236523	214570	259032	13	-149.7	L
720575940622129927	313012	227036	140840	317918	228358	150847	-19.4	-64.9	L
720575940622135105	262644	327480	163520	288124	317151	182818	-23.5	-18.7	L
720575940622144383	258248	354748	232200	278459	341488	236891	42.1	-61.6	L
720575940622178175	223616	209964	191360	252570	213754	206665	11.4	-53.6	L
720575940622209868	212604	276888	186680	247979	270558	201103	32.3	-21.6	L
720575940622245033	202668	226108	227880	232260	230049	238747	30	6.1	L
720575940622249129	205720	236076	254320	228545	236635	261190	27.5	-42.8	L
720575940622307731	204044	241116	204840	238191	240956	217299	27.7	-2	L
720575940622344820	205376	241876	250520	227740	245587	255093	7.8	-4.7	L
720575940622365985	213664	300544	252800	238593	294921	257183	9.6	-119.1	L
720575940622383624	283244	250048	136120	296551	249021	157259	5.7	-102.8	L
720575940622424325	268128	266908	139880	286164	264429	161980	25.7	-104.9	L
720575940622468888	263864	224288	150880	279560	225755	172753	6.9	-53.5	L
720575940622516504	218528	286544	187560	250669	279311	199961	54.1	-11.2	L
720575940622532036	221484	181796	240840	247433	189524	245023	3.7	-10.2	L
720575940622544297	240424	304724	254240	242185	305803	251998	41.7	-18.8	L
720575940622545961	209032	206300	226320	238029	209448	239298	28.9	-56.2	L
720575940622588808	211896	235152	193600	244533	235379	207292	13.4	-57.7	L
720575940622620138	215580	268400	183560	249151	264831	198892	21.7	-14.6	L
720575940622636713	198996	261224	233880	231807	259124	244869	-51.1	-104.3	L
720575940622666224	324820	345432	153160	339249	334819	165984	-12	-33.4	L
720575940622674160	239996	334552	211200	264877	321397	219243	-26.8	-51.1	L
720575940622694476	260960	339168	179960	289258	329311	193836	15.6	-61.9	L
720575940622710298	217056	264764	180320	250587	259550	196321	19.6	-71.6	L
720575940622823914	227452	251248	172280	255578	248773	190831	-24.6	-36.5	L
720575940622859305	256288	350884	201960	282791	334924	211904	-18.9	-56.2	L
720575940622863365	254380	330812	176040	282058	319844	191089	27	-9.1	L
720575940622870860	195812	246660	243760	227402	247720	249876	11.2	-4.7	L
720575940622896861	227904	288388	256000	233507	285932	255967	-55.5	-35.2	L
720575940622899241	298968	371164	193680	318945	356494	203153	-2.3	-14.4	L
720575940622899436	221724	324624	238920	251292	314198	246839	-8.9	-76.5	L
720575940622901236	259692	308168	154560	281480	299528	174611	51.8	-86.1	L
720575940622909734	250392	184152	178600	271245	195084	196121	10.7	-86.1	L
720575940622912041	245080	262636	158480	268157	259831	177560	52.5	-125.5	L
720575940622981153	285908	168820	170280	297975	180540	184468	76.7	-140.1	L
720575940623038814	283992	152804	206360	295495	162228	212554	12.9	-114.4	L
720575940623048662	274196	245728	139800	291274	245062	160636	-36.9	-87.8	L
720575940623072844	302104	337496	150920	320536	326295	168055	-5.1	-47.2	L
720575940623110750	231256	317392	190840	260586	303939	204223	10.6	-61.7	L
720575940623120618	218596	276748	178280	250856	269112	193743	17.8	-11.1	L
720575940623122175	200680	278552	237280	231772	272848	248219	-26.9	-95.1	L
720575940623130281	295760	321804	143320	314550	313701	161524	81.3	-60.5	L
720575940623131305	263044	154044	213200	281898	163544	221697	-17.1	-92	L
720575940623140009	284156	311644	141520	301477	303372	162447	57.1	-135.1	L
720575940623263501	290368	165236	171840	303195	173254	187230	47.3	-110.2	L
720575940623340412	271360	183340	166920	286303	192147	183012	57.1	-46.7	L
720575940623344969	231880	183420	205840	257475	191899	218537	-28.6	-120.7	L
720575940623349203	322536	311012	131720	336797	306831	147999	-30.9	-10.5	L
720575940623387094	271224	364972	236440	287311	348684	241739	-50.3	-48.8	L
720575940623414541	291408	362292	182720	315630	349203	194619	1.7	-5.9	L
720575940623456024	233472	318832	257040	248188	311187	257989	40.9	-128.2	L
720575940623457031	291684	182640	159080	299708	193111	174368	55	-66.6	L
720575940623464375	238276	187788	190440	264303	193667	206988	44.1	-132.7	L
720575940623475463	296392	175384	162320	303996	186799	176455	-22	-33.5	L
720575940623478154	251040	349520	206040	277383	332984	216730	-29	-16.5	L
720575940623561485	266012	361780	228160	284549	346299	235659	14	-49.7	L
720575940623670763	209464	272892	192160	244843	266780	206162	63.1	-12.1	L
720575940623723814	240792	164316	236680	260262	174186	241601	82.4	-37.2	L
720575940623793993	278112	161360	229120	279981	159482	230036	-16.2	-52.4	L
720575940623798003	247856	330632	179840	275975	319067	195956	-56	-47.1	L
720575940623798259	299028	366120	185080	321897	353552	195254	-2.4	-103.6	L
720575940623800573	274368	282912	137520	293435	279016	157362	21.8	-143.2	L
720575940623818277	302684	210972	142880	313096	213334	157458	-32.9	-111.2	L
720575940623872807	314544	321108	138760	332030	315246	153752	3.4	-66.1	L
720575940623873063	232564	291468	167960	260565	281189	187345	17.6	-66.2	L
720575940623893223	221236	258952	176640	252414	253906	194091	58.6	-39.3	L
720575940623914509	229832	182348	212560	257393	188105	223386	20.3	-112.4	L
720575940623939145	273800	226604	145760	287674	232059	165871	16	-13.5	L
720575940624001288	203116	281296	237160	234946	275639	244006	-28.8	-28.6	L
720575940624009107	267772	358148	211680	286744	342112	220209	33.2	-29.2	L
720575940624077240	204068	226580	218920	233932	228481	230243	-6.7	-44	L
720575940624092348	230896	321652	193320	260641	308086	207453	4.6	-37.9	L
720575940624103148	211360	300188	204240	246600	289705	215407	29.4	-89.7	L
720575940624126413	250284	224992	161800	267712	225044	183595	-13.1	-41.1	L
720575940624181396	238828	335136	196920	267793	319350	210172	21.5	-77.5	L
720575940624198437	233768	245860	170360	259205	243778	187938	21.9	9.6	L
720575940624230839	205288	256944	258280	227257	257248	263385	-66.3	-29.9	L
720575940624341651	313004	372664	195280	330384	362124	202279	8.6	-30.2	L
720575940624376039	207764	292560	213720	240255	282726	224573	-14.4	-130.8	L
720575940624434685	313392	288152	127080	327868	283036	142299	55.4	-103.1	L
720575940624438567	265632	176704	173880	282450	185608	191432	-31	-43.2	L
720575940624451260	268664	352600	188760	292507	337590	202029	52.5	-61.1	L
720575940624568846	231100	192056	196840	258522	198173	209532	18.7	-42.7	L
720575940624581670	204812	262780	201840	239312	259294	215079	-60.7	-15.6	L
720575940624595179	304188	373844	205280	323261	361906	213604	66.3	-22.1	L
720575940624608841	249944	160076	226360	264760	170657	234348	28.7	-13.7	L
720575940624609353	197608	237028	237880	230158	241406	246919	37	-14.9	L
720575940624738997	202948	215008	237840	234207	220725	245734	41.7	-7.3	L
720575940624745655	209480	206392	247720	233518	212787	253610	-39.8	-96.1	L
720575940624812808	310900	337740	147680	327326	326704	164636	11.6	-143	L
720575940624863239	309880	233088	141520	314131	232519	151657	-0.3	-45.6	L
720575940624872887	221672	306348	193240	254724	296341	206050	72.2	-28.7	L
720575940624901047	252416	157812	223280	270556	167322	230773	37.8	-22.6	L
720575940624901524	209408	214256	230000	235592	216877	237062	-51.8	-12.3	L
720575940624984368	294276	372752	213680	312937	358972	222035	12.9	-65.8	L
720575940625004981	222808	269268	173840	253560	263724	191481	-47.8	-111	L
720575940625015015	331736	339584	149600	340934	330333	161380	-10.9	-95.9	L
720575940625018860	277520	299848	140440	296803	294159	160640	-3.6	-10.8	L
720575940625037495	225964	330544	245040	254764	319420	251693	16.7	-45.9	L
720575940625087434	206476	271016	197120	242021	263509	210816	36.3	-3.7	L
720575940625113579	207536	218576	248880	230044	224420	254157	68.2	-102.5	L
720575940625171955	267676	158968	189680	284935	173014	203443	-18.2	-48.5	L
720575940625198887	249420	335088	186600	277459	323009	199650	-30.8	-75.8	L
720575940625216404	287228	336232	156360	307673	324575	175167	5.7	-61.9	L
720575940625249072	245564	279532	185960	255223	278403	191957	26.5	-95	L
720575940625306160	253588	223108	158600	270847	228334	179532	-23.7	-47.8	L
720575940625309513	255780	340640	184320	284342	327987	198674	38.3	-36.3	L
720575940625320462	209092	219084	212520	239602	218977	224162	25.1	-5	L
720575940625341932	202352	249140	246760	228617	253121	254593	44.1	-44.7	L
720575940625378056	213308	206404	204360	246189	210782	217804	-57.9	-92.8	L
720575940625442574	320516	353164	162000	338859	342754	174650	-27	-21.3	L
720575940625572851	263296	358436	223200	283322	342868	230715	3.2	-84.2	L
720575940625630014	249880	280548	155000	272663	275910	173944	41	-40.4	L
720575940625674698	209180	211608	207880	242794	214823	220821	41	-99.5	L
720575940625695162	263560	193468	162960	277249	204064	183371	-53.6	-3.1	L
720575940625756676	296552	373864	221240	314364	361248	226723	-44.3	-126	L
720575940625770254	329036	330168	142200	342216	323075	154386	-56.3	-13.9	L
720575940625770983	300716	372056	213120	317205	360904	217072	-19.9	-15.5	L
720575940625802883	252040	353696	238400	274841	339164	243367	-36.4	-5.4	L
720575940625805329	277068	367944	236280	292968	353281	241548	62.2	-93.6	L
720575940625807888	262672	166180	184840	280756	179884	200307	-2.1	-71.4	L
720575940625807972	242276	298236	162920	270039	290618	181464	-60.7	-86.4	L
720575940625888295	320228	360652	169320	337556	347130	179175	-13.3	-116.5	L
720575940625954579	300576	291408	132200	316912	288489	148168	-47.8	-11	L
720575940625956339	291016	372156	218320	307991	358124	226273	64.8	-137.8	L
720575940625995568	286564	154884	186080	298035	167619	196055	16.5	-76.8	L
720575940626008445	232036	256064	169760	259669	253051	186540	-48.3	-93.8	L
720575940626031381	315984	347376	155240	333872	334761	169277	-20.7	-82.9	L
720575940626070123	278476	319964	147960	300587	311380	168613	81.9	-51.3	L
720575940626122279	272656	153020	221760	283455	159844	225893	63.5	-29	L
720575940626128016	238348	167432	222160	260779	177386	231659	15.5	-128.4	L
720575940626180892	288936	233308	139160	302286	234926	156908	-11.6	-105.7	L
720575940626231068	289488	295724	133640	306601	291356	154075	-42.5	-40.6	L
720575940626259504	281824	360472	191120	305569	346820	200978	25.5	-46.7	L
720575940626292376	205800	247808	199080	240584	245085	213546	-13.6	-6.5	L
720575940626297406	265380	340464	253600	268805	336355	254061	25.3	6.7	L
720575940626298512	223108	246692	261520	228883	244319	260405	-18.9	-133.1	L
720575940626310568	320952	292412	127720	333182	288044	141823	-20.3	-73.5	L
720575940626322647	273096	323632	157480	294525	314472	175630	-22.3	-69.4	L
720575940626328535	269292	327692	159840	294618	318492	178741	24.8	-114.4	L
720575940626373784	272652	220048	148160	287740	223947	167222	27.9	-84.2	L
720575940626412688	241704	229336	167200	264080	230504	186347	-26.8	-32.6	L
720575940626495518	267080	348996	211360	284353	338315	216045	23.8	-99.2	L
720575940626571909	271476	231404	168760	274690	231216	175649	-22	-122.5	L
720575940626584522	315356	303260	131160	330540	298420	146132	-3.2	-142.1	L
720575940626639106	312496	268672	125280	324356	264760	143252	8	-112.9	L
720575940626710053	277412	252892	137720	293029	254259	158865	-12.5	-91.3	L
720575940626711242	274052	303724	142720	294871	297748	163060	13.6	-17.4	L
720575940626742921	206704	288412	229560	235646	279066	238874	17.7	-116.3	L
720575940626768650	277528	232580	143600	292136	235703	162025	11.9	-14.4	L
720575940626776597	205932	289284	233480	237214	285033	243034	-10.2	-37.2	L
720575940626881082	233184	330008	203960	263208	316696	215515	57.3	-73.1	L
720575940626897930	246940	179376	188560	269925	188388	204338	57.2	-88.7	L
720575940626903634	256488	175608	180600	276100	187215	197764	-25	-99.7	L
720575940626941477	297888	317540	139880	316128	310010	158407	26.2	-78.6	L
720575940626941700	236120	233288	170480	259194	235190	188835	-35.5	-54.9	L
720575940626967482	276136	348492	173800	302279	335580	188918	3.2	-107.7	L
720575940626977226	276188	270276	139240	291732	266813	158194	-3.9	-59.8	L
720575940626978874	232256	307772	175440	263771	297596	192629	0.5	-98	L
720575940627035153	266032	281356	142120	286650	277428	161843	-39	-15.3	L
720575940627060951	276720	366352	225320	296566	352699	230860	26.8	-17.8	L
720575940627090106	200448	247064	232320	231322	243914	241934	-68.4	-69.3	L
720575940627105354	320124	363988	180600	336842	354848	188603	38.3	-76.2	L
720575940627192382	250288	213632	187880	260164	215294	196162	23.3	-51	L
720575940627209828	208764	254508	195720	242475	248927	209012	-5.6	-25.8	L
720575940627213412	229768	329180	220960	257113	316040	230237	-41.2	-7.9	L
720575940627215972	284120	369064	231760	297932	355170	236254	-42.3	-65.7	L
720575940627295930	294168	349360	166520	315065	337782	182331	-27.6	-39.7	L
720575940627323153	257348	349744	194120	286231	335882	206202	33.6	-47	L
720575940627323279	208660	228716	200160	242554	227159	215361	19.7	-97.2	L
720575940627346856	255812	239264	154080	274399	239830	174299	-0.6	-84.2	L
720575940627357289	255068	290712	150680	277710	283427	171411	4.3	-57.8	L
720575940627360168	220368	290248	180480	254556	282341	195395	-17.9	-119.1	L
720575940627409180	308728	298360	129440	324373	293782	147036	13.8	-11.5	L
720575940627419906	199852	286040	240200	234079	281629	248162	24.5	-72.4	L
720575940627428124	228840	241052	174160	255816	240506	192070	10.8	-126.4	L
720575940627469903	288944	242732	134560	302357	243746	155261	14.9	-70.6	L
720575940627484657	227336	260376	172880	255963	257280	189790	-14.2	-86.9	L
720575940627582972	277560	308768	150160	294466	301347	166294	41.9	-50.9	L
720575940627594005	215508	211200	199760	246949	214386	213533	51.7	-30.6	L
720575940627630674	220812	192072	217000	247908	196058	229247	43.5	-13.9	L
720575940627661370	207940	202308	237520	238482	207837	244941	33.7	-37.7	L
720575940627695749	205772	225072	209440	237523	227796	222360	7.5	1.2	L
720575940627725072	211208	296280	256560	235828	291471	261726	-9.8	-48.3	L
720575940627768862	235528	322348	189880	265841	310452	202666	66	-11.6	L
720575940627779205	254336	159304	235600	265097	169221	239397	3.2	-23.9	L
720575940627804286	217220	311628	224240	245688	300873	232748	35.9	-32.9	L
720575940627855366	206140	220376	215720	236501	223154	226929	31.6	-59.9	L
720575940627861233	217140	228104	188280	247805	230152	203988	-29.1	-47.3	L
720575940627864326	264132	346196	182400	290565	333090	197742	-31.6	-85.8	L
720575940627878165	294772	332448	149680	314272	321736	168049	-24.2	-56	L
720575940627894600	260668	336328	174760	287530	325398	189600	48.1	-26.3	L
720575940627900913	217048	194332	222360	243766	199806	232561	-49.2	-2.6	L
720575940627906590	307972	364456	232520	310350	361110	230923	12.9	-90.9	L
720575940627915819	252060	258820	157480	271247	254088	175816	-14.5	-15.9	L
720575940627930520	244080	348312	238360	269131	334020	243921	-5.9	-55.9	L
720575940628010395	231632	310236	181640	264062	301397	196397	-11.9	-52.2	L
720575940628083581	239388	323032	182880	270537	312951	197856	18.9	-14	L
720575940628095560	201540	272456	233960	232688	266929	244260	-5.4	-36.2	L
720575940628104762	226936	323992	203920	258120	310218	216314	-0	-0.6	L
720575940628167848	235872	326300	256120	250151	316301	261823	71.4	-47.7	L
720575940628191228	262308	172248	215560	270994	173836	220385	32.1	-12.8	L
720575940628195431	198216	229884	240560	230521	233622	247613	-11.9	-122.2	L
720575940628202796	313760	284916	133800	319376	284074	145256	-10.1	-15.2	L
720575940628271626	235728	339280	238560	262756	327587	244300	-14.8	-37.3	L
720575940628293648	241772	339568	200680	268985	323318	213818	3.3	-157.4	L
720575940628339528	308056	253488	128880	320264	252353	146584	40.5	-11.9	L
720575940628350407	209660	207596	244880	235266	213833	247823	3.7	-34.9	L
720575940628390543	216056	306964	209560	247426	294715	219708	-6.1	-126.4	L
720575940628462700	300196	274700	129240	315470	273287	146824	37.7	-105.4	L
720575940628469224	275012	205504	169760	279884	206653	179496	-7	-104.9	L
720575940628471292	281012	289444	135240	299462	285250	155890	62.8	-152.1	L
720575940628534790	293584	149628	186160	306129	163455	195807	30	-107.3	L
720575940628562075	267148	209780	155160	280887	217441	174275	18.2	-82.8	L
720575940628573994	239268	250732	165080	263165	247601	183820	-35.2	-13	L
720575940628621815	276352	365948	230280	291445	350807	236053	22.9	-125.9	L
720575940628664136	283116	218936	144360	298065	222332	161530	-16.8	-60.2	L
720575940628750084	253312	327496	170840	281202	315750	187814	-58.2	-26.7	L
720575940628820712	300428	372188	200120	321184	359697	207907	36.2	-41.3	L
720575940628909434	209136	218196	206920	240851	223206	219545	4.8	-88.6	L
720575940628959431	254252	276892	151400	274811	270927	171644	73.6	-157.4	L
720575940628994603	286032	147996	200120	298604	157972	210546	-63.9	-97.7	L
720575940628997163	329336	355884	165960	341907	346053	175051	-16.7	-11.5	L
720575940629006065	249116	350488	245320	271733	339405	248590	-6	-94.4	L
720575940629067205	274352	294332	140600	291260	288246	161945	-23.6	-29.6	L
720575940629187587	254356	352968	212440	279992	336758	221185	-37.5	-101.9	L
720575940629208684	310744	331976	145080	328133	322748	161107	-36.4	-121.3	L
720575940629221199	321944	321136	136640	339755	314772	150500	-39.5	-23.9	L
720575940629289271	278888	367468	212440	299140	351194	220204	36.1	-51.5	L
720575940629330882	212532	219468	197800	245574	222220	212257	27.4	-111	L
720575940629488400	270532	216132	152760	284595	220579	170535	7.8	-143	L
720575940629519515	309248	240732	128400	316640	239048	149567	-9	-100.3	L
720575940629523697	279960	295348	136440	298885	290279	158072	-7.7	-119.9	L
720575940629591543	296160	280884	130240	312501	278408	148470	-34.5	-46.7	L
720575940629624169	267332	349228	182560	296523	337529	197030	-17.3	-33.6	L
720575940629635884	244528	343364	206840	271142	326991	218194	4.1	-97.5	L
720575940629645927	263416	272504	145000	283079	269197	164371	7.7	-65.6	L
720575940629671696	225444	281188	172400	256266	272306	189810	34.6	-127.3	L
720575940629676367	289920	194844	151120	299908	203921	168266	-24.5	-65.1	L
720575940629721130	271140	332876	164040	294406	322124	182225	24.1	-10.9	L
720575940629786779	194800	257452	241160	228444	255869	249740	18.5	-149.8	L
720575940629800347	314684	217408	148520	315913	217297	154464	-1	-108.2	L
720575940629822763	277720	275416	135720	295584	273530	155943	7.6	-44.6	L
720575940629829175	214016	287668	196320	246455	279880	208099	-21.6	-60.7	L
720575940629856025	267044	331628	164800	288048	321006	185487	61.4	-123	L
720575940629857783	279820	164112	178080	294330	174407	192511	-36.1	-65.7	L
720575940629875728	283200	345344	164440	308111	332629	182048	36.9	-87	L
720575940629959900	245256	207992	171560	267001	212804	188555	73.1	-70.9	L
720575940629975195	269644	174684	211200	277582	172272	214787	-8.8	-18.2	L
720575940630002908	238036	336332	233080	261180	323757	240226	2.5	-31.5	L
720575940630019995	218472	312388	213360	249376	299472	223378	64.4	-105.7	L
720575940630033980	269276	164928	181760	286311	175700	199038	18.6	-34.9	L
720575940630036162	202120	263804	209720	235764	260009	222828	38.1	-139.7	L
720575940630130391	301488	187452	155240	311099	193585	167506	3.1	-53.8	L
720575940630263234	224544	295996	185960	253795	287277	198792	46.4	-4.3	L
720575940630275840	221916	204264	252440	236226	206195	254834	34.1	2.2	L
720575940630276412	224092	233664	258200	230225	231224	258033	53.8	-18.6	L
720575940630282496	223996	183764	232840	247945	191141	239684	-45	-35.5	L
720575940630307468	283580	366920	194040	306725	350528	205438	14.5	-145.9	L
720575940630317182	304228	222076	136960	315137	223535	153563	52.2	-116	L
720575940630318956	274032	175728	169240	290665	184859	185839	-8.7	-29.6	L
720575940630349111	233216	331148	214400	261393	319127	224784	10.3	-34	L
720575940630419852	207000	288792	208920	240001	277707	220333	-22.3	-9.7	L
720575940630551290	254472	356580	244000	277596	344523	248146	-48.6	-66.1	L
720575940630595525	299180	354508	168600	320684	342296	182594	-38.9	-59.8	L
720575940630731714	285696	349412	169960	308640	336557	185647	34.4	-25.1	L
720575940630777206	203696	221200	224400	233312	224856	234815	-8.7	-114.5	L
720575940630780357	291792	285536	131120	310078	283112	149427	-12	-22.1	L
720575940630787788	239276	340512	225920	263339	326301	234390	40.5	-24	L
720575940630818322	210764	205868	222920	237333	211642	233477	31.7	-114	L
720575940630921035	271208	208136	152880	286495	212864	171844	27.1	-59.2	L
720575940630934329	213756	238084	186840	247038	238544	203320	29.1	-73.4	L
720575940630957568	249396	232140	189720	256223	232001	193191	28	-101.1	L
720575940630967097	271064	221748	169360	275446	222617	176878	31	-34	L
720575940631066880	322448	274852	131600	328016	272065	141782	-32.9	-38.3	L
720575940631077903	205040	230580	215480	235305	232277	225570	36.7	-60.8	L
720575940631085532	269956	357320	193680	293728	341099	205683	46.6	-32	L
720575940631093352	218544	221180	190760	249950	222084	205173	3.7	-44.4	L
720575940631093608	218592	197572	217200	243866	203511	227071	-6	-14.7	L
720575940631104512	216552	297316	195080	249550	288677	206909	-7.3	-11.3	L
720575940631112252	234352	337740	237800	257413	322550	244601	-27.8	-107.3	L
720575940631132714	233732	339760	244720	259266	326811	249635	57.3	-14.8	L
720575940631173975	308792	319436	136880	325080	311898	154826	-17.6	-68.9	L
720575940631189445	229404	173188	234800	252006	184791	242005	-11.5	-45	L
720575940631203757	265052	323116	160000	287548	313324	179655	-45	-100.1	L
720575940631243331	236740	327592	194160	266366	315127	206383	11.5	-134.4	L
720575940631249325	316236	340780	151520	333958	330571	165476	47.8	-118.8	L
720575940631297583	294100	234296	135880	308258	237071	153873	-64.2	-17	L
720575940631330255	281284	176600	165720	293274	187925	181777	81.7	-151.7	L
720575940631425554	307980	374348	204800	326588	363226	209644	-19.2	-114.1	L
720575940631492603	280692	152992	211720	292875	158406	216153	-36.4	-41.9	L
720575940631639656	307808	304372	131120	321665	298117	149458	51.8	-136	L
720575940631693928	276164	356044	189480	299129	342038	201019	50.7	-14.8	L
720575940631721017	296700	169136	167160	305684	176695	182691	-67.2	-48.1	L
720575940631861775	217800	186924	236600	244657	196242	243167	21.3	-102.9	L
720575940631868946	318864	371144	194360	334369	360242	196861	72.7	-97.5	L
720575940631885476	261368	234128	151960	278864	234637	171705	78.1	-115.3	L
720575940631966511	265052	158256	194720	283843	170780	207984	22.7	-134.2	L
720575940632147215	269536	154540	200400	288443	164682	211534	-3.2	-50.7	L
720575940632161491	292924	211520	144160	305192	218230	159411	51	-7.6	L
720575940632172492	228496	309676	187400	259277	299068	201123	33.5	-74.5	L
720575940632226371	219116	184000	243360	243084	194585	248503	69.9	-79.2	L
720575940632258575	232316	221360	177480	258188	223220	194640	39.2	-17.9	L
720575940632263016	259664	162240	196560	278669	174908	209736	66	-152.5	L
720575940632281912	206980	210008	229400	236617	214684	242366	10.8	-9.1	L
720575940632285068	291512	148356	193160	302313	162357	200612	65.5	-120.4	L
720575940632299538	204504	291864	245520	234832	288782	251274	-54.2	-24.1	L
720575940632315178	276816	158760	183440	291705	171554	197098	3.3	6.3	L
720575940632333260	294016	370836	201960	316011	357945	212523	15.5	-136.5	L
720575940632382767	222120	303224	263520	236466	296459	265135	-51.9	-73.9	L
720575940632391264	294632	226600	138160	308151	229368	155024	-32.1	-98.3	L
720575940632506579	310820	354032	165440	326644	342675	179404	5.4	-19.7	L
720575940632709187	302732	327104	143600	321736	318449	161127	20.4	-88.2	L
720575940632772655	215556	309248	229160	242805	297160	238066	1.1	-88.8	L
720575940632958163	245308	243912	163680	267104	242941	181169	1	-38.7	L
720575940632959583	258888	285568	147960	278417	278388	169442	32.3	-148.7	L
720575940633110343	217376	309260	204080	251259	298031	214786	20	10.2	L
720575940633173933	309612	193692	155120	315704	197699	163610	-1.2	-25	L
720575940633202828	228956	267372	263000	228666	264921	261806	26.7	-34.9	L
720575940633222113	221704	318796	221840	250476	308571	231611	38.3	-8.8	L
720575940633232199	201036	243396	211920	234908	241447	224191	24.4	3	L
720575940633242705	202264	212848	244160	231896	219205	250236	-27.5	-70	L
720575940633245092	201680	248240	253120	228251	251474	260598	63.5	-20.4	L
720575940633328991	278108	333732	160000	301106	323463	178412	-27.3	-60.5	L
720575940633337645	241112	164400	229560	260747	174989	236707	-39.5	-82.8	L
720575940633410335	272764	338212	168560	294799	326114	185558	19.6	-18.3	L
720575940633474079	299736	339984	152080	320339	330171	171478	-32.4	-50.7	L
720575940633570656	200692	265964	230440	232807	261734	240503	-41.2	-2.9	L
720575940633668252	271888	347532	177840	296068	334049	192905	59.7	-52.3	L
720575940633670039	288664	365856	240120	299104	357593	239561	NA	NA	L
720575940633780505	235456	180380	203120	262586	187313	216634	-11.3	-81.7	L
720575940633803415	203368	246588	256400	226388	247712	262605	9.3	-49.3	L
720575940633918968	264064	306924	150400	287167	300359	170135	-15.6	-45	L
720575940633989472	211920	283704	190680	247268	275333	204369	-39.3	-71.5	L
720575940634424601	243820	336372	190760	272588	321169	204453	31.2	-26.1	L
720575940634522719	292524	342344	160920	314527	333757	178968	-8.5	-67.9	L
720575940634585113	201388	230320	222200	231880	232908	233829	1.8	-117.6	L
720575940634658530	252472	310728	163760	275363	301533	182446	18.7	-50.6	L
720575940634743136	288816	265344	132400	303177	264197	152207	18.9	5.1	L
720575940634844060	210136	259380	194240	243539	257824	207855	-4.3	-76.1	L
720575940634876441	205264	270268	253560	231988	268234	259617	43.7	-77.9	L
720575940634993433	254944	301536	154880	275981	292999	176433	5.3	-27.5	L
720575940634999647	237652	200304	178720	262778	207488	197241	20.6	-54.9	L
720575940635070063	215952	304708	220280	245425	296002	228385	8.3	-37.7	L
720575940635080811	211868	255920	191720	245042	252414	205014	-62.6	-43.1	L
720575940635178744	208364	293012	203960	243239	281835	216184	54.1	-1.9	L
720575940635215770	308168	370596	189200	328465	358385	197359	-57.6	-109.4	L
720575940635386464	225304	178600	245600	246573	188503	249366	-40.5	-32.1	L
720575940635500640	329316	347824	155400	343664	338654	167528	-45.6	-72.4	L
720575940635716703	283268	358312	203240	302278	349117	209795	14.7	-34.1	L
720575940635750512	298772	350108	164680	320552	338210	178873	30	-144.2	L
720575940635869303	206488	279184	210400	237823	269142	222353	-62.1	-28	L
720575940636193784	302100	196272	148240	312018	203369	162278	-4.8	-17.8	L
720575940636195320	305128	371844	194160	325895	360506	204197	3.7	-132.7	L
720575940636230286	229644	330132	232840	255080	316398	241374	60.4	-17.9	L
720575940636258623	298668	253844	129920	310883	253173	150016	-53.4	-115.5	L
720575940636481528	233052	170700	232040	255699	180072	239117	27.4	-51.3	L
720575940636525687	341180	333444	156640	344723	333453	162312	15.8	-110.2	L
720575940636567408	208028	240764	196600	242500	240072	210269	-22.9	-78.3	L
720575940636572016	269196	239788	143920	286916	241046	164262	-35.2	-107.2	L
720575940636637807	278908	324672	154320	300709	315491	171873	5	-79.9	L
720575940636735088	310972	325312	141480	329805	318708	157782	22.6	-0.5	L
720575940636985230	244996	281664	156440	267985	273861	178439	32.2	-85.5	L
720575940637019255	205220	260956	254440	230613	259560	260603	NA	NA	L
720575940637192805	244048	218024	168480	264911	221347	188378	-13.7	-48.9	L
720575940637213047	211696	271464	262720	227874	265730	265309	71.2	-13.6	L
720575940637219726	245420	329432	187480	271591	317158	201112	35.3	-80.8	L
720575940637229175	265268	165744	237280	276229	168185	239612	62.9	-74.7	L
720575940637305054	238344	214204	172840	262426	218187	191796	0.4	-112.6	L
720575940637399262	252348	171408	190440	274420	181838	206752	39.1	-56.3	L
720575940637413006	284196	273192	132400	300026	269972	153220	43.3	-27.4	L
720575940637468016	218892	213016	194520	248735	218309	209507	16.7	-38.5	L
720575940637535589	213748	200928	220360	240833	207507	230472	-5.4	-109.1	L
720575940637557567	203888	272232	207120	238463	263284	218893	18.5	-106.4	L
720575940637562458	283472	284180	135240	300666	280301	154199	-23.1	-104.4	L
720575940637643748	265336	236428	146720	282985	237423	167447	-20.3	-128	L
720575940637889139	299708	312032	137840	318038	306684	155289	11.1	-26.4	L
720575940637933656	322260	298124	129040	333081	294706	143388	-49.8	-21.7	L
720575940638114630	208732	283712	220960	237165	278397	229299	9	-81.1	L
720575940638256693	289988	371388	208480	310425	356736	215524	-0.2	-10.5	L
720575940638279999	241728	269728	160280	265384	264896	180424	10.3	-41.1	L
720575940638397929	222764	318200	246120	248305	312843	252396	-2.2	-80	L
720575940638571583	208384	286460	200640	243475	277081	212837	7.3	-75.1	L
720575940638675253	252416	294936	152720	276795	288278	173740	6.7	-85	L
720575940638692405	238428	276472	162880	263487	270304	182865	-10.4	-26	L
720575940638694197	247108	273244	155640	269659	267708	175687	0.2	-67	L
720575940638703669	232536	337088	220640	261320	322233	230299	64	-4	L
720575940638763061	236140	296472	167240	264427	288093	186012	-29.5	-35.3	L
720575940638779994	238432	164248	239040	258454	174522	246482	59.7	-82.2	L
720575940638789454	263128	355536	200040	288931	339727	210602	-42.8	-106.7	L
720575940638823477	257284	169944	184360	274949	184170	201969	9.7	-18.3	L
720575940638896216	319820	336540	146000	334235	327118	161325	-10.3	-128.6	L
720575940639068288	207864	294260	228720	238494	287739	238077	-38.1	-50.4	L
720575940639151679	305240	279708	127400	321513	278824	143945	-61	-104.3	L
720575940639164991	279712	351772	177200	302012	338819	192935	23.3	-83.5	L
720575940639258301	328028	354144	162000	343343	342699	171598	25.3	-14.5	L
720575940639318872	241652	236564	166600	263578	239154	185371	46.1	-102.4	L
720575940639373245	199056	252816	235760	230618	250190	245588	-15.3	-96.6	L
720575940639399075	264356	188372	167040	280704	196360	185492	44.8	-56.3	L
720575940639496245	281384	304952	140360	303111	299749	159429	16	6.9	L
720575940639497781	220804	205556	196840	250708	210381	210653	15.4	-95.8	L
720575940639590470	211156	274980	261840	228276	272064	264939	-54.9	-98.2	L
720575940639594624	255824	248740	153040	275217	248310	173054	44.9	-9.7	L
720575940639728573	322900	351084	159640	339150	339031	170361	-4.5	-133.3	L
720575940639897203	207588	198788	242840	236557	207227	249674	26.2	-138.4	L
720575940640017717	305776	268208	126960	319908	268288	145094	20.1	-3.6	L
720575940640037966	297296	203584	146280	308429	210901	160597	-11.6	-11.9	L
720575940640156504	226808	275928	256160	230627	270715	258683	-63.5	-3.3	L
720575940640179315	242152	347652	244680	265714	333363	248827	-18.2	-78.2	L
720575940640299392	304552	375332	212840	322644	362748	219412	11.1	-108.7	L
720575940640521357	271168	319220	152160	293846	310075	172145	-40.8	-112.7	L
720575940640674293	272284	246668	141560	287362	250205	162384	-58.1	-75.8	L
720575940640732067	320312	330476	142960	336182	322376	158115	1.1	-20.7	L
720575940640735395	316632	360704	171600	332939	347708	181891	0.1	-75.3	L
720575940640791203	218416	315900	228160	246734	305508	237195	76.8	-45.5	L
720575940641000400	244860	293164	157920	270684	286571	178647	0.5	-58.7	L
720575940641478864	257360	157588	215280	275538	166883	223644	-10.6	-63.9	L
720575940641611739	227832	301656	176680	258996	290338	194270	22.2	-118.2	L
720575940641935861	249496	314376	166600	275259	305565	185747	-51.8	-88.1	L
720575940641947336	276124	225052	144160	292221	227286	163504	84.8	-174.8	L
720575940642102669	315176	351308	160840	333046	338907	173135	18	-58.5	L
720575940642297997	280992	152360	218800	289000	157729	221223	7.3	-23.1	L
720575940642403573	213080	258272	185000	247692	255666	200621	-1	-124.4	L
720575940642527707	211832	301732	225080	240845	292432	233300	30.7	-132.7	L
720575940642544091	298928	269656	128080	310832	267394	148367	59	-98.2	L
720575940643223319	292440	203244	146440	304430	206679	164025	68.5	-137.3	L
720575940643576520	262796	174132	177040	281577	182834	195854	23	-43	L
720575940644074144	282648	150388	190200	296545	165444	201138	21.1	-46.8	L
720575940644213028	203544	253520	205000	239020	249871	216877	45.8	-38.1	L
720575940644398190	205840	257680	198960	241147	253805	212282	67.1	-40.6	L
720575940644533527	225652	206644	214200	245135	207364	222116	47.3	-139	L
720575940644851912	243492	167980	213760	266248	177318	223140	49	-5.9	L
720575940644858916	299096	172252	161600	308518	180450	177751	79.5	-75.8	L
720575940644873160	225956	196248	249960	238943	200145	251300	46.5	-17.2	L
720575940644874020	260296	157420	203440	281825	165966	216782	-59	-38.9	L
720575940645271588	217280	192536	232120	241463	202449	240943	-54.9	-83	L
720575940645488692	302604	370056	190720	323866	357061	199766	42.2	-34.3	L
720575940645761902	312624	353116	164600	331962	342986	177068	29.1	-30.1	L
720575940645823028	212072	209016	213600	241413	211237	224732	-6.5	-71.9	L
720575940645907223	203156	241412	217240	233300	237268	228931	66.3	-66	L
720575940645965847	252712	306776	157160	275532	297563	179597	31.2	-51.9	L
720575940646237550	249796	171556	195000	273047	179588	211304	38.9	-45.9	L
720575940646915875	209148	230944	197600	243666	230991	211525	72.1	-138.1	L
720575940647381556	212240	213272	202880	243672	218734	216784	25	-62.7	L
720575940647731332	277992	151676	194880	293959	163475	206989	24.8	-149	L
720575940647959172	217564	241276	181440	249219	242041	198691	-30.7	-115.5	L
720575940647992708	303736	201956	143160	315860	207039	158123	-13.5	-101.6	L
720575940649409401	320064	316700	133120	333503	310614	150821	-15.1	-25.8	L
720575940650356857	285136	300352	136760	305272	296014	156875	23	-108.7	L
720575940650668153	245240	345760	218520	268893	328981	228816	61.5	-44.9	L
720575940650738297	267148	226056	150480	283343	229211	168995	6	-13.4	L
720575940651997686	254124	184144	216760	261737	184453	220712	-28.3	-79.8	L
720575940652026358	209920	305900	239120	241564	299383	247718	75.9	-17.5	L
720575940652859894	284292	329920	152920	307658	320674	171829	38.9	-92.6	L
720575940653538294	271028	159036	232160	274899	162165	234240	-8.5	-40.6	L
720575940654696097	255624	199996	166160	271766	207918	185917	40.2	-82.7	L
720575940655966881	230060	326212	198840	261824	312459	211169	-1.5	-6.3	L
720575940659700609	243960	200920	173960	264874	209944	192607	NA	NA	L
720575940660447105	232820	326484	254200	252276	318076	257175	NA	NA	L
