# Supplementary material for: Connectomic reconstruction predicts visual features used for navigation
Source: Nature. 2024 Oct 2;634(8032):181–90. doi: 10.1038/s41586-024-07967-z (PMC11446847; doi:10.1038/s41586-024-07967-z)
Supplement: Supplementary file 6 — Editing and naming history of reconstructed neurons. ‘FlyWire Consortium Edit Record’ Sheet: a record of the relative amount that each user edited each neuron used in the paper. Labs are credited for editing each neuron if they contributed ≥10% of edits for that neuron. ‘Codex Naming History’ Sheet: every annotation that has been given to every neuron looked at in the paper. Included are the annotations, and time, user, and affiliation of each annotation. [file 41586_2024_7967_MOESM6_ESM.xlsx]

## Sheet: FlyWire Consortium Edit Record
	id	neuron_type	total_edit_count	lab	lab_edit_count	lab_percent_edited
0	720575940628939792	MeTu1_L	19	Mala Murthy Lab, Sebastian Seung Lab	8	0.421053
1	720575940628939792	MeTu1_L	19	Sung Soo Kim Lab	11	0.578947
2	720575940616396191	MeTu1_L	47	Mala Murthy Lab, Sebastian Seung Lab	40	0.851064
3	720575940616396191	MeTu1_L	47	Sung Soo Kim Lab	7	0.148936
4	720575940610068181	MeTu1_L	20	Mala Murthy Lab, Sebastian Seung Lab	9	0.45
5	720575940610068181	MeTu1_L	20	Mathias Wernet Lab	2	0.1
6	720575940610068181	MeTu1_L	20	Sung Soo Kim Lab	9	0.45
7	720575940614506927	MeTu1_L	30	Mala Murthy Lab, Sebastian Seung Lab	12	0.4
8	720575940614506927	MeTu1_L	30	Mathias Wernet Lab	3	0.1
9	720575940614506927	MeTu1_L	30	Sung Soo Kim Lab	14	0.466667
10	720575940635865439	MeTu1_L	19	Sung Soo Kim Lab	18	0.947368
11	720575940618334365	MeTu1_L	30	Mala Murthy Lab, Sebastian Seung Lab	19	0.633333
12	720575940618334365	MeTu1_L	30	Sung Soo Kim Lab	10	0.333333
13	720575940632596584	MeTu1_L	39	Mala Murthy Lab, Sebastian Seung Lab	21	0.538462
14	720575940632596584	MeTu1_L	39	Sung Soo Kim Lab	16	0.410256
15	720575940637556581	MeTu1_L	56	Mala Murthy Lab, Sebastian Seung Lab	34	0.607143
16	720575940637556581	MeTu1_L	56	Sung Soo Kim Lab	22	0.392857
17	720575940620323377	MeTu1_L	31	Mala Murthy Lab, Sebastian Seung Lab	16	0.516129
18	720575940620323377	MeTu1_L	31	Sung Soo Kim Lab	14	0.451613
19	720575940625046089	MeTu1_L	25	Mala Murthy Lab, Sebastian Seung Lab	17	0.68
20	720575940625046089	MeTu1_L	25	Sung Soo Kim Lab	7	0.28
21	720575940627808082	MeTu1_L	18	Mala Murthy Lab, Sebastian Seung Lab	3	0.166667
22	720575940627808082	MeTu1_L	18	Sung Soo Kim Lab	14	0.777778
23	720575940625656039	MeTu1_L	21	Mala Murthy Lab, Sebastian Seung Lab	12	0.571429
24	720575940625656039	MeTu1_L	21	Sung Soo Kim Lab	9	0.428571
25	720575940612192242	MeTu1_L	42	Mala Murthy Lab, Sebastian Seung Lab	5	0.119048
26	720575940612192242	MeTu1_L	42	Mathias Wernet Lab	17	0.404762
27	720575940612192242	MeTu1_L	42	Sung Soo Kim Lab	18	0.428571
28	720575940632165138	MeTu1_L	26	Mala Murthy Lab, Sebastian Seung Lab	11	0.423077
29	720575940632165138	MeTu1_L	26	Mathias Wernet Lab	14	0.538462
30	720575940644649160	MeTu1_L	31	Mala Murthy Lab, Sebastian Seung Lab	15	0.483871
31	720575940644649160	MeTu1_L	31	Sung Soo Kim Lab	16	0.516129
32	720575940626593768	MeTu1_L	21	Mala Murthy Lab, Sebastian Seung Lab	4	0.190476
33	720575940626593768	MeTu1_L	21	Mathias Wernet Lab	3	0.142857
34	720575940626593768	MeTu1_L	21	Sung Soo Kim Lab	14	0.666667
35	720575940626268488	MeTu1_L	11	Mathias Wernet Lab	4	0.363636
36	720575940626268488	MeTu1_L	11	Sung Soo Kim Lab	7	0.636364
37	720575940610595034	MeTu1_L	15	Sung Soo Kim Lab	15	1
38	720575940625617801	MeTu1_L	26	Sung Soo Kim Lab	26	1
39	720575940637619056	MeTu1_L	23	Mala Murthy Lab, Sebastian Seung Lab	5	0.217391
40	720575940637619056	MeTu1_L	23	Mathias Wernet Lab	14	0.608696
41	720575940637619056	MeTu1_L	23	Sung Soo Kim Lab	4	0.173913
42	720575940628920571	MeTu1_L	9	Greg Jefferis Lab	1	0.111111
43	720575940628920571	MeTu1_L	9	Sung Soo Kim Lab	8	0.888889
44	720575940619471424	MeTu1_L	13	Mala Murthy Lab, Sebastian Seung Lab	5	0.384615
45	720575940619471424	MeTu1_L	13	Sung Soo Kim Lab	7	0.538462
46	720575940624282406	MeTu1_L	30	Mala Murthy Lab, Sebastian Seung Lab	5	0.166667
47	720575940624282406	MeTu1_L	30	Mathias Wernet Lab	15	0.5
48	720575940624282406	MeTu1_L	30	Sung Soo Kim Lab	10	0.333333
49	720575940624837220	MeTu1_L	28	Mala Murthy Lab, Sebastian Seung Lab	5	0.178571
50	720575940624837220	MeTu1_L	28	Sung Soo Kim Lab	20	0.714286
51	720575940628016792	MeTu1_L	23	Mala Murthy Lab, Sebastian Seung Lab	15	0.652174
52	720575940628016792	MeTu1_L	23	Sung Soo Kim Lab	7	0.304348
53	720575940638971369	MeTu1_L	22	Mathias Wernet Lab	9	0.409091
54	720575940638971369	MeTu1_L	22	Sung Soo Kim Lab	12	0.545455
55	720575940610455002	MeTu1_L	12	Mathias Wernet Lab	2	0.166667
56	720575940610455002	MeTu1_L	12	Sung Soo Kim Lab	10	0.833333
57	720575940631345751	MeTu1_L	17	Mala Murthy Lab, Sebastian Seung Lab	6	0.352941
58	720575940631345751	MeTu1_L	17	Mathias Wernet Lab	3	0.176471
59	720575940631345751	MeTu1_L	17	Sung Soo Kim Lab	7	0.411765
60	720575940626157901	MeTu1_L	20	Mala Murthy Lab, Sebastian Seung Lab	3	0.15
61	720575940626157901	MeTu1_L	20	Mathias Wernet Lab	6	0.3
62	720575940626157901	MeTu1_L	20	Sung Soo Kim Lab	10	0.5
63	720575940612919806	MeTu1_L	10	Greg Jefferis Lab	2	0.2
64	720575940612919806	MeTu1_L	10	Mathias Wernet Lab	2	0.2
65	720575940612919806	MeTu1_L	10	Sung Soo Kim Lab	6	0.6
66	720575940655359393	MeTu1_L	13	Mathias Wernet Lab	4	0.307692
67	720575940655359393	MeTu1_L	13	Sung Soo Kim Lab	8	0.615385
68	720575940611900950	MeTu1_L	10	Greg Jefferis Lab	1	0.1
69	720575940611900950	MeTu1_L	10	Mala Murthy Lab, Sebastian Seung Lab	3	0.3
70	720575940611900950	MeTu1_L	10	Sung Soo Kim Lab	6	0.6
71	720575940645778967	MeTu1_L	16	Sung Soo Kim Lab	15	0.9375
72	720575940631769039	MeTu1_L	11	Sung Soo Kim Lab	10	0.909091
73	720575940621783643	MeTu1_L	17	Mala Murthy Lab, Sebastian Seung Lab	9	0.529412
74	720575940621783643	MeTu1_L	17	Mathias Wernet Lab	3	0.176471
75	720575940621783643	MeTu1_L	17	Sung Soo Kim Lab	5	0.294118
76	720575940631876695	MeTu1_L	27	Greg Jefferis Lab	4	0.148148
77	720575940631876695	MeTu1_L	27	Mala Murthy Lab, Sebastian Seung Lab	9	0.333333
78	720575940631876695	MeTu1_L	27	Mathias Wernet Lab	12	0.444444
79	720575940631290579	MeTu1_L	16	Greg Jefferis Lab	3	0.1875
80	720575940631290579	MeTu1_L	16	Mala Murthy Lab	2	0.125
81	720575940631290579	MeTu1_L	16	Mathias Wernet Lab	11	0.6875
82	720575940618954331	MeTu1_L	19	Mathias Wernet Lab	2	0.105263
83	720575940618954331	MeTu1_L	19	Sung Soo Kim Lab	17	0.894737
84	720575940634694937	MeTu1_L	27	Greg Jefferis Lab	3	0.111111
85	720575940634694937	MeTu1_L	27	Mala Murthy Lab, Sebastian Seung Lab	7	0.259259
86	720575940634694937	MeTu1_L	27	Mathias Wernet Lab	7	0.259259
87	720575940634694937	MeTu1_L	27	Sung Soo Kim Lab	10	0.37037
88	720575940626051516	MeTu1_L	25	Mala Murthy Lab, Sebastian Seung Lab	6	0.24
89	720575940626051516	MeTu1_L	25	Mathias Wernet Lab	5	0.2
90	720575940626051516	MeTu1_L	25	Sung Soo Kim Lab	14	0.56
91	720575940623635677	MeTu1_L	10	Mala Murthy Lab, Sebastian Seung Lab	3	0.3
92	720575940623635677	MeTu1_L	10	Sung Soo Kim Lab	7	0.7
93	720575940618893332	MeTu1_L	10	Mala Murthy Lab	2	0.2
94	720575940618893332	MeTu1_L	10	Mala Murthy Lab, Sebastian Seung Lab	2	0.2
95	720575940618893332	MeTu1_L	10	Sung Soo Kim Lab	6	0.6
96	720575940625747593	MeTu1_L	13	Mathias Wernet Lab	3	0.230769
97	720575940625747593	MeTu1_L	13	Sung Soo Kim Lab	10	0.769231
98	720575940615492667	MeTu1_L	15	Mathias Wernet Lab	6	0.4
99	720575940615492667	MeTu1_L	15	Sung Soo Kim Lab	9	0.6
100	720575940638097630	MeTu1_L	23	Mala Murthy Lab, Sebastian Seung Lab	5	0.217391
101	720575940638097630	MeTu1_L	23	Sung Soo Kim Lab	18	0.782609
102	720575940607830211	MeTu1_L	7	Greg Jefferis Lab	1	0.142857
103	720575940607830211	MeTu1_L	7	Mathias Wernet Lab	1	0.142857
104	720575940607830211	MeTu1_L	7	Sung Soo Kim Lab	5	0.714286
105	720575940613130469	MeTu1_L	14	Mala Murthy Lab, Sebastian Seung Lab	2	0.142857
106	720575940613130469	MeTu1_L	14	Mathias Wernet Lab	4	0.285714
107	720575940613130469	MeTu1_L	14	Sung Soo Kim Lab	8	0.571429
108	720575940620055089	MeTu1_L	16	Mala Murthy Lab, Sebastian Seung Lab	3	0.1875
109	720575940620055089	MeTu1_L	16	Mathias Wernet Lab	4	0.25
110	720575940620055089	MeTu1_L	16	Sung Soo Kim Lab	9	0.5625
111	720575940628464527	MeTu1_L	19	Mala Murthy Lab, Sebastian Seung Lab	6	0.315789
112	720575940628464527	MeTu1_L	19	Sung Soo Kim Lab	13	0.684211
113	720575940623027092	MeTu1_L	24	Mathias Wernet Lab	5	0.208333
114	720575940623027092	MeTu1_L	24	Sung Soo Kim Lab	19	0.791667
115	720575940628730536	MeTu1_L	22	Mala Murthy Lab, Sebastian Seung Lab	4	0.181818
116	720575940628730536	MeTu1_L	22	Mathias Wernet Lab	6	0.272727
117	720575940628730536	MeTu1_L	22	Sung Soo Kim Lab	12	0.545455
118	720575940624730520	MeTu1_L	7	Mathias Wernet Lab	4	0.571429
119	720575940624730520	MeTu1_L	7	Sung Soo Kim Lab	3	0.428571
120	720575940640540248	MeTu1_L	20	Greg Jefferis Lab	2	0.1
121	720575940640540248	MeTu1_L	20	Mala Murthy Lab, Sebastian Seung Lab	13	0.65
122	720575940640540248	MeTu1_L	20	Sung Soo Kim Lab	5	0.25
123	720575940635495575	MeTu1_L	21	Mala Murthy Lab, Sebastian Seung Lab	3	0.142857
124	720575940635495575	MeTu1_L	21	Mathias Wernet Lab	18	0.857143
125	720575940621864045	MeTu1_L	24	Mala Murthy Lab, Sebastian Seung Lab	5	0.208333
126	720575940621864045	MeTu1_L	24	Mathias Wernet Lab	7	0.291667
127	720575940621864045	MeTu1_L	24	Sung Soo Kim Lab	12	0.5
128	720575940642604836	MeTu1_L	15	Mathias Wernet Lab	11	0.733333
129	720575940642604836	MeTu1_L	15	Sung Soo Kim Lab	4	0.266667
130	720575940631429394	MeTu1_L	11	Sung Soo Kim Lab	10	0.909091
131	720575940632223563	MeTu1_L	40	Mala Murthy Lab, Sebastian Seung Lab	26	0.65
132	720575940632223563	MeTu1_L	40	Mathias Wernet Lab	10	0.25
133	720575940623447628	MeTu1_L	25	Mala Murthy Lab, Sebastian Seung Lab	6	0.24
134	720575940623447628	MeTu1_L	25	Mathias Wernet Lab	4	0.16
135	720575940623447628	MeTu1_L	25	Sung Soo Kim Lab	11	0.44
136	720575940609706702	MeTu1_L	16	Mala Murthy Lab	2	0.125
137	720575940609706702	MeTu1_L	16	Mathias Wernet Lab	13	0.8125
138	720575940626706762	MeTu1_L	16	Mathias Wernet Lab	7	0.4375
139	720575940626706762	MeTu1_L	16	Sung Soo Kim Lab	9	0.5625
140	720575940616482461	MeTu1_L	13	Mala Murthy Lab, Sebastian Seung Lab	2	0.153846
141	720575940616482461	MeTu1_L	13	Sung Soo Kim Lab	10	0.769231
142	720575940630955345	MeTu1_L	8	Mala Murthy Lab, Sebastian Seung Lab	1	0.125
143	720575940630955345	MeTu1_L	8	Sung Soo Kim Lab	7	0.875
144	720575940635644826	MeTu1_L	16	Mathias Wernet Lab	7	0.4375
145	720575940635644826	MeTu1_L	16	Sung Soo Kim Lab	8	0.5
146	720575940615165359	MeTu1_L	13	Mala Murthy Lab, Sebastian Seung Lab	5	0.384615
147	720575940615165359	MeTu1_L	13	Mathias Wernet Lab	6	0.461538
148	720575940615165359	MeTu1_L	13	Sung Soo Kim Lab	2	0.153846
149	720575940618808349	MeTu1_L	16	Mala Murthy Lab, Sebastian Seung Lab	4	0.25
150	720575940618808349	MeTu1_L	16	Mathias Wernet Lab	4	0.25
151	720575940618808349	MeTu1_L	16	Sung Soo Kim Lab	7	0.4375
152	720575940618535589	MeTu1_L	8	Greg Jefferis Lab	1	0.125
153	720575940618535589	MeTu1_L	8	Mathias Wernet Lab	4	0.5
154	720575940618535589	MeTu1_L	8	Sung Soo Kim Lab	3	0.375
155	720575940628411447	MeTu1_L	16	Mathias Wernet Lab	14	0.875
156	720575940628411447	MeTu1_L	16	Sung Soo Kim Lab	2	0.125
157	720575940624623623	MeTu1_L	4	Mala Murthy Lab, Sebastian Seung Lab	1	0.25
158	720575940624623623	MeTu1_L	4	Mathias Wernet Lab	3	0.75
159	720575940632917677	MeTu1_L	13	Mathias Wernet Lab	9	0.692308
160	720575940632917677	MeTu1_L	13	Sung Soo Kim Lab	3	0.230769
161	720575940634236535	MeTu1_L	16	Mathias Wernet Lab	13	0.8125
162	720575940634236535	MeTu1_L	16	Sung Soo Kim Lab	3	0.1875
163	720575940628753685	MeTu1_L	18	Mala Murthy Lab, Sebastian Seung Lab	12	0.666667
164	720575940628753685	MeTu1_L	18	Mathias Wernet Lab	2	0.111111
165	720575940628753685	MeTu1_L	18	Sung Soo Kim Lab	4	0.222222
166	720575940629556495	MeTu1_L	11	Mathias Wernet Lab	2	0.181818
167	720575940629556495	MeTu1_L	11	Sung Soo Kim Lab	9	0.818182
168	720575940611875112	MeTu1_L	11	Mathias Wernet Lab	11	1
169	720575940609401186	MeTu1_L	7	Sung Soo Kim Lab	7	1
170	720575940619285414	MeTu1_L	11	Mathias Wernet Lab	8	0.727273
171	720575940619285414	MeTu1_L	11	Sebastian Seung Lab	2	0.181818
172	720575940620856589	MeTu1_L	6	Mala Murthy Lab	1	0.166667
173	720575940620856589	MeTu1_L	6	Mathias Wernet Lab	3	0.5
174	720575940620856589	MeTu1_L	6	Sung Soo Kim Lab	2	0.333333
175	720575940650876025	MeTu1_L	13	Mala Murthy Lab, Sebastian Seung Lab	7	0.538462
176	720575940650876025	MeTu1_L	13	Sung Soo Kim Lab	4	0.307692
177	720575940620794192	MeTu1_L	12	Mala Murthy Lab	4	0.333333
178	720575940620794192	MeTu1_L	12	Mala Murthy Lab, Sebastian Seung Lab	2	0.166667
179	720575940620794192	MeTu1_L	12	Sung Soo Kim Lab	5	0.416667
180	720575940636607736	MeTu1_L	20	Mala Murthy Lab, Sebastian Seung Lab	16	0.8
181	720575940636607736	MeTu1_L	20	Sung Soo Kim Lab	3	0.15
182	720575940615421499	MeTu1_L	12	Mathias Wernet Lab	12	1
183	720575940619414766	MeTu1_L	11	Mala Murthy Lab, Sebastian Seung Lab	3	0.272727
184	720575940619414766	MeTu1_L	11	Mathias Wernet Lab	7	0.636364
185	720575940628048834	MeTu1_L	7	Sung Soo Kim Lab	7	1
186	720575940636444479	MeTu1_L	11	Sung Soo Kim Lab	9	0.818182
187	720575940625156752	MeTu1_L	8	Mala Murthy Lab	2	0.25
188	720575940625156752	MeTu1_L	8	Mala Murthy Lab, Sebastian Seung Lab	1	0.125
189	720575940625156752	MeTu1_L	8	Mathias Wernet Lab	2	0.25
190	720575940625156752	MeTu1_L	8	Sung Soo Kim Lab	3	0.375
191	720575940625881832	MeTu1_L	3	Mathias Wernet Lab	1	0.333333
192	720575940625881832	MeTu1_L	3	Sung Soo Kim Lab	2	0.666667
193	720575940633370975	MeTu1_L	15	Mathias Wernet Lab	10	0.666667
194	720575940633370975	MeTu1_L	15	Sung Soo Kim Lab	5	0.333333
195	720575940624187135	MeTu1_L	15	Mala Murthy Lab, Sebastian Seung Lab	3	0.2
196	720575940624187135	MeTu1_L	15	Sung Soo Kim Lab	11	0.733333
197	720575940618031307	MeTu1_L	16	Mala Murthy Lab	2	0.125
198	720575940618031307	MeTu1_L	16	Mathias Wernet Lab	12	0.75
199	720575940618990107	MeTu1_L	9	Mala Murthy Lab, Sebastian Seung Lab	7	0.777778
200	720575940618990107	MeTu1_L	9	Sung Soo Kim Lab	2	0.222222
201	720575940603372460	MeTu1_L	10	Mathias Wernet Lab	4	0.4
202	720575940603372460	MeTu1_L	10	Sung Soo Kim Lab	6	0.6
203	720575940605630850	MeTu1_L	4	Mala Murthy Lab, Sebastian Seung Lab	1	0.25
204	720575940605630850	MeTu1_L	4	Mathias Wernet Lab	1	0.25
205	720575940605630850	MeTu1_L	4	Sung Soo Kim Lab	2	0.5
206	720575940626925297	MeTu1_L	8	Mala Murthy Lab, Sebastian Seung Lab	2	0.25
207	720575940626925297	MeTu1_L	8	Mathias Wernet Lab	6	0.75
208	720575940615681083	MeTu1_L	7	Mala Murthy Lab, Sebastian Seung Lab	1	0.142857
209	720575940615681083	MeTu1_L	7	Mathias Wernet Lab	6	0.857143
210	720575940628145234	MeTu1_L	19	Mala Murthy Lab, Sebastian Seung Lab	3	0.157895
211	720575940628145234	MeTu1_L	19	Sung Soo Kim Lab	16	0.842105
212	720575940606921995	MeTu1_L	8	Greg Jefferis Lab	1	0.125
213	720575940606921995	MeTu1_L	8	Mathias Wernet Lab	5	0.625
214	720575940606921995	MeTu1_L	8	Sung Soo Kim Lab	2	0.25
215	720575940628162888	MeTu1_L	12	Mala Murthy Lab, Sebastian Seung Lab	3	0.25
216	720575940628162888	MeTu1_L	12	Mathias Wernet Lab	8	0.666667
217	720575940619423585	MeTu1_L	9	Mala Murthy Lab	1	0.111111
218	720575940619423585	MeTu1_L	9	Mathias Wernet Lab	3	0.333333
219	720575940619423585	MeTu1_L	9	Sung Soo Kim Lab	5	0.555556
220	720575940633116095	MeTu1_L	12	Mathias Wernet Lab	10	0.833333
221	720575940616351298	MeTu1_L	17	Mala Murthy Lab, Sebastian Seung Lab	5	0.294118
222	720575940616351298	MeTu1_L	17	Sung Soo Kim Lab	11	0.647059
223	720575940632604828	MeTu1_L	12	Mathias Wernet Lab	10	0.833333
224	720575940637679549	MeTu1_L	8	Sung Soo Kim Lab	8	1
225	720575940615952790	MeTu1_L	4	Mala Murthy Lab, Sebastian Seung Lab	1	0.25
226	720575940615952790	MeTu1_L	4	Mathias Wernet Lab	3	0.75
227	720575940624360957	MeTu1_L	17	Mala Murthy Lab, Sebastian Seung Lab	6	0.352941
228	720575940624360957	MeTu1_L	17	Mathias Wernet Lab	11	0.647059
229	720575940638183795	MeTu1_L	12	Mala Murthy Lab, Sebastian Seung Lab	4	0.333333
230	720575940638183795	MeTu1_L	12	Sung Soo Kim Lab	8	0.666667
231	720575940632893580	MeTu1_L	18	Sung Soo Kim Lab	17	0.944444
232	720575940612494997	MeTu1_L	14	Mala Murthy Lab, Sebastian Seung Lab	2	0.142857
233	720575940612494997	MeTu1_L	14	Sung Soo Kim Lab	12	0.857143
234	720575940620377588	MeTu1_L	22	Sung Soo Kim Lab	20	0.909091
235	720575940612296654	MeTu1_L	31	Mala Murthy Lab, Sebastian Seung Lab	20	0.645161
236	720575940612296654	MeTu1_L	31	Mathias Wernet Lab	11	0.354839
237	720575940611218478	MeTu1_L	13	Mala Murthy Lab, Sebastian Seung Lab	2	0.153846
238	720575940611218478	MeTu1_L	13	Mathias Wernet Lab	2	0.153846
239	720575940611218478	MeTu1_L	13	Sung Soo Kim Lab	9	0.692308
240	720575940621743812	MeTu1_L	24	Mathias Wernet Lab	10	0.416667
241	720575940621743812	MeTu1_L	24	Sung Soo Kim Lab	14	0.583333
242	720575940628419372	MeTu1_L	26	Mathias Wernet Lab	25	0.961538
243	720575940621652902	MeTu1_L	17	Mala Murthy Lab, Sebastian Seung Lab	3	0.176471
244	720575940621652902	MeTu1_L	17	Sung Soo Kim Lab	13	0.764706
245	720575940613509343	MeTu1_L	4	Sung Soo Kim Lab	4	1
246	720575940621128045	MeTu1_L	31	Sung Soo Kim Lab	26	0.83871
247	720575940614374952	MeTu1_L	37	Mathias Wernet Lab	24	0.648649
248	720575940614374952	MeTu1_L	37	Sung Soo Kim Lab	10	0.27027
249	720575940633334867	MeTu1_L	15	Mala Murthy Lab, Sebastian Seung Lab	3	0.2
250	720575940633334867	MeTu1_L	15	Mathias Wernet Lab	2	0.133333
251	720575940633334867	MeTu1_L	15	Sung Soo Kim Lab	9	0.6
252	720575940637054554	MeTu1_L	18	Mathias Wernet Lab	7	0.388889
253	720575940637054554	MeTu1_L	18	Sung Soo Kim Lab	10	0.555556
254	720575940621033637	MeTu1_L	26	Mala Murthy Lab, Sebastian Seung Lab	5	0.192308
255	720575940621033637	MeTu1_L	26	Mathias Wernet Lab	20	0.769231
256	720575940621102318	MeTu1_L	19	Greg Jefferis Lab	4	0.210526
257	720575940621102318	MeTu1_L	19	Mala Murthy Lab, Sebastian Seung Lab	4	0.210526
258	720575940621102318	MeTu1_L	19	Sung Soo Kim Lab	11	0.578947
259	720575940639015770	MeTu1_L	20	Mala Murthy Lab, Sebastian Seung Lab	3	0.15
260	720575940639015770	MeTu1_L	20	Sung Soo Kim Lab	17	0.85
261	720575940607245186	MeTu1_R	31	Mathias Wernet Lab	8	0.258065
262	720575940607245186	MeTu1_R	31	Sung Soo Kim Lab	21	0.677419
263	720575940613739586	MeTu1_R	9	Mala Murthy Lab, Sebastian Seung Lab	1	0.111111
264	720575940613739586	MeTu1_R	9	Mathias Wernet Lab	1	0.111111
265	720575940613739586	MeTu1_R	9	Sung Soo Kim Lab	7	0.777778
266	720575940612572822	MeTu1_R	9	Sung Soo Kim Lab	9	1
267	720575940604885792	MeTu1_R	101	Mathias Wernet Lab	82	0.811881
268	720575940604885792	MeTu1_R	101	Sung Soo Kim Lab	19	0.188119
269	720575940623958271	MeTu1_R	32	Mathias Wernet Lab	11	0.34375
270	720575940623958271	MeTu1_R	32	Sung Soo Kim Lab	18	0.5625
271	720575940661320065	MeTu1_R	16	Mala Murthy Lab, Sebastian Seung Lab	7	0.4375
272	720575940661320065	MeTu1_R	16	Mathias Wernet Lab	2	0.125
273	720575940661320065	MeTu1_R	16	Sung Soo Kim Lab	7	0.4375
274	720575940637535677	MeTu1_R	3	Greg Jefferis Lab	1	0.333333
275	720575940637535677	MeTu1_R	3	Sung Soo Kim Lab	2	0.666667
276	720575940629765418	MeTu1_R	6	Greg Jefferis Lab	1	0.166667
277	720575940629765418	MeTu1_R	6	Sung Soo Kim Lab	5	0.833333
278	720575940625704231	MeTu1_R	9	Greg Jefferis Lab	2	0.222222
279	720575940625704231	MeTu1_R	9	Mala Murthy Lab, Sebastian Seung Lab	3	0.333333
280	720575940625704231	MeTu1_R	9	Sung Soo Kim Lab	4	0.444444
281	720575940620553229	MeTu1_R	4	Sung Soo Kim Lab	4	1
282	720575940607509449	MeTu1_R	8	Greg Jefferis Lab	1	0.125
283	720575940607509449	MeTu1_R	8	Mala Murthy Lab, Sebastian Seung Lab	2	0.25
284	720575940607509449	MeTu1_R	8	Sung Soo Kim Lab	5	0.625
285	720575940623262025	MeTu1_R	35	Mathias Wernet Lab	10	0.285714
286	720575940623262025	MeTu1_R	35	Sung Soo Kim Lab	25	0.714286
287	720575940631102428	MeTu1_R	4	Mala Murthy Lab, Sebastian Seung Lab	1	0.25
288	720575940631102428	MeTu1_R	4	Mathias Wernet Lab	1	0.25
289	720575940631102428	MeTu1_R	4	Sung Soo Kim Lab	2	0.5
290	720575940613428197	MeTu1_R	58	Mala Murthy Lab, Sebastian Seung Lab	29	0.5
291	720575940613428197	MeTu1_R	58	Sung Soo Kim Lab	29	0.5
292	720575940623876451	MeTu1_R	72	Mathias Wernet Lab	11	0.152778
293	720575940623876451	MeTu1_R	72	Sung Soo Kim Lab	55	0.763889
294	720575940616017382	MeTu1_R	93	Sung Soo Kim Lab	92	0.989247
295	720575940610922820	MeTu1_R	46	Sung Soo Kim Lab	45	0.978261
296	720575940626354057	MeTu1_R	37	Sung Soo Kim Lab	33	0.891892
297	720575940630006528	MeTu1_R	4	Greg Jefferis Lab	1	0.25
298	720575940630006528	MeTu1_R	4	Mala Murthy Lab, Sebastian Seung Lab	1	0.25
299	720575940630006528	MeTu1_R	4	Sung Soo Kim Lab	2	0.5
300	720575940621485677	MeTu1_R	31	Sung Soo Kim Lab	29	0.935484
301	720575940633207777	MeTu1_R	17	Sung Soo Kim Lab	16	0.941176
302	720575940639872821	MeTu1_R	100	Mathias Wernet Lab	30	0.3
303	720575940639872821	MeTu1_R	100	Sung Soo Kim Lab	61	0.61
304	720575940631694050	MeTu1_R	8	Sung Soo Kim Lab	8	1
305	720575940610257476	MeTu1_R	15	Sung Soo Kim Lab	14	0.933333
306	720575940638033752	MeTu1_R	3	Greg Jefferis Lab	1	0.333333
307	720575940638033752	MeTu1_R	3	Sung Soo Kim Lab	2	0.666667
308	720575940633185972	MeTu1_R	9	Sung Soo Kim Lab	9	1
309	720575940637215088	MeTu1_R	13	Sung Soo Kim Lab	11	0.846154
310	720575940645570327	MeTu1_R	14	Mala Murthy Lab, Sebastian Seung Lab	10	0.714286
311	720575940645570327	MeTu1_R	14	Sung Soo Kim Lab	4	0.285714
312	720575940620019265	MeTu1_R	108	Mathias Wernet Lab	86	0.796296
313	720575940620019265	MeTu1_R	108	Sung Soo Kim Lab	22	0.203704
314	720575940621434807	MeTu1_R	1	Sung Soo Kim Lab	1	1
315	720575940620785030	MeTu1_R	27	Mathias Wernet Lab	6	0.222222
316	720575940620785030	MeTu1_R	27	Sung Soo Kim Lab	19	0.703704
317	720575940626330353	MeTu1_R	3	Mathias Wernet Lab	2	0.666667
318	720575940626330353	MeTu1_R	3	Sung Soo Kim Lab	1	0.333333
319	720575940632772704	MeTu1_R	9	Greg Jefferis Lab	1	0.111111
320	720575940632772704	MeTu1_R	9	Mathias Wernet Lab	3	0.333333
321	720575940632772704	MeTu1_R	9	Sung Soo Kim Lab	5	0.555556
322	720575940622647989	MeTu1_R	2	Sung Soo Kim Lab	2	1
323	720575940623295271	MeTu1_R	15	Mathias Wernet Lab	6	0.4
324	720575940623295271	MeTu1_R	15	Sung Soo Kim Lab	9	0.6
325	720575940626509673	MeTu1_R	6	Mathias Wernet Lab	1	0.166667
326	720575940626509673	MeTu1_R	6	Sung Soo Kim Lab	5	0.833333
327	720575940618971227	MeTu1_R	1	Sung Soo Kim Lab	1	1
328	720575940616078751	MeTu1_R	49	Mala Murthy Lab, Sebastian Seung Lab	37	0.755102
329	720575940616078751	MeTu1_R	49	Sung Soo Kim Lab	12	0.244898
330	720575940616190164	MeTu1_R	12	Mathias Wernet Lab	5	0.416667
331	720575940616190164	MeTu1_R	12	Sung Soo Kim Lab	7	0.583333
332	720575940627843594	MeTu1_R	42	Sung Soo Kim Lab	39	0.928571
333	720575940609976533	MeTu1_R	54	Sung Soo Kim Lab	52	0.962963
334	720575940621804966	MeTu1_R	5	Mala Murthy Lab, Sebastian Seung Lab	2	0.4
335	720575940621804966	MeTu1_R	5	Sung Soo Kim Lab	3	0.6
336	720575940615291538	MeTu1_R	64	Sung Soo Kim Lab	63	0.984375
337	720575940607798402	MeTu1_R	22	Mala Murthy Lab, Sebastian Seung Lab	9	0.409091
338	720575940607798402	MeTu1_R	22	Sung Soo Kim Lab	12	0.545455
339	720575940626557065	MeTu1_R	80	Mathias Wernet Lab	34	0.425
340	720575940626557065	MeTu1_R	80	Sung Soo Kim Lab	45	0.5625
341	720575940609664963	MeTu1_R	6	Mala Murthy Lab, Sebastian Seung Lab	1	0.166667
342	720575940609664963	MeTu1_R	6	Sung Soo Kim Lab	5	0.833333
343	720575940621648043	MeTu1_R	27	Mala Murthy Lab, Sebastian Seung Lab	3	0.111111
344	720575940621648043	MeTu1_R	27	Mathias Wernet Lab	6	0.222222
345	720575940621648043	MeTu1_R	27	Sung Soo Kim Lab	16	0.592593
346	720575940628403272	MeTu1_R	7	Greg Jefferis Lab	1	0.142857
347	720575940628403272	MeTu1_R	7	Mala Murthy Lab, Sebastian Seung Lab	1	0.142857
348	720575940628403272	MeTu1_R	7	Sung Soo Kim Lab	5	0.714286
349	720575940630562754	MeTu1_R	8	Mala Murthy Lab, Sebastian Seung Lab	1	0.125
350	720575940630562754	MeTu1_R	8	Sung Soo Kim Lab	7	0.875
351	720575940627845904	MeTu1_R	10	Sung Soo Kim Lab	10	1
352	720575940644670499	MeTu1_R	5	Greg Jefferis Lab	1	0.2
353	720575940644670499	MeTu1_R	5	Sung Soo Kim Lab	4	0.8
354	720575940622012326	MeTu1_R	103	Mala Murthy Lab, Sebastian Seung Lab	36	0.349515
355	720575940622012326	MeTu1_R	103	Sung Soo Kim Lab	62	0.601942
356	720575940630672762	MeTu1_R	15	Mala Murthy Lab, Sebastian Seung Lab	3	0.2
357	720575940630672762	MeTu1_R	15	Mathias Wernet Lab	3	0.2
358	720575940630672762	MeTu1_R	15	Sung Soo Kim Lab	8	0.533333
359	720575940641954549	MeTu1_R	12	Greg Jefferis Lab	2	0.166667
360	720575940641954549	MeTu1_R	12	Mala Murthy Lab, Sebastian Seung Lab	3	0.25
361	720575940641954549	MeTu1_R	12	Sung Soo Kim Lab	7	0.583333
362	720575940619687222	MeTu1_R	5	Mala Murthy Lab, Sebastian Seung Lab	2	0.4
363	720575940619687222	MeTu1_R	5	Sung Soo Kim Lab	3	0.6
364	720575940616672349	MeTu1_R	10	Mathias Wernet Lab	4	0.4
365	720575940616672349	MeTu1_R	10	Sung Soo Kim Lab	6	0.6
366	720575940638916954	MeTu1_R	66	Mala Murthy Lab, Sebastian Seung Lab	33	0.5
367	720575940638916954	MeTu1_R	66	Sung Soo Kim Lab	31	0.469697
368	720575940631066875	MeTu1_R	100	Sung Soo Kim Lab	88	0.88
369	720575940628221227	MeTu1_R	19	Mala Murthy Lab, Sebastian Seung Lab	2	0.105263
370	720575940628221227	MeTu1_R	19	Sung Soo Kim Lab	16	0.842105
371	720575940628319656	MeTu1_R	10	Greg Jefferis Lab	1	0.1
372	720575940628319656	MeTu1_R	10	Mala Murthy Lab, Sebastian Seung Lab	1	0.1
373	720575940628319656	MeTu1_R	10	Mathias Wernet Lab	6	0.6
374	720575940628319656	MeTu1_R	10	Sung Soo Kim Lab	2	0.2
375	720575940631316012	MeTu1_R	61	Mala Murthy Lab, Sebastian Seung Lab	14	0.229508
376	720575940631316012	MeTu1_R	61	Sung Soo Kim Lab	43	0.704918
377	720575940611063921	MeTu1_R	22	Mathias Wernet Lab	7	0.318182
378	720575940611063921	MeTu1_R	22	Sung Soo Kim Lab	15	0.681818
379	720575940622287228	MeTu1_R	114	Mathias Wernet Lab	34	0.298246
380	720575940622287228	MeTu1_R	114	Sung Soo Kim Lab	75	0.657895
381	720575940619883758	MeTu1_R	80	Mathias Wernet Lab	48	0.6
382	720575940619883758	MeTu1_R	80	Sung Soo Kim Lab	32	0.4
383	720575940623246862	MeTu1_R	8	Mathias Wernet Lab	6	0.75
384	720575940623246862	MeTu1_R	8	Sung Soo Kim Lab	2	0.25
385	720575940617283101	MeTu1_R	26	Mathias Wernet Lab	10	0.384615
386	720575940617283101	MeTu1_R	26	Sung Soo Kim Lab	16	0.615385
387	720575940610479555	MeTu1_R	16	Mala Murthy Lab, Sebastian Seung Lab	5	0.3125
388	720575940610479555	MeTu1_R	16	Sung Soo Kim Lab	11	0.6875
389	720575940625228862	MeTu1_R	8	Sung Soo Kim Lab	8	1
390	720575940634745780	MeTu1_R	22	Mathias Wernet Lab	10	0.454545
391	720575940634745780	MeTu1_R	22	Sung Soo Kim Lab	12	0.545455
392	720575940622147597	MeTu1_R	6	Mathias Wernet Lab	2	0.333333
393	720575940622147597	MeTu1_R	6	Sung Soo Kim Lab	4	0.666667
394	720575940612340630	MeTu1_R	1	Sung Soo Kim Lab	1	1
395	720575940624739472	MeTu1_R	58	Mathias Wernet Lab	44	0.758621
396	720575940624739472	MeTu1_R	58	Sung Soo Kim Lab	14	0.241379
397	720575940624187068	MeTu1_R	7	Eyewire	2	0.285714
398	720575940624187068	MeTu1_R	7	Sung Soo Kim Lab	5	0.714286
399	720575940607582729	MeTu1_R	46	Mathias Wernet Lab	30	0.652174
400	720575940607582729	MeTu1_R	46	Sung Soo Kim Lab	16	0.347826
401	720575940613834207	MeTu1_R	5	Mathias Wernet Lab	3	0.6
402	720575940613834207	MeTu1_R	5	Sung Soo Kim Lab	2	0.4
403	720575940635587936	MeTu1_R	15	Greg Jefferis Lab	4	0.266667
404	720575940635587936	MeTu1_R	15	Mala Murthy Lab, Sebastian Seung Lab	5	0.333333
405	720575940635587936	MeTu1_R	15	Sung Soo Kim Lab	5	0.333333
406	720575940620986495	MeTu1_R	5	Mala Murthy Lab, Sebastian Seung Lab	1	0.2
407	720575940620986495	MeTu1_R	5	Sung Soo Kim Lab	4	0.8
408	720575940621610572	MeTu1_R	63	Mathias Wernet Lab	47	0.746032
409	720575940621610572	MeTu1_R	63	Sung Soo Kim Lab	15	0.238095
410	720575940620183316	MeTu1_R	12	Sung Soo Kim Lab	11	0.916667
411	720575940650407801	MeTu1_R	8	Mala Murthy Lab, Sebastian Seung Lab	6	0.75
412	720575940650407801	MeTu1_R	8	Sung Soo Kim Lab	2	0.25
413	720575940620650661	MeTu1_R	20	Mala Murthy Lab, Sebastian Seung Lab	3	0.15
414	720575940620650661	MeTu1_R	20	Mathias Wernet Lab	10	0.5
415	720575940620650661	MeTu1_R	20	Sung Soo Kim Lab	7	0.35
416	720575940624742032	MeTu1_R	31	Mathias Wernet Lab	13	0.419355
417	720575940624742032	MeTu1_R	31	Sung Soo Kim Lab	18	0.580645
418	720575940639708368	MeTu1_R	5	Mathias Wernet Lab	4	0.8
419	720575940639708368	MeTu1_R	5	Sung Soo Kim Lab	1	0.2
420	720575940626285872	MeTu1_R	13	Mala Murthy Lab, Sebastian Seung Lab	4	0.307692
421	720575940626285872	MeTu1_R	13	Mathias Wernet Lab	3	0.230769
422	720575940626285872	MeTu1_R	13	Sung Soo Kim Lab	6	0.461538
423	720575940629260855	MeTu1_R	6	Sung Soo Kim Lab	6	1
424	720575940628594135	MeTu1_R	9	Sung Soo Kim Lab	9	1
425	720575940624993717	MeTu1_R	9	Mala Murthy Lab, Sebastian Seung Lab	3	0.333333
426	720575940624993717	MeTu1_R	9	Sung Soo Kim Lab	6	0.666667
427	720575940624176586	MeTu1_R	7	Mala Murthy Lab, Sebastian Seung Lab	1	0.142857
428	720575940624176586	MeTu1_R	7	Sung Soo Kim Lab	6	0.857143
429	720575940622759059	MeTu1_R	5	Mala Murthy Lab, Sebastian Seung Lab	1	0.2
430	720575940622759059	MeTu1_R	5	Sung Soo Kim Lab	4	0.8
431	720575940639611893	MeTu1_R	5	Sung Soo Kim Lab	5	1
432	720575940641099149	MeTu1_R	6	Sung Soo Kim Lab	6	1
433	720575940617366745	MeTu1_R	3	Mala Murthy Lab, Sebastian Seung Lab	1	0.333333
434	720575940617366745	MeTu1_R	3	Sung Soo Kim Lab	2	0.666667
435	720575940624007056	MeTu1_R	3	Sung Soo Kim Lab	3	1
436	720575940634124430	MeTu1_R	2	Sung Soo Kim Lab	2	1
437	720575940625656552	MeTu1_R	3	Sung Soo Kim Lab	3	1
438	720575940624322905	MeTu1_R	2	Sung Soo Kim Lab	2	1
439	720575940633453675	MeTu1_R	2	Sung Soo Kim Lab	2	1
440	720575940626784574	MeTu1_R	8	Greg Jefferis Lab	1	0.125
441	720575940626784574	MeTu1_R	8	Mala Murthy Lab, Sebastian Seung Lab	3	0.375
442	720575940626784574	MeTu1_R	8	Sung Soo Kim Lab	4	0.5
443	720575940638131544	MeTu1_R	9	Sung Soo Kim Lab	9	1
444	720575940619191022	MeTu1_R	8	Sung Soo Kim Lab	8	1
445	720575940624063420	MeTu1_R	60	Mathias Wernet Lab	35	0.583333
446	720575940624063420	MeTu1_R	60	Sung Soo Kim Lab	25	0.416667
447	720575940631324077	MeTu1_R	10	Sung Soo Kim Lab	10	1
448	720575940612637810	MeTu1_R	8	Eyewire	1	0.125
449	720575940612637810	MeTu1_R	8	Greg Jefferis Lab	1	0.125
450	720575940612637810	MeTu1_R	8	Sung Soo Kim Lab	6	0.75
451	720575940643613856	MeTu1_R	4	Mala Murthy Lab, Sebastian Seung Lab	1	0.25
452	720575940643613856	MeTu1_R	4	Sung Soo Kim Lab	3	0.75
453	720575940620336929	MeTu1_R	7	Greg Jefferis Lab	2	0.285714
454	720575940620336929	MeTu1_R	7	Sung Soo Kim Lab	5	0.714286
455	720575940624225598	MeTu1_R	5	Mala Murthy Lab, Sebastian Seung Lab	1	0.2
456	720575940624225598	MeTu1_R	5	Sung Soo Kim Lab	4	0.8
457	720575940629421879	MeTu1_R	25	Mathias Wernet Lab	9	0.36
458	720575940629421879	MeTu1_R	25	Sung Soo Kim Lab	16	0.64
459	720575940614723189	MeTu1_R	15	Sung Soo Kim Lab	14	0.933333
460	720575940611780962	MeTu1_R	18	Mala Murthy Lab, Sebastian Seung Lab	3	0.166667
461	720575940611780962	MeTu1_R	18	Mathias Wernet Lab	2	0.111111
462	720575940611780962	MeTu1_R	18	Sung Soo Kim Lab	13	0.722222
463	720575940629443543	MeTu1_R	20	Mathias Wernet Lab	7	0.35
464	720575940629443543	MeTu1_R	20	Sung Soo Kim Lab	13	0.65
465	720575940611700430	MeTu1_R	37	Mathias Wernet Lab	7	0.189189
466	720575940611700430	MeTu1_R	37	Sung Soo Kim Lab	29	0.783784
467	720575940625597061	MeTu1_R	8	Sung Soo Kim Lab	8	1
468	720575940621988829	MeTu1_R	15	Mala Murthy Lab, Sebastian Seung Lab	5	0.333333
469	720575940621988829	MeTu1_R	15	Sung Soo Kim Lab	10	0.666667
470	720575940619080497	MeTu1_R	5	Sung Soo Kim Lab	5	1
471	720575940610266517	MeTu1_R	12	Mala Murthy Lab, Sebastian Seung Lab	3	0.25
472	720575940610266517	MeTu1_R	12	Sung Soo Kim Lab	9	0.75
473	720575940639590901	MeTu1_R	17	Mala Murthy Lab, Sebastian Seung Lab	5	0.294118
474	720575940639590901	MeTu1_R	17	Sung Soo Kim Lab	11	0.647059
475	720575940611335666	MeTu1_R	21	Mathias Wernet Lab	7	0.333333
476	720575940611335666	MeTu1_R	21	Sung Soo Kim Lab	14	0.666667
477	720575940608907100	MeTu1_R	9	Mala Murthy Lab, Sebastian Seung Lab	2	0.222222
478	720575940608907100	MeTu1_R	9	Sung Soo Kim Lab	7	0.777778
479	720575940625962684	MeTu1_R	9	Greg Jefferis Lab	1	0.111111
480	720575940625962684	MeTu1_R	9	Mala Murthy Lab, Sebastian Seung Lab	1	0.111111
481	720575940625962684	MeTu1_R	9	Mathias Wernet Lab	3	0.333333
482	720575940625962684	MeTu1_R	9	Sung Soo Kim Lab	4	0.444444
483	720575940617282117	MeTu1_R	52	Mathias Wernet Lab	34	0.653846
484	720575940617282117	MeTu1_R	52	Sung Soo Kim Lab	17	0.326923
485	720575940622676488	MeTu1_R	12	Sung Soo Kim Lab	12	1
486	720575940623036698	MeTu1_R	14	Sung Soo Kim Lab	13	0.928571
487	720575940622739388	MeTu1_R	9	Sung Soo Kim Lab	9	1
488	720575940627693701	MeTu2a_L	19	Mathias Wernet Lab	15	0.789474
489	720575940627693701	MeTu2a_L	19	Sung Soo Kim Lab	2	0.105263
490	720575940611780562	MeTu2a_L	11	Mala Murthy Lab, Sebastian Seung Lab	2	0.181818
491	720575940611780562	MeTu2a_L	11	Mathias Wernet Lab	5	0.454545
492	720575940611780562	MeTu2a_L	11	Sung Soo Kim Lab	4	0.363636
493	720575940628528188	MeTu2a_L	15	Mathias Wernet Lab	9	0.6
494	720575940628528188	MeTu2a_L	15	Sung Soo Kim Lab	5	0.333333
495	720575940640116533	MeTu2a_L	33	Greg Jefferis Lab	4	0.121212
496	720575940640116533	MeTu2a_L	33	Mala Murthy Lab, Sebastian Seung Lab	12	0.363636
497	720575940640116533	MeTu2a_L	33	Sung Soo Kim Lab	16	0.484848
498	720575940636177515	MeTu2a_L	55	Mala Murthy Lab, Sebastian Seung Lab	14	0.254545
499	720575940636177515	MeTu2a_L	55	Mathias Wernet Lab	21	0.381818
500	720575940636177515	MeTu2a_L	55	Sung Soo Kim Lab	20	0.363636
501	720575940621620417	MeTu2a_L	17	Mathias Wernet Lab	11	0.647059
502	720575940621620417	MeTu2a_L	17	Sung Soo Kim Lab	6	0.352941
503	720575940644742304	MeTu2a_L	15	Mathias Wernet Lab	4	0.266667
504	720575940644742304	MeTu2a_L	15	Sung Soo Kim Lab	10	0.666667
505	720575940634851429	MeTu2a_L	4	Mathias Wernet Lab	2	0.5
506	720575940634851429	MeTu2a_L	4	Sung Soo Kim Lab	2	0.5
507	720575940620989609	MeTu2a_L	21	Mathias Wernet Lab	21	1
508	720575940622179137	MeTu2a_L	15	Mala Murthy Lab, Sebastian Seung Lab	2	0.133333
509	720575940622179137	MeTu2a_L	15	Mathias Wernet Lab	11	0.733333
510	720575940622179137	MeTu2a_L	15	Sung Soo Kim Lab	2	0.133333
511	720575940628192787	MeTu2a_L	29	Mala Murthy Lab, Sebastian Seung Lab	9	0.310345
512	720575940628192787	MeTu2a_L	29	Mathias Wernet Lab	13	0.448276
513	720575940628192787	MeTu2a_L	29	Sung Soo Kim Lab	7	0.241379
514	720575940647071779	MeTu2a_L	16	Mala Murthy Lab, Sebastian Seung Lab	2	0.125
515	720575940647071779	MeTu2a_L	16	Mathias Wernet Lab	14	0.875
516	720575940621179786	MeTu2a_L	13	Mathias Wernet Lab	6	0.461538
517	720575940621179786	MeTu2a_L	13	Sung Soo Kim Lab	7	0.538462
518	720575940613106838	MeTu2a_L	18	Mathias Wernet Lab	11	0.611111
519	720575940613106838	MeTu2a_L	18	Sung Soo Kim Lab	7	0.388889
520	720575940631107629	MeTu2a_L	21	Mathias Wernet Lab	18	0.857143
521	720575940617987889	MeTu2a_L	34	Mathias Wernet Lab	27	0.794118
522	720575940617987889	MeTu2a_L	34	Sung Soo Kim Lab	7	0.205882
523	720575940610593971	MeTu2a_L	15	Mathias Wernet Lab	9	0.6
524	720575940610593971	MeTu2a_L	15	Sung Soo Kim Lab	6	0.4
525	720575940635752110	MeTu2a_L	17	Mathias Wernet Lab	13	0.764706
526	720575940635752110	MeTu2a_L	17	Sung Soo Kim Lab	4	0.235294
527	720575940616303545	MeTu2a_L	21	Mala Murthy Lab, Sebastian Seung Lab	7	0.333333
528	720575940616303545	MeTu2a_L	21	Mathias Wernet Lab	6	0.285714
529	720575940616303545	MeTu2a_L	21	Sung Soo Kim Lab	8	0.380952
530	720575940609415522	MeTu2a_L	21	Mathias Wernet Lab	16	0.761905
531	720575940609415522	MeTu2a_L	21	Sung Soo Kim Lab	5	0.238095
532	720575940625375357	MeTu2a_L	18	Mathias Wernet Lab	17	0.944444
533	720575940618846996	MeTu2a_L	8	Mathias Wernet Lab	2	0.25
534	720575940618846996	MeTu2a_L	8	Sung Soo Kim Lab	6	0.75
535	720575940619144880	MeTu2a_L	9	Mathias Wernet Lab	7	0.777778
536	720575940619144880	MeTu2a_L	9	Sebastian Seung Lab	1	0.111111
537	720575940619144880	MeTu2a_L	9	Sung Soo Kim Lab	1	0.111111
538	720575940619277421	MeTu2a_L	19	Mathias Wernet Lab	17	0.894737
539	720575940619277421	MeTu2a_L	19	Sung Soo Kim Lab	2	0.105263
540	720575940611174371	MeTu2a_L	20	Mathias Wernet Lab	19	0.95
541	720575940613047519	MeTu2a_L	42	Mathias Wernet Lab	42	1
542	720575940635819376	MeTu2a_L	17	Mathias Wernet Lab	13	0.764706
543	720575940635819376	MeTu2a_L	17	Sung Soo Kim Lab	3	0.176471
544	720575940623344093	MeTu2a_L	15	Mathias Wernet Lab	14	0.933333
545	720575940640762019	MeTu2a_L	15	Mathias Wernet Lab	12	0.8
546	720575940606236683	MeTu2a_L	5	Mathias Wernet Lab	5	1
547	720575940619575540	MeTu2a_L	9	Mathias Wernet Lab	9	1
548	720575940631389011	MeTu2a_L	34	Mathias Wernet Lab	23	0.676471
549	720575940631389011	MeTu2a_L	34	Sung Soo Kim Lab	7	0.205882
550	720575940621376263	MeTu2a_L	4	Mathias Wernet Lab	4	1
551	720575940637227438	MeTu2a_R	10	Mathias Wernet Lab	4	0.4
552	720575940637227438	MeTu2a_R	10	Sung Soo Kim Lab	6	0.6
553	720575940627715706	MeTu2a_R	12	Mathias Wernet Lab	3	0.25
554	720575940627715706	MeTu2a_R	12	Sung Soo Kim Lab	9	0.75
555	720575940619364724	MeTu2a_R	13	Mathias Wernet Lab	2	0.153846
556	720575940619364724	MeTu2a_R	13	Sung Soo Kim Lab	11	0.846154
557	720575940610585366	MeTu2a_R	7	Sung Soo Kim Lab	7	1
558	720575940606615474	MeTu2a_R	33	Sung Soo Kim Lab	30	0.909091
559	720575940618961773	MeTu2a_R	7	Mathias Wernet Lab	2	0.285714
560	720575940618961773	MeTu2a_R	7	Sung Soo Kim Lab	5	0.714286
561	720575940604345632	MeTu2a_R	36	Mathias Wernet Lab	9	0.25
562	720575940604345632	MeTu2a_R	36	Sung Soo Kim Lab	27	0.75
563	720575940613145366	MeTu2a_R	6	Mathias Wernet Lab	3	0.5
564	720575940613145366	MeTu2a_R	6	Sung Soo Kim Lab	3	0.5
565	720575940606040352	MeTu2a_R	27	Mathias Wernet Lab	12	0.444444
566	720575940606040352	MeTu2a_R	27	Sung Soo Kim Lab	15	0.555556
567	720575940615406954	MeTu2a_R	6	Mathias Wernet Lab	3	0.5
568	720575940615406954	MeTu2a_R	6	Sung Soo Kim Lab	3	0.5
569	720575940614675921	MeTu2a_R	12	Mathias Wernet Lab	10	0.833333
570	720575940614675921	MeTu2a_R	12	Sung Soo Kim Lab	2	0.166667
571	720575940621545194	MeTu2a_R	15	Mathias Wernet Lab	13	0.866667
572	720575940621545194	MeTu2a_R	15	Sung Soo Kim Lab	2	0.133333
573	720575940636361839	MeTu2a_R	3	Mathias Wernet Lab	3	1
574	720575940646439044	MeTu2a_R	32	Mathias Wernet Lab	7	0.21875
575	720575940646439044	MeTu2a_R	32	Sung Soo Kim Lab	25	0.78125
576	720575940638825193	MeTu2a_R	55	Mathias Wernet Lab	33	0.6
577	720575940638825193	MeTu2a_R	55	Sung Soo Kim Lab	21	0.381818
578	720575940636070836	MeTu2a_R	77	Mala Murthy Lab, Sebastian Seung Lab	23	0.298701
579	720575940636070836	MeTu2a_R	77	Sung Soo Kim Lab	54	0.701299
580	720575940630945644	MeTu2a_R	7	Mathias Wernet Lab	3	0.428571
581	720575940630945644	MeTu2a_R	7	Sung Soo Kim Lab	4	0.571429
582	720575940606039072	MeTu2a_R	10	Mathias Wernet Lab	6	0.6
583	720575940606039072	MeTu2a_R	10	Sung Soo Kim Lab	4	0.4
584	720575940615643754	MeTu2a_R	11	Mathias Wernet Lab	4	0.363636
585	720575940615643754	MeTu2a_R	11	Sung Soo Kim Lab	6	0.545455
586	720575940616968059	MeTu2a_R	1	Mathias Wernet Lab	1	1
587	720575940605278386	MeTu2a_R	5	Mathias Wernet Lab	3	0.6
588	720575940605278386	MeTu2a_R	5	Sung Soo Kim Lab	2	0.4
589	720575940620345429	MeTu2a_R	50	Mathias Wernet Lab	31	0.62
590	720575940620345429	MeTu2a_R	50	Sung Soo Kim Lab	19	0.38
591	720575940635917236	MeTu2a_R	8	Mathias Wernet Lab	4	0.5
592	720575940635917236	MeTu2a_R	8	Sung Soo Kim Lab	4	0.5
593	720575940641942472	MeTu2a_R	7	Mathias Wernet Lab	6	0.857143
594	720575940641942472	MeTu2a_R	7	Sung Soo Kim Lab	1	0.142857
595	720575940625065195	MeTu2a_R	7	Mathias Wernet Lab	6	0.857143
596	720575940625065195	MeTu2a_R	7	Sung Soo Kim Lab	1	0.142857
597	720575940618086841	MeTu2a_R	18	Mathias Wernet Lab	16	0.888889
598	720575940618086841	MeTu2a_R	18	Sung Soo Kim Lab	2	0.111111
599	720575940628706280	MeTu2a_R	33	Mathias Wernet Lab	21	0.636364
600	720575940628706280	MeTu2a_R	33	Sung Soo Kim Lab	10	0.30303
601	720575940629663800	MeTu2a_R	15	Mathias Wernet Lab	12	0.8
602	720575940629663800	MeTu2a_R	15	Sung Soo Kim Lab	3	0.2
603	720575940612162814	MeTu2a_R	1	Sung Soo Kim Lab	1	1
604	720575940621063406	MeTu2a_R	9	Mathias Wernet Lab	8	0.888889
605	720575940621063406	MeTu2a_R	9	Sung Soo Kim Lab	1	0.111111
606	720575940635404919	MeTu2a_R	29	Mathias Wernet Lab	27	0.931034
607	720575940658755201	MeTu2a_R	8	Mala Murthy Lab, Sebastian Seung Lab	1	0.125
608	720575940658755201	MeTu2a_R	8	Mathias Wernet Lab	3	0.375
609	720575940658755201	MeTu2a_R	8	Sung Soo Kim Lab	4	0.5
610	720575940623830419	MeTu2a_R	21	Mathias Wernet Lab	6	0.285714
611	720575940623830419	MeTu2a_R	21	Sung Soo Kim Lab	15	0.714286
612	720575940611532458	MeTu2a_R	54	Mathias Wernet Lab	29	0.537037
613	720575940611532458	MeTu2a_R	54	Sung Soo Kim Lab	25	0.462963
614	720575940617779781	MeTu2a_R	126	Mala Murthy Lab, Sebastian Seung Lab	16	0.126984
615	720575940617779781	MeTu2a_R	126	Sung Soo Kim Lab	110	0.873016
616	720575940627631515	MeTu2a_R	21	Mathias Wernet Lab	6	0.285714
617	720575940627631515	MeTu2a_R	21	Sung Soo Kim Lab	14	0.666667
618	720575940617775873	MeTu2b_L	58	Mala Murthy Lab, Sebastian Seung Lab	9	0.155172
619	720575940617775873	MeTu2b_L	58	Mathias Wernet Lab	49	0.844828
620	720575940614543922	MeTu2b_L	16	Sung Soo Kim Lab	15	0.9375
621	720575940628643132	MeTu2b_L	35	Mathias Wernet Lab	33	0.942857
622	720575940632704825	MeTu2b_L	29	Mala Murthy Lab, Sebastian Seung Lab	21	0.724138
623	720575940632704825	MeTu2b_L	29	Mathias Wernet Lab	3	0.103448
624	720575940632704825	MeTu2b_L	29	Sung Soo Kim Lab	5	0.172414
625	720575940635623615	MeTu2b_L	30	Mala Murthy Lab, Sebastian Seung Lab	7	0.233333
626	720575940635623615	MeTu2b_L	30	Mathias Wernet Lab	21	0.7
627	720575940614072803	MeTu2b_L	56	Mala Murthy Lab, Sebastian Seung Lab	37	0.660714
628	720575940614072803	MeTu2b_L	56	Mathias Wernet Lab	11	0.196429
629	720575940614072803	MeTu2b_L	56	Sung Soo Kim Lab	8	0.142857
630	720575940607580508	MeTu2b_L	48	Mala Murthy Lab, Sebastian Seung Lab	15	0.3125
631	720575940607580508	MeTu2b_L	48	Mathias Wernet Lab	31	0.645833
632	720575940633499556	MeTu2b_L	30	Mala Murthy Lab, Sebastian Seung Lab	20	0.666667
633	720575940633499556	MeTu2b_L	30	Mathias Wernet Lab	7	0.233333
634	720575940630275835	MeTu2b_L	25	Mala Murthy Lab, Sebastian Seung Lab	11	0.44
635	720575940630275835	MeTu2b_L	25	Mathias Wernet Lab	13	0.52
636	720575940626163216	MeTu2b_L	6	Mathias Wernet Lab	6	1
637	720575940623363598	MeTu2b_L	22	Mathias Wernet Lab	17	0.772727
638	720575940623363598	MeTu2b_L	22	Sung Soo Kim Lab	5	0.227273
639	720575940613654782	MeTu2b_L	29	Mala Murthy Lab, Sebastian Seung Lab	9	0.310345
640	720575940613654782	MeTu2b_L	29	Mathias Wernet Lab	18	0.62069
641	720575940613090769	MeTu2b_L	12	Mathias Wernet Lab	7	0.583333
642	720575940613090769	MeTu2b_L	12	Sung Soo Kim Lab	5	0.416667
643	720575940622115241	MeTu2b_L	62	Mala Murthy Lab, Sebastian Seung Lab	45	0.725806
644	720575940622115241	MeTu2b_L	62	Mathias Wernet Lab	17	0.274194
645	720575940623236844	MeTu2b_L	19	Mala Murthy Lab, Sebastian Seung Lab	9	0.473684
646	720575940623236844	MeTu2b_L	19	Mathias Wernet Lab	10	0.526316
647	720575940626449195	MeTu2b_L	4	Mathias Wernet Lab	4	1
648	720575940653122465	MeTu2b_L	10	Mathias Wernet Lab	9	0.9
649	720575940653122465	MeTu2b_L	10	Sung Soo Kim Lab	1	0.1
650	720575940621062126	MeTu2b_R	23	Mathias Wernet Lab	17	0.73913
651	720575940621062126	MeTu2b_R	23	Sung Soo Kim Lab	5	0.217391
652	720575940641220992	MeTu2b_R	7	Mala Murthy Lab, Sebastian Seung Lab	1	0.142857
653	720575940641220992	MeTu2b_R	7	Mathias Wernet Lab	4	0.571429
654	720575940641220992	MeTu2b_R	7	Sung Soo Kim Lab	2	0.285714
655	720575940618639105	MeTu2b_R	52	Mathias Wernet Lab	16	0.307692
656	720575940618639105	MeTu2b_R	52	Sung Soo Kim Lab	33	0.634615
657	720575940625796622	MeTu2b_R	119	Mathias Wernet Lab	42	0.352941
658	720575940625796622	MeTu2b_R	119	Sung Soo Kim Lab	70	0.588235
659	720575940619754166	MeTu2b_R	20	Mathias Wernet Lab	4	0.2
660	720575940619754166	MeTu2b_R	20	Sung Soo Kim Lab	16	0.8
661	720575940632461196	MeTu2b_R	75	Mathias Wernet Lab	44	0.586667
662	720575940632461196	MeTu2b_R	75	Sung Soo Kim Lab	31	0.413333
663	720575940637676376	MeTu2b_R	16	Mathias Wernet Lab	12	0.75
664	720575940637676376	MeTu2b_R	16	Sung Soo Kim Lab	4	0.25
665	720575940614559554	MeTu2b_R	22	Mathias Wernet Lab	16	0.727273
666	720575940614559554	MeTu2b_R	22	Sung Soo Kim Lab	6	0.272727
667	720575940609246276	MeTu2b_R	15	Mathias Wernet Lab	9	0.6
668	720575940609246276	MeTu2b_R	15	Sung Soo Kim Lab	6	0.4
669	720575940643799332	MeTu2b_R	3	Mathias Wernet Lab	2	0.666667
670	720575940643799332	MeTu2b_R	3	Sung Soo Kim Lab	1	0.333333
671	720575940628784762	MeTu2b_R	61	Mathias Wernet Lab	53	0.868852
672	720575940628784762	MeTu2b_R	61	Sung Soo Kim Lab	7	0.114754
673	720575940605496777	MeTu2b_R	5	Mala Murthy Lab, Sebastian Seung Lab	2	0.4
674	720575940605496777	MeTu2b_R	5	Mathias Wernet Lab	2	0.4
675	720575940605496777	MeTu2b_R	5	Sung Soo Kim Lab	1	0.2
676	720575940627643633	MeTu2b_R	21	Mathias Wernet Lab	7	0.333333
677	720575940627643633	MeTu2b_R	21	Sung Soo Kim Lab	13	0.619048
678	720575940660579201	MeTu2b_R	79	Mathias Wernet Lab	65	0.822785
679	720575940660579201	MeTu2b_R	79	Sung Soo Kim Lab	14	0.177215
680	720575940625730637	MeTu3a_L	20	Mala Murthy Lab, Sebastian Seung Lab	10	0.5
681	720575940625730637	MeTu3a_L	20	Sung Soo Kim Lab	9	0.45
682	720575940632386346	MeTu3a_L	66	Mala Murthy Lab, Sebastian Seung Lab	9	0.136364
683	720575940632386346	MeTu3a_L	66	Mathias Wernet Lab	44	0.666667
684	720575940632386346	MeTu3a_L	66	Sung Soo Kim Lab	13	0.19697
685	720575940609039172	MeTu3a_L	35	Mathias Wernet Lab	15	0.428571
686	720575940609039172	MeTu3a_L	35	Sung Soo Kim Lab	19	0.542857
687	720575940648516740	MeTu3a_L	21	Mala Murthy Lab, Sebastian Seung Lab	10	0.47619
688	720575940648516740	MeTu3a_L	21	Mathias Wernet Lab	4	0.190476
689	720575940648516740	MeTu3a_L	21	Sung Soo Kim Lab	7	0.333333
690	720575940635864927	MeTu3a_L	30	Mala Murthy Lab, Sebastian Seung Lab	12	0.4
691	720575940635864927	MeTu3a_L	30	Sung Soo Kim Lab	16	0.533333
692	720575940620449908	MeTu3a_L	27	Mathias Wernet Lab	19	0.703704
693	720575940620449908	MeTu3a_L	27	Rudy Behnia Lab	8	0.296296
694	720575940630659629	MeTu3a_L	18	Mathias Wernet Lab	11	0.611111
695	720575940630659629	MeTu3a_L	18	Sung Soo Kim Lab	7	0.388889
696	720575940610266066	MeTu3a_L	22	Mathias Wernet Lab	16	0.727273
697	720575940610266066	MeTu3a_L	22	Sung Soo Kim Lab	6	0.272727
698	720575940603618494	MeTu3a_L	15	Mathias Wernet Lab	4	0.266667
699	720575940603618494	MeTu3a_L	15	Sung Soo Kim Lab	11	0.733333
700	720575940612752021	MeTu3a_L	41	Mala Murthy Lab, Sebastian Seung Lab	6	0.146341
701	720575940612752021	MeTu3a_L	41	Mathias Wernet Lab	19	0.463415
702	720575940612752021	MeTu3a_L	41	Sung Soo Kim Lab	16	0.390244
703	720575940628526097	MeTu3a_L	23	Mala Murthy Lab, Sebastian Seung Lab	4	0.173913
704	720575940628526097	MeTu3a_L	23	Mathias Wernet Lab	12	0.521739
705	720575940628526097	MeTu3a_L	23	Sung Soo Kim Lab	7	0.304348
706	720575940619368289	MeTu3a_L	12	Mathias Wernet Lab	2	0.166667
707	720575940619368289	MeTu3a_L	12	Sung Soo Kim Lab	9	0.75
708	720575940621481221	MeTu3a_L	22	Mala Murthy Lab, Sebastian Seung Lab	8	0.363636
709	720575940621481221	MeTu3a_L	22	Mathias Wernet Lab	14	0.636364
710	720575940630450935	MeTu3a_L	18	Mala Murthy Lab, Sebastian Seung Lab	2	0.111111
711	720575940630450935	MeTu3a_L	18	Mathias Wernet Lab	11	0.611111
712	720575940630450935	MeTu3a_L	18	Sung Soo Kim Lab	5	0.277778
713	720575940630485295	MeTu3a_L	13	Mathias Wernet Lab	9	0.692308
714	720575940630485295	MeTu3a_L	13	Sung Soo Kim Lab	3	0.230769
715	720575940628006216	MeTu3a_L	12	Mala Murthy Lab, Sebastian Seung Lab	5	0.416667
716	720575940628006216	MeTu3a_L	12	Mathias Wernet Lab	6	0.5
717	720575940620680798	MeTu3a_L	32	Mathias Wernet Lab	20	0.625
718	720575940620680798	MeTu3a_L	32	Sung Soo Kim Lab	12	0.375
719	720575940611503589	MeTu3a_L	16	Mathias Wernet Lab	10	0.625
720	720575940611503589	MeTu3a_L	16	Sung Soo Kim Lab	6	0.375
721	720575940643075784	MeTu3a_L	17	Mathias Wernet Lab	10	0.588235
722	720575940643075784	MeTu3a_L	17	Sung Soo Kim Lab	7	0.411765
723	720575940642123680	MeTu3a_L	11	Mathias Wernet Lab	6	0.545455
724	720575940642123680	MeTu3a_L	11	Sung Soo Kim Lab	5	0.454545
725	720575940626707518	MeTu3a_R	175	Mala Murthy Lab, Sebastian Seung Lab	142	0.811429
726	720575940626707518	MeTu3a_R	175	Sung Soo Kim Lab	30	0.171429
727	720575940615467170	MeTu3a_R	8	Mathias Wernet Lab	5	0.625
728	720575940615467170	MeTu3a_R	8	Mathias Wernet lab	2	0.25
729	720575940615467170	MeTu3a_R	8	Sung Soo Kim Lab	1	0.125
730	720575940621036123	MeTu3a_R	29	Mathias Wernet Lab	27	0.931034
731	720575940628649290	MeTu3a_R	13	Mathias Wernet Lab	8	0.615385
732	720575940628649290	MeTu3a_R	13	Sung Soo Kim Lab	4	0.307692
733	720575940612646883	MeTu3a_R	142	Mathias Wernet Lab	56	0.394366
734	720575940612646883	MeTu3a_R	142	Sung Soo Kim Lab	86	0.605634
735	720575940631504591	MeTu3a_R	6	Mathias Wernet Lab	5	0.833333
736	720575940631504591	MeTu3a_R	6	Sung Soo Kim Lab	1	0.166667
737	720575940643290509	MeTu3a_R	69	Mathias Wernet Lab	28	0.405797
738	720575940643290509	MeTu3a_R	69	Sung Soo Kim Lab	35	0.507246
739	720575940631846698	MeTu3a_R	79	Mala Murthy Lab, Sebastian Seung Lab	38	0.481013
740	720575940631846698	MeTu3a_R	79	Sung Soo Kim Lab	35	0.443038
741	720575940624799467	MeTu3a_R	12	Mathias Wernet Lab	10	0.833333
742	720575940624799467	MeTu3a_R	12	Sung Soo Kim Lab	2	0.166667
743	720575940629386496	MeTu3a_R	97	Mathias Wernet Lab	15	0.154639
744	720575940629386496	MeTu3a_R	97	Sung Soo Kim Lab	82	0.845361
745	720575940633829783	MeTu3a_R	21	Mathias Wernet Lab	18	0.857143
746	720575940633829783	MeTu3a_R	21	Sung Soo Kim Lab	3	0.142857
747	720575940615406698	MeTu3a_R	132	Mathias Wernet Lab	89	0.674242
748	720575940615406698	MeTu3a_R	132	Sung Soo Kim Lab	43	0.325758
749	720575940625244424	MeTu3a_R	44	Mathias Wernet Lab	18	0.409091
750	720575940625244424	MeTu3a_R	44	Sung Soo Kim Lab	22	0.5
751	720575940623440363	MeTu3a_R	41	Mala Murthy Lab, Sebastian Seung Lab	6	0.146341
752	720575940623440363	MeTu3a_R	41	Mathias Wernet Lab	32	0.780488
753	720575940629357135	MeTu3a_R	10	Eyewire	1	0.1
754	720575940629357135	MeTu3a_R	10	Mathias Wernet Lab	2	0.2
755	720575940629357135	MeTu3a_R	10	Sung Soo Kim Lab	7	0.7
756	720575940616499089	MeTu3a_R	8	Mathias Wernet Lab	7	0.875
757	720575940616499089	MeTu3a_R	8	Sung Soo Kim Lab	1	0.125
758	720575940620275565	MeTu3a_R	109	Mathias Wernet Lab	26	0.238532
759	720575940620275565	MeTu3a_R	109	Sung Soo Kim Lab	81	0.743119
760	720575940613144086	MeTu3a_R	10	Mathias Wernet Lab	5	0.5
761	720575940613144086	MeTu3a_R	10	Sung Soo Kim Lab	5	0.5
762	720575940619861918	MeTu3a_R	20	Mala Murthy Lab, Sebastian Seung Lab	3	0.15
763	720575940619861918	MeTu3a_R	20	Mathias Wernet Lab	8	0.4
764	720575940619861918	MeTu3a_R	20	Mathias Wernet lab	2	0.1
765	720575940619861918	MeTu3a_R	20	Sung Soo Kim Lab	7	0.35
766	720575940636528617	MeTu3b_L	16	Sung Soo Kim Lab	15	0.9375
767	720575940623462441	MeTu3b_L	23	Mala Murthy Lab, Sebastian Seung Lab	6	0.26087
768	720575940623462441	MeTu3b_L	23	Sung Soo Kim Lab	16	0.695652
769	720575940626433155	MeTu3b_L	55	Mala Murthy Lab, Sebastian Seung Lab	43	0.781818
770	720575940626433155	MeTu3b_L	55	Sung Soo Kim Lab	11	0.2
771	720575940618435302	MeTu3b_L	53	Mala Murthy Lab, Sebastian Seung Lab	33	0.622642
772	720575940618435302	MeTu3b_L	53	Sung Soo Kim Lab	16	0.301887
773	720575940606850993	MeTu3b_L	22	Mala Murthy Lab, Sebastian Seung Lab	8	0.363636
774	720575940606850993	MeTu3b_L	22	Mathias Wernet Lab	4	0.181818
775	720575940606850993	MeTu3b_L	22	Sung Soo Kim Lab	10	0.454545
776	720575940612076238	MeTu3b_L	9	Greg Jefferis Lab	1	0.111111
777	720575940612076238	MeTu3b_L	9	Mala Murthy Lab, Sebastian Seung Lab	2	0.222222
778	720575940612076238	MeTu3b_L	9	Mathias Wernet Lab	4	0.444444
779	720575940612076238	MeTu3b_L	9	Sung Soo Kim Lab	2	0.222222
780	720575940633978266	MeTu3b_L	13	Mathias Wernet Lab	7	0.538462
781	720575940633978266	MeTu3b_L	13	Sung Soo Kim Lab	6	0.461538
782	720575940622069482	MeTu3b_L	19	Sung Soo Kim Lab	19	1
783	720575940615931498	MeTu3b_L	43	Mala Murthy Lab, Sebastian Seung Lab	14	0.325581
784	720575940615931498	MeTu3b_L	43	Sung Soo Kim Lab	28	0.651163
785	720575940625721788	MeTu3b_L	21	Mathias Wernet Lab	9	0.428571
786	720575940625721788	MeTu3b_L	21	Sung Soo Kim Lab	10	0.47619
787	720575940617045531	MeTu3b_L	34	Greg Jefferis Lab	5	0.147059
788	720575940617045531	MeTu3b_L	34	Mala Murthy Lab, Sebastian Seung Lab	4	0.117647
789	720575940617045531	MeTu3b_L	34	Sung Soo Kim Lab	24	0.705882
790	720575940640291955	MeTu3b_L	33	Mala Murthy Lab, Sebastian Seung Lab	10	0.30303
791	720575940640291955	MeTu3b_L	33	Sung Soo Kim Lab	22	0.666667
792	720575940622232897	MeTu3b_L	18	Mala Murthy Lab, Sebastian Seung Lab	5	0.277778
793	720575940622232897	MeTu3b_L	18	Mathias Wernet Lab	6	0.333333
794	720575940622232897	MeTu3b_L	18	Sung Soo Kim Lab	7	0.388889
795	720575940619648320	MeTu3b_L	23	Mathias Wernet Lab	7	0.304348
796	720575940619648320	MeTu3b_L	23	Sung Soo Kim Lab	15	0.652174
797	720575940630131768	MeTu3b_L	12	Mathias Wernet Lab	3	0.25
798	720575940630131768	MeTu3b_L	12	Sung Soo Kim Lab	9	0.75
799	720575940614912268	MeTu3b_L	15	Mathias Wernet Lab	2	0.133333
800	720575940614912268	MeTu3b_L	15	Sung Soo Kim Lab	13	0.866667
801	720575940623264733	MeTu3b_L	26	Mala Murthy Lab, Sebastian Seung Lab	16	0.615385
802	720575940623264733	MeTu3b_L	26	Sung Soo Kim Lab	9	0.346154
803	720575940625815188	MeTu3b_L	41	Mala Murthy Lab, Sebastian Seung Lab	29	0.707317
804	720575940625815188	MeTu3b_L	41	Sung Soo Kim Lab	7	0.170732
805	720575940634524271	MeTu3b_L	15	Mathias Wernet Lab	12	0.8
806	720575940634524271	MeTu3b_L	15	Sung Soo Kim Lab	3	0.2
807	720575940633786963	MeTu3b_L	25	Mala Murthy Lab, Sebastian Seung Lab	14	0.56
808	720575940633786963	MeTu3b_L	25	Mathias Wernet Lab	5	0.2
809	720575940633786963	MeTu3b_L	25	Sung Soo Kim Lab	6	0.24
810	720575940624226345	MeTu3b_L	16	Mala Murthy Lab, Sebastian Seung Lab	7	0.4375
811	720575940624226345	MeTu3b_L	16	Mathias Wernet Lab	8	0.5
812	720575940628496917	MeTu3b_L	13	Mathias Wernet Lab	4	0.307692
813	720575940628496917	MeTu3b_L	13	Sung Soo Kim Lab	7	0.538462
814	720575940621343141	MeTu3b_L	27	Mala Murthy Lab, Sebastian Seung Lab	16	0.592593
815	720575940621343141	MeTu3b_L	27	Mathias Wernet Lab	7	0.259259
816	720575940621343141	MeTu3b_L	27	Sung Soo Kim Lab	4	0.148148
817	720575940626310150	MeTu3b_L	17	Mathias Wernet Lab	9	0.529412
818	720575940626310150	MeTu3b_L	17	Sung Soo Kim Lab	8	0.470588
819	720575940647934004	MeTu3b_L	27	Mala Murthy Lab, Sebastian Seung Lab	11	0.407407
820	720575940647934004	MeTu3b_L	27	Mathias Wernet Lab	6	0.222222
821	720575940647934004	MeTu3b_L	27	Sung Soo Kim Lab	10	0.37037
822	720575940625964476	MeTu3b_L	21	Mala Murthy Lab, Sebastian Seung Lab	9	0.428571
823	720575940625964476	MeTu3b_L	21	Mathias Wernet Lab	11	0.52381
824	720575940638290148	MeTu3b_L	12	Mala Murthy Lab	2	0.166667
825	720575940638290148	MeTu3b_L	12	Mala Murthy Lab, Sebastian Seung Lab	4	0.333333
826	720575940638290148	MeTu3b_L	12	Mathias Wernet Lab	5	0.416667
827	720575940627081674	MeTu3b_L	41	Mala Murthy Lab, Sebastian Seung Lab	8	0.195122
828	720575940627081674	MeTu3b_L	41	Mathias Wernet Lab	33	0.804878
829	720575940614936076	MeTu3b_L	10	Mathias Wernet Lab	6	0.6
830	720575940614936076	MeTu3b_L	10	Sung Soo Kim Lab	4	0.4
831	720575940627047426	MeTu3b_L	14	Mala Murthy Lab, Sebastian Seung Lab	2	0.142857
832	720575940627047426	MeTu3b_L	14	Mathias Wernet Lab	4	0.285714
833	720575940627047426	MeTu3b_L	14	Sung Soo Kim Lab	8	0.571429
834	720575940607463381	MeTu3b_L	15	Sung Soo Kim Lab	14	0.933333
835	720575940614543477	MeTu3b_L	10	Mathias Wernet Lab	8	0.8
836	720575940614543477	MeTu3b_L	10	Sung Soo Kim Lab	2	0.2
837	720575940623204339	MeTu3b_L	8	Mathias Wernet Lab	4	0.5
838	720575940623204339	MeTu3b_L	8	Sung Soo Kim Lab	4	0.5
839	720575940620042200	MeTu3b_L	6	Mala Murthy Lab, Sebastian Seung Lab	1	0.166667
840	720575940620042200	MeTu3b_L	6	Mathias Wernet Lab	3	0.5
841	720575940620042200	MeTu3b_L	6	Sung Soo Kim Lab	2	0.333333
842	720575940634183379	MeTu3b_L	9	Mala Murthy Lab, Sebastian Seung Lab	4	0.444444
843	720575940634183379	MeTu3b_L	9	Mathias Wernet Lab	1	0.111111
844	720575940634183379	MeTu3b_L	9	Sung Soo Kim Lab	4	0.444444
845	720575940636369983	MeTu3b_L	7	Sung Soo Kim Lab	7	1
846	720575940630641183	MeTu3b_L	22	Mathias Wernet Lab	10	0.454545
847	720575940630641183	MeTu3b_L	22	Sung Soo Kim Lab	12	0.545455
848	720575940622944862	MeTu3b_L	8	Mala Murthy Lab, Sebastian Seung Lab	5	0.625
849	720575940622944862	MeTu3b_L	8	Mathias Wernet Lab	1	0.125
850	720575940622944862	MeTu3b_L	8	Sung Soo Kim Lab	2	0.25
851	720575940634538341	MeTu3b_L	16	Mathias Wernet Lab	11	0.6875
852	720575940634538341	MeTu3b_L	16	Sung Soo Kim Lab	5	0.3125
853	720575940628144978	MeTu3b_L	26	Mala Murthy Lab, Sebastian Seung Lab	7	0.269231
854	720575940628144978	MeTu3b_L	26	Sung Soo Kim Lab	19	0.730769
855	720575940631985938	MeTu3b_L	75	Mala Murthy Lab, Sebastian Seung Lab	51	0.68
856	720575940631985938	MeTu3b_L	75	Sung Soo Kim Lab	20	0.266667
857	720575940634924954	MeTu3b_L	9	Greg Jefferis Lab	1	0.111111
858	720575940634924954	MeTu3b_L	9	Mala Murthy Lab, Sebastian Seung Lab	1	0.111111
859	720575940634924954	MeTu3b_L	9	Sung Soo Kim Lab	7	0.777778
860	720575940631914839	MeTu3b_L	31	Mala Murthy Lab, Sebastian Seung Lab	21	0.677419
861	720575940631914839	MeTu3b_L	31	Mathias Wernet Lab	8	0.258065
862	720575940619093553	MeTu3b_L	18	Mala Murthy Lab, Sebastian Seung Lab	11	0.611111
863	720575940619093553	MeTu3b_L	18	Mathias Wernet Lab	3	0.166667
864	720575940619093553	MeTu3b_L	18	Sung Soo Kim Lab	4	0.222222
865	720575940638164190	MeTu3b_L	39	Mala Murthy Lab, Sebastian Seung Lab	7	0.179487
866	720575940638164190	MeTu3b_L	39	Mathias Wernet Lab	31	0.794872
867	720575940620201931	MeTu3b_L	17	Mala Murthy Lab, Sebastian Seung Lab	4	0.235294
868	720575940620201931	MeTu3b_L	17	Mathias Wernet Lab	11	0.647059
869	720575940620201931	MeTu3b_L	17	Sung Soo Kim Lab	2	0.117647
870	720575940633763492	MeTu3b_L	18	Mala Murthy Lab, Sebastian Seung Lab	10	0.555556
871	720575940633763492	MeTu3b_L	18	Mathias Wernet Lab	8	0.444444
872	720575940627891499	MeTu3b_L	18	Mala Murthy Lab	2	0.111111
873	720575940627891499	MeTu3b_L	18	Mala Murthy Lab, Sebastian Seung Lab	3	0.166667
874	720575940627891499	MeTu3b_L	18	Mathias Wernet Lab	13	0.722222
875	720575940638916515	MeTu3b_L	33	Mala Murthy Lab, Sebastian Seung Lab	6	0.181818
876	720575940638916515	MeTu3b_L	33	Mathias Wernet Lab	17	0.515152
877	720575940638916515	MeTu3b_L	33	Sung Soo Kim Lab	10	0.30303
878	720575940637600869	MeTu3b_L	14	Mathias Wernet Lab	2	0.142857
879	720575940637600869	MeTu3b_L	14	Sung Soo Kim Lab	11	0.785714
880	720575940624765626	MeTu3b_L	33	Mathias Wernet Lab	13	0.393939
881	720575940624765626	MeTu3b_L	33	Sung Soo Kim Lab	19	0.575758
882	720575940609648738	MeTu3b_L	8	Mathias Wernet Lab	5	0.625
883	720575940609648738	MeTu3b_L	8	Sung Soo Kim Lab	3	0.375
884	720575940620811856	MeTu3b_L	37	Mala Murthy Lab, Sebastian Seung Lab	6	0.162162
885	720575940620811856	MeTu3b_L	37	Mathias Wernet Lab	22	0.594595
886	720575940620811856	MeTu3b_L	37	Sung Soo Kim Lab	8	0.216216
887	720575940620510657	MeTu3b_R	97	Mathias Wernet Lab	48	0.494845
888	720575940620510657	MeTu3b_R	97	Sung Soo Kim Lab	48	0.494845
889	720575940630811127	MeTu3b_R	23	Eyewire	5	0.217391
890	720575940630811127	MeTu3b_R	23	Mala Murthy Lab, Sebastian Seung Lab	4	0.173913
891	720575940630811127	MeTu3b_R	23	Mathias Wernet Lab	3	0.130435
892	720575940630811127	MeTu3b_R	23	Sung Soo Kim Lab	11	0.478261
893	720575940620605099	MeTu3b_R	131	Mala Murthy Lab, Sebastian Seung Lab	46	0.351145
894	720575940620605099	MeTu3b_R	131	Sung Soo Kim Lab	84	0.641221
895	720575940624004843	MeTu3b_R	12	Sung Soo Kim Lab	12	1
896	720575940642870925	MeTu3b_R	107	Mala Murthy Lab, Sebastian Seung Lab	73	0.682243
897	720575940642870925	MeTu3b_R	107	Sung Soo Kim Lab	33	0.308411
898	720575940635176032	MeTu3b_R	70	Mathias Wernet Lab	10	0.142857
899	720575940635176032	MeTu3b_R	70	Sung Soo Kim Lab	52	0.742857
900	720575940626711358	MeTu3b_R	50	Mathias Wernet Lab	22	0.44
901	720575940626711358	MeTu3b_R	50	Sung Soo Kim Lab	26	0.52
902	720575940631322193	MeTu3b_R	20	Mala Murthy Lab, Sebastian Seung Lab	3	0.15
903	720575940631322193	MeTu3b_R	20	Mathias Wernet Lab	14	0.7
904	720575940631322193	MeTu3b_R	20	Sung Soo Kim Lab	3	0.15
905	720575940628531194	MeTu3b_R	2	Mathias Wernet Lab	1	0.5
906	720575940628531194	MeTu3b_R	2	Sung Soo Kim Lab	1	0.5
907	720575940631504847	MeTu3b_R	11	Mathias Wernet Lab	7	0.636364
908	720575940631504847	MeTu3b_R	11	Sung Soo Kim Lab	4	0.363636
909	720575940623876071	MeTu3b_R	18	Mathias Wernet Lab	12	0.666667
910	720575940623876071	MeTu3b_R	18	Sung Soo Kim Lab	6	0.333333
911	720575940632013357	MeTu3b_R	69	Sung Soo Kim Lab	65	0.942029
912	720575940606722140	MeTu3b_R	6	Greg Jefferis Lab	1	0.166667
913	720575940606722140	MeTu3b_R	6	Sung Soo Kim Lab	5	0.833333
914	720575940631151478	MeTu3b_R	117	Mala Murthy Lab, Sebastian Seung Lab	69	0.589744
915	720575940631151478	MeTu3b_R	117	Mathias Wernet Lab	25	0.213675
916	720575940631151478	MeTu3b_R	117	Sung Soo Kim Lab	23	0.196581
917	720575940645808407	MeTu3b_R	36	Mala Murthy Lab, Sebastian Seung Lab	21	0.583333
918	720575940645808407	MeTu3b_R	36	Sung Soo Kim Lab	13	0.361111
919	720575940620883956	MeTu3b_R	120	Mathias Wernet Lab	44	0.366667
920	720575940620883956	MeTu3b_R	120	Sung Soo Kim Lab	70	0.583333
921	720575940615507506	MeTu3b_R	12	Mathias Wernet Lab	2	0.166667
922	720575940615507506	MeTu3b_R	12	Sung Soo Kim Lab	10	0.833333
923	720575940621166319	MeTu3b_R	46	Mala Murthy Lab, Sebastian Seung Lab	20	0.434783
924	720575940621166319	MeTu3b_R	46	Sung Soo Kim Lab	23	0.5
925	720575940623023137	MeTu3b_R	9	Mala Murthy Lab, Sebastian Seung Lab	2	0.222222
926	720575940623023137	MeTu3b_R	9	Mathias Wernet Lab	4	0.444444
927	720575940623023137	MeTu3b_R	9	Sung Soo Kim Lab	3	0.333333
928	720575940617561686	MeTu3b_R	16	Mala Murthy Lab, Sebastian Seung Lab	4	0.25
929	720575940617561686	MeTu3b_R	16	Mathias Wernet Lab	5	0.3125
930	720575940617561686	MeTu3b_R	16	Sung Soo Kim Lab	7	0.4375
931	720575940625245192	MeTu3b_R	7	Mala Murthy Lab, Sebastian Seung Lab	3	0.428571
932	720575940625245192	MeTu3b_R	7	Mathias Wernet Lab	2	0.285714
933	720575940625245192	MeTu3b_R	7	Sung Soo Kim Lab	2	0.285714
934	720575940633431972	MeTu3b_R	31	Mala Murthy Lab, Sebastian Seung Lab	7	0.225806
935	720575940633431972	MeTu3b_R	31	Mathias Wernet Lab	16	0.516129
936	720575940633431972	MeTu3b_R	31	Sung Soo Kim Lab	7	0.225806
937	720575940627098686	MeTu3b_R	21	Mala Murthy Lab, Sebastian Seung Lab	7	0.333333
938	720575940627098686	MeTu3b_R	21	Mathias Wernet Lab	7	0.333333
939	720575940627098686	MeTu3b_R	21	Sung Soo Kim Lab	7	0.333333
940	720575940647936308	MeTu3b_R	11	Mala Murthy Lab, Sebastian Seung Lab	4	0.363636
941	720575940647936308	MeTu3b_R	11	Mathias Wernet Lab	7	0.636364
942	720575940642606299	MeTu3b_R	36	Mala Murthy Lab, Sebastian Seung Lab	4	0.111111
943	720575940642606299	MeTu3b_R	36	Sung Soo Kim Lab	32	0.888889
944	720575940623634570	MeTu3b_R	52	Mala Murthy Lab, Sebastian Seung Lab	6	0.115385
945	720575940623634570	MeTu3b_R	52	Mathias Wernet Lab	18	0.346154
946	720575940623634570	MeTu3b_R	52	Sung Soo Kim Lab	27	0.519231
947	720575940624085944	MeTu3b_R	65	Mathias Wernet Lab	19	0.292308
948	720575940624085944	MeTu3b_R	65	Sung Soo Kim Lab	46	0.707692
949	720575940614552170	MeTu3b_R	7	Mathias Wernet Lab	3	0.428571
950	720575940614552170	MeTu3b_R	7	Sung Soo Kim Lab	4	0.571429
951	720575940631970391	MeTu3b_R	65	Mathias Wernet Lab	17	0.261538
952	720575940631970391	MeTu3b_R	65	Sung Soo Kim Lab	46	0.707692
953	720575940606569662	MeTu3b_R	54	Mathias Wernet Lab	19	0.351852
954	720575940606569662	MeTu3b_R	54	Sung Soo Kim Lab	33	0.611111
955	720575940617793344	MeTu3b_R	5	Sung Soo Kim Lab	5	1
956	720575940629357903	MeTu3b_R	6	Mathias Wernet Lab	2	0.333333
957	720575940629357903	MeTu3b_R	6	Sung Soo Kim Lab	4	0.666667
958	720575940647979572	MeTu3b_R	12	Mathias Wernet Lab	10	0.833333
959	720575940627937688	MeTu3b_R	10	Mala Murthy Lab, Sebastian Seung Lab	2	0.2
960	720575940627937688	MeTu3b_R	10	Mathias Wernet Lab	2	0.2
961	720575940627937688	MeTu3b_R	10	Sung Soo Kim Lab	6	0.6
962	720575940611991062	MeTu3b_R	5	Mathias Wernet Lab	3	0.6
963	720575940611991062	MeTu3b_R	5	Sung Soo Kim Lab	2	0.4
964	720575940612455599	MeTu3b_R	14	Mathias Wernet Lab	9	0.642857
965	720575940612455599	MeTu3b_R	14	Sung Soo Kim Lab	4	0.285714
966	720575940613713010	MeTu3b_R	7	Mala Murthy Lab, Sebastian Seung Lab	3	0.428571
967	720575940613713010	MeTu3b_R	7	Mathias Wernet Lab	3	0.428571
968	720575940613713010	MeTu3b_R	7	Sung Soo Kim Lab	1	0.142857
969	720575940621768769	MeTu3b_R	15	Mala Murthy Lab, Sebastian Seung Lab	4	0.266667
970	720575940621768769	MeTu3b_R	15	Mathias Wernet Lab	3	0.2
971	720575940621768769	MeTu3b_R	15	Sung Soo Kim Lab	8	0.533333
972	720575940634582623	MeTu3b_R	18	Mala Murthy Lab, Sebastian Seung Lab	9	0.5
973	720575940634582623	MeTu3b_R	18	Mathias Wernet Lab	8	0.444444
974	720575940618726690	MeTu3b_R	5	Eyewire	2	0.4
975	720575940618726690	MeTu3b_R	5	Mathias Wernet Lab	2	0.4
976	720575940618726690	MeTu3b_R	5	Sung Soo Kim Lab	1	0.2
977	720575940625622274	MeTu3b_R	69	Sung Soo Kim Lab	64	0.927536
978	720575940633380127	MeTu3b_R	44	Mathias Wernet Lab	10	0.227273
979	720575940633380127	MeTu3b_R	44	Sung Soo Kim Lab	33	0.75
980	720575940604304742	MeTu3b_R	81	Mathias Wernet Lab	42	0.518519
981	720575940604304742	MeTu3b_R	81	Sung Soo Kim Lab	39	0.481481
982	720575940622498756	MeTu3b_R	16	Mala Murthy Lab, Sebastian Seung Lab	3	0.1875
983	720575940622498756	MeTu3b_R	16	Mathias Wernet Lab	12	0.75
984	720575940637478234	MeTu3b_R	81	Mathias Wernet Lab	19	0.234568
985	720575940637478234	MeTu3b_R	81	Sung Soo Kim Lab	62	0.765432
986	720575940638604221	MeTu3b_R	9	Mathias Wernet Lab	4	0.444444
987	720575940638604221	MeTu3b_R	9	Sung Soo Kim Lab	5	0.555556
988	720575940638278717	MeTu3c_L	10	Sung Soo Kim Lab	10	1
989	720575940606060478	MeTu3c_L	41	Greg Jefferis Lab	26	0.634146
990	720575940606060478	MeTu3c_L	41	Sung Soo Kim Lab	12	0.292683
991	720575940611291182	MeTu3c_L	25	Mala Murthy Lab, Sebastian Seung Lab	4	0.16
992	720575940611291182	MeTu3c_L	25	Sung Soo Kim Lab	20	0.8
993	720575940631985093	MeTu3c_L	37	Greg Jefferis Lab	8	0.216216
994	720575940631985093	MeTu3c_L	37	Mala Murthy Lab, Sebastian Seung Lab	9	0.243243
995	720575940631985093	MeTu3c_L	37	Sung Soo Kim Lab	17	0.459459
996	720575940605937330	MeTu3c_L	45	Mala Murthy Lab, Sebastian Seung Lab	31	0.688889
997	720575940605937330	MeTu3c_L	45	Sung Soo Kim Lab	14	0.311111
998	720575940622130949	MeTu3c_L	24	Mala Murthy Lab, Sebastian Seung Lab	6	0.25
999	720575940622130949	MeTu3c_L	24	Sung Soo Kim Lab	16	0.666667
1000	720575940634499553	MeTu3c_L	8	Mala Murthy Lab, Sebastian Seung Lab	1	0.125
1001	720575940634499553	MeTu3c_L	8	Mathias Wernet Lab	5	0.625
1002	720575940634499553	MeTu3c_L	8	Sung Soo Kim Lab	2	0.25
1003	720575940632796264	MeTu3c_L	19	Mala Murthy Lab, Sebastian Seung Lab	6	0.315789
1004	720575940632796264	MeTu3c_L	19	Mathias Wernet Lab	6	0.315789
1005	720575940632796264	MeTu3c_L	19	Sung Soo Kim Lab	7	0.368421
1006	720575940632410393	MeTu3c_L	16	Mathias Wernet Lab	2	0.125
1007	720575940632410393	MeTu3c_L	16	Sung Soo Kim Lab	14	0.875
1008	720575940629509484	MeTu3c_L	14	Mathias Wernet Lab	2	0.142857
1009	720575940629509484	MeTu3c_L	14	Sung Soo Kim Lab	12	0.857143
1010	720575940632999213	MeTu3c_L	12	Mathias Wernet Lab	4	0.333333
1011	720575940632999213	MeTu3c_L	12	Sung Soo Kim Lab	7	0.583333
1012	720575940627181809	MeTu3c_L	26	Mala Murthy Lab, Sebastian Seung Lab	6	0.230769
1013	720575940627181809	MeTu3c_L	26	Mathias Wernet Lab	5	0.192308
1014	720575940627181809	MeTu3c_L	26	Sung Soo Kim Lab	15	0.576923
1015	720575940611461093	MeTu3c_L	14	Mala Murthy Lab, Sebastian Seung Lab	6	0.428571
1016	720575940611461093	MeTu3c_L	14	Mathias Wernet Lab	7	0.5
1017	720575940617639541	MeTu3c_L	14	Sung Soo Kim Lab	12	0.857143
1018	720575940639206628	MeTu3c_L	13	Mala Murthy Lab, Sebastian Seung Lab	4	0.307692
1019	720575940639206628	MeTu3c_L	13	Sung Soo Kim Lab	8	0.615385
1020	720575940648544132	MeTu3c_L	21	Mala Murthy Lab, Sebastian Seung Lab	4	0.190476
1021	720575940648544132	MeTu3c_L	21	Mathias Wernet Lab	12	0.571429
1022	720575940648544132	MeTu3c_L	21	Sung Soo Kim Lab	3	0.142857
1023	720575940617544315	MeTu3c_L	15	Mathias Wernet Lab	2	0.133333
1024	720575940617544315	MeTu3c_L	15	Sung Soo Kim Lab	12	0.8
1025	720575940642236635	MeTu3c_L	18	Mala Murthy Lab, Sebastian Seung Lab	4	0.222222
1026	720575940642236635	MeTu3c_L	18	Mathias Wernet Lab	14	0.777778
1027	720575940631952203	MeTu3c_L	16	Mala Murthy Lab, Sebastian Seung Lab	3	0.1875
1028	720575940631952203	MeTu3c_L	16	Mathias Wernet Lab	12	0.75
1029	720575940625183783	MeTu3c_L	11	Mala Murthy Lab, Sebastian Seung Lab	2	0.181818
1030	720575940625183783	MeTu3c_L	11	Mathias Wernet Lab	5	0.454545
1031	720575940625183783	MeTu3c_L	11	Sung Soo Kim Lab	4	0.363636
1032	720575940645187620	MeTu3c_L	24	Mathias Wernet Lab	16	0.666667
1033	720575940645187620	MeTu3c_L	24	Sung Soo Kim Lab	7	0.291667
1034	720575940622553843	MeTu3c_L	11	Mathias Wernet Lab	5	0.454545
1035	720575940622553843	MeTu3c_L	11	Sung Soo Kim Lab	6	0.545455
1036	720575940629478187	MeTu3c_L	33	Mathias Wernet Lab	19	0.575758
1037	720575940629478187	MeTu3c_L	33	Sung Soo Kim Lab	10	0.30303
1038	720575940621112188	MeTu3c_L	56	Mathias Wernet Lab	40	0.714286
1039	720575940621112188	MeTu3c_L	56	Sung Soo Kim Lab	13	0.232143
1040	720575940629346304	MeTu3c_L	25	Mala Murthy Lab, Sebastian Seung Lab	4	0.16
1041	720575940629346304	MeTu3c_L	25	Mathias Wernet Lab	8	0.32
1042	720575940629346304	MeTu3c_L	25	Sung Soo Kim Lab	11	0.44
1043	720575940616038545	MeTu3c_L	20	Mathias Wernet Lab	3	0.15
1044	720575940616038545	MeTu3c_L	20	Sung Soo Kim Lab	16	0.8
1045	720575940626823114	MeTu3c_L	46	Mala Murthy Lab, Sebastian Seung Lab	26	0.565217
1046	720575940626823114	MeTu3c_L	46	Sung Soo Kim Lab	20	0.434783
1047	720575940621961200	MeTu3c_L	40	Mala Murthy Lab, Sebastian Seung Lab	12	0.3
1048	720575940621961200	MeTu3c_L	40	Sung Soo Kim Lab	27	0.675
1049	720575940627663698	MeTu3c_L	39	Sung Soo Kim Lab	36	0.923077
1050	720575940625277785	MeTu3c_L	38	Mala Murthy Lab, Sebastian Seung Lab	16	0.421053
1051	720575940625277785	MeTu3c_L	38	Mathias Wernet Lab	13	0.342105
1052	720575940625277785	MeTu3c_L	38	Sung Soo Kim Lab	9	0.236842
1053	720575940614072076	MeTu3c_L	19	Mala Murthy Lab, Sebastian Seung Lab	4	0.210526
1054	720575940614072076	MeTu3c_L	19	Sung Soo Kim Lab	15	0.789474
1055	720575940624441235	MeTu3c_L	41	Mala Murthy Lab, Sebastian Seung Lab	14	0.341463
1056	720575940624441235	MeTu3c_L	41	Sung Soo Kim Lab	26	0.634146
1057	720575940644464032	MeTu3c_L	16	Mala Murthy Lab, Sebastian Seung Lab	4	0.25
1058	720575940644464032	MeTu3c_L	16	Sung Soo Kim Lab	11	0.6875
1059	720575940630716151	MeTu3c_L	28	Mala Murthy Lab, Sebastian Seung Lab	4	0.142857
1060	720575940630716151	MeTu3c_L	28	Mathias Wernet Lab	15	0.535714
1061	720575940630716151	MeTu3c_L	28	Sung Soo Kim Lab	9	0.321429
1062	720575940610975402	MeTu3c_L	27	Sung Soo Kim Lab	23	0.851852
1063	720575940640522448	MeTu3c_L	24	Mala Murthy Lab, Sebastian Seung Lab	4	0.166667
1064	720575940640522448	MeTu3c_L	24	Sung Soo Kim Lab	20	0.833333
1065	720575940611271982	MeTu3c_L	26	Sung Soo Kim Lab	23	0.884615
1066	720575940646011700	MeTu3c_L	14	Mala Murthy Lab, Sebastian Seung Lab	3	0.214286
1067	720575940646011700	MeTu3c_L	14	Sung Soo Kim Lab	11	0.785714
1068	720575940634707819	MeTu3c_L	22	Mala Murthy Lab, Sebastian Seung Lab	12	0.545455
1069	720575940634707819	MeTu3c_L	22	Sung Soo Kim Lab	8	0.363636
1070	720575940624772844	MeTu3c_L	16	Greg Jefferis Lab	3	0.1875
1071	720575940624772844	MeTu3c_L	16	Mala Murthy Lab, Sebastian Seung Lab	2	0.125
1072	720575940624772844	MeTu3c_L	16	Sung Soo Kim Lab	9	0.5625
1073	720575940634480026	MeTu3c_L	20	Eyewire	3	0.15
1074	720575940634480026	MeTu3c_L	20	Sung Soo Kim Lab	15	0.75
1075	720575940615357858	MeTu3c_L	30	Greg Jefferis Lab	5	0.166667
1076	720575940615357858	MeTu3c_L	30	Mala Murthy Lab, Sebastian Seung Lab	4	0.133333
1077	720575940615357858	MeTu3c_L	30	Sung Soo Kim Lab	20	0.666667
1078	720575940622947080	MeTu3c_L	13	Mathias Wernet Lab	2	0.153846
1079	720575940622947080	MeTu3c_L	13	Sung Soo Kim Lab	11	0.846154
1080	720575940631507937	MeTu3c_L	15	Mathias Wernet Lab	15	1
1081	720575940636212984	MeTu3c_L	20	Mala Murthy Lab, Sebastian Seung Lab	4	0.2
1082	720575940636212984	MeTu3c_L	20	Sung Soo Kim Lab	16	0.8
1083	720575940622732361	MeTu3c_L	33	Mathias Wernet Lab	30	0.909091
1084	720575940613263250	MeTu3c_L	22	Mala Murthy Lab, Sebastian Seung Lab	6	0.272727
1085	720575940613263250	MeTu3c_L	22	Mathias Wernet Lab	10	0.454545
1086	720575940613263250	MeTu3c_L	22	Sung Soo Kim Lab	6	0.272727
1087	720575940613582053	MeTu3c_L	18	Mala Murthy Lab, Sebastian Seung Lab	2	0.111111
1088	720575940613582053	MeTu3c_L	18	Mathias Wernet Lab	14	0.777778
1089	720575940613582053	MeTu3c_L	18	Sung Soo Kim Lab	2	0.111111
1090	720575940635395991	MeTu3c_L	21	Mala Murthy Lab, Sebastian Seung Lab	8	0.380952
1091	720575940635395991	MeTu3c_L	21	Sung Soo Kim Lab	12	0.571429
1092	720575940627159568	MeTu3c_L	14	Mathias Wernet Lab	10	0.714286
1093	720575940627159568	MeTu3c_L	14	Sung Soo Kim Lab	4	0.285714
1094	720575940635536752	MeTu3c_L	20	Mathias Wernet Lab	10	0.5
1095	720575940635536752	MeTu3c_L	20	Sung Soo Kim Lab	10	0.5
1096	720575940612420783	MeTu3c_L	10	Sung Soo Kim Lab	10	1
1097	720575940605177033	MeTu3c_L	17	Mathias Wernet Lab	2	0.117647
1098	720575940605177033	MeTu3c_L	17	Sung Soo Kim Lab	15	0.882353
1099	720575940627698279	MeTu3c_L	8	Mathias Wernet Lab	2	0.25
1100	720575940627698279	MeTu3c_L	8	Sung Soo Kim Lab	6	0.75
1101	720575940621228927	MeTu3c_L	11	Greg Jefferis Lab	2	0.181818
1102	720575940621228927	MeTu3c_L	11	Mathias Wernet Lab	2	0.181818
1103	720575940621228927	MeTu3c_L	11	Sung Soo Kim Lab	7	0.636364
1104	720575940634069940	MeTu3c_L	10	Mathias Wernet Lab	5	0.5
1105	720575940634069940	MeTu3c_L	10	Sung Soo Kim Lab	5	0.5
1106	720575940631196946	MeTu3c_L	17	Mathias Wernet Lab	4	0.235294
1107	720575940631196946	MeTu3c_L	17	Sung Soo Kim Lab	11	0.647059
1108	720575940633050976	MeTu3c_L	12	Mathias Wernet Lab	2	0.166667
1109	720575940633050976	MeTu3c_L	12	Sebastian Seung Lab	2	0.166667
1110	720575940633050976	MeTu3c_L	12	Sung Soo Kim Lab	7	0.583333
1111	720575940624586278	MeTu3c_L	7	Mala Murthy Lab, Sebastian Seung Lab	2	0.285714
1112	720575940624586278	MeTu3c_L	7	Sung Soo Kim Lab	5	0.714286
1113	720575940623431935	MeTu3c_L	21	Mathias Wernet Lab	3	0.142857
1114	720575940623431935	MeTu3c_L	21	Sung Soo Kim Lab	17	0.809524
1115	720575940617972180	MeTu3c_L	12	Mala Murthy Lab, Sebastian Seung Lab	2	0.166667
1116	720575940617972180	MeTu3c_L	12	Mathias Wernet Lab	10	0.833333
1117	720575940626591484	MeTu3c_L	23	Mathias Wernet Lab	6	0.26087
1118	720575940626591484	MeTu3c_L	23	Sung Soo Kim Lab	16	0.695652
1119	720575940621917222	MeTu3c_L	8	Sung Soo Kim Lab	8	1
1120	720575940616606491	MeTu3c_L	22	Mathias Wernet Lab	7	0.318182
1121	720575940616606491	MeTu3c_L	22	Sung Soo Kim Lab	15	0.681818
1122	720575940628799560	MeTu3c_L	34	Mala Murthy Lab, Sebastian Seung Lab	7	0.205882
1123	720575940628799560	MeTu3c_L	34	Mathias Wernet Lab	10	0.294118
1124	720575940628799560	MeTu3c_L	34	Sung Soo Kim Lab	15	0.441176
1125	720575940617066290	MeTu3c_L	27	Mala Murthy Lab, Sebastian Seung Lab	4	0.148148
1126	720575940617066290	MeTu3c_L	27	Mathias Wernet Lab	21	0.777778
1127	720575940631357804	MeTu3c_L	15	Mala Murthy Lab, Sebastian Seung Lab	7	0.466667
1128	720575940631357804	MeTu3c_L	15	Sung Soo Kim Lab	7	0.466667
1129	720575940633353407	MeTu3c_L	7	Greg Jefferis Lab	1	0.142857
1130	720575940633353407	MeTu3c_L	7	Sung Soo Kim Lab	6	0.857143
1131	720575940628832828	MeTu3c_L	22	Mathias Wernet Lab	7	0.318182
1132	720575940628832828	MeTu3c_L	22	Michael Reiser Lab	4	0.181818
1133	720575940628832828	MeTu3c_L	22	Sung Soo Kim Lab	9	0.409091
1134	720575940616422367	MeTu3c_L	33	Mala Murthy Lab, Sebastian Seung Lab	20	0.606061
1135	720575940616422367	MeTu3c_L	33	Sung Soo Kim Lab	11	0.333333
1136	720575940614549713	MeTu3c_L	41	Mathias Wernet Lab	26	0.634146
1137	720575940614549713	MeTu3c_L	41	Sung Soo Kim Lab	10	0.243902
1138	720575940614069260	MeTu3c_L	7	Sung Soo Kim Lab	7	1
1139	720575940613652197	MeTu3c_R	217	Mala Murthy Lab, Sebastian Seung Lab	49	0.225806
1140	720575940613652197	MeTu3c_R	217	Mathias Wernet Lab	49	0.225806
1141	720575940613652197	MeTu3c_R	217	Sung Soo Kim Lab	118	0.543779
1142	720575940629254204	MeTu3c_R	36	Mathias Wernet Lab	12	0.333333
1143	720575940629254204	MeTu3c_R	36	Sung Soo Kim Lab	24	0.666667
1144	720575940627933946	MeTu3c_R	20	Sung Soo Kim Lab	19	0.95
1145	720575940623010124	MeTu3c_R	24	Mala Murthy Lab, Sebastian Seung Lab	3	0.125
1146	720575940623010124	MeTu3c_R	24	Sung Soo Kim Lab	19	0.791667
1147	720575940620826021	MeTu3c_R	65	Mala Murthy Lab, Sebastian Seung Lab	11	0.169231
1148	720575940620826021	MeTu3c_R	65	Sung Soo Kim Lab	51	0.784615
1149	720575940655446689	MeTu3c_R	10	Mala Murthy Lab, Sebastian Seung Lab	1	0.1
1150	720575940655446689	MeTu3c_R	10	Sung Soo Kim Lab	9	0.9
1151	720575940613764862	MeTu3c_R	93	Mala Murthy Lab, Sebastian Seung Lab	10	0.107527
1152	720575940613764862	MeTu3c_R	93	Mathias Wernet Lab	28	0.301075
1153	720575940613764862	MeTu3c_R	93	Sung Soo Kim Lab	55	0.591398
1154	720575940637959539	MeTu3c_R	7	Greg Jefferis Lab	1	0.142857
1155	720575940637959539	MeTu3c_R	7	Sung Soo Kim Lab	6	0.857143
1156	720575940620048624	MeTu3c_R	10	Mathias Wernet Lab	6	0.6
1157	720575940620048624	MeTu3c_R	10	Sung Soo Kim Lab	4	0.4
1158	720575940608187314	MeTu3c_R	17	Mala Murthy Lab, Sebastian Seung Lab	2	0.117647
1159	720575940608187314	MeTu3c_R	17	Sung Soo Kim Lab	15	0.882353
1160	720575940636158059	MeTu3c_R	16	Mathias Wernet Lab	4	0.25
1161	720575940636158059	MeTu3c_R	16	Sung Soo Kim Lab	11	0.6875
1162	720575940629203911	MeTu3c_R	14	Mathias Wernet Lab	3	0.214286
1163	720575940629203911	MeTu3c_R	14	Sung Soo Kim Lab	10	0.714286
1164	720575940618379961	MeTu3c_R	50	Mathias Wernet Lab	12	0.24
1165	720575940618379961	MeTu3c_R	50	Sung Soo Kim Lab	36	0.72
1166	720575940624169653	MeTu3c_R	147	Mathias Wernet Lab	99	0.673469
1167	720575940624169653	MeTu3c_R	147	Sung Soo Kim Lab	46	0.312925
1168	720575940610259139	MeTu3c_R	6	Mala Murthy Lab, Sebastian Seung Lab	1	0.166667
1169	720575940610259139	MeTu3c_R	6	Mathias Wernet Lab	1	0.166667
1170	720575940610259139	MeTu3c_R	6	Sung Soo Kim Lab	4	0.666667
1171	720575940624347689	MeTu3c_R	9	Mala Murthy Lab, Sebastian Seung Lab	2	0.222222
1172	720575940624347689	MeTu3c_R	9	Mathias Wernet Lab	1	0.111111
1173	720575940624347689	MeTu3c_R	9	Sung Soo Kim Lab	6	0.666667
1174	720575940621887654	MeTu3c_R	11	Mala Murthy Lab, Sebastian Seung Lab	2	0.181818
1175	720575940621887654	MeTu3c_R	11	Mathias Wernet Lab	6	0.545455
1176	720575940621887654	MeTu3c_R	11	Sung Soo Kim Lab	3	0.272727
1177	720575940621529309	MeTu3c_R	56	Mathias Wernet Lab	43	0.767857
1178	720575940621529309	MeTu3c_R	56	Sung Soo Kim Lab	13	0.232143
1179	720575940622082113	MeTu3c_R	6	Greg Jefferis Lab	1	0.166667
1180	720575940622082113	MeTu3c_R	6	Mala Murthy Lab, Sebastian Seung Lab	1	0.166667
1181	720575940622082113	MeTu3c_R	6	Sung Soo Kim Lab	4	0.666667
1182	720575940613487333	MeTu3c_R	16	Mala Murthy Lab, Sebastian Seung Lab	10	0.625
1183	720575940613487333	MeTu3c_R	16	Sung Soo Kim Lab	6	0.375
1184	720575940621023526	MeTu3c_R	3	Sung Soo Kim Lab	3	1
1185	720575940645115080	MeTu3c_R	27	Mala Murthy Lab, Sebastian Seung Lab	3	0.111111
1186	720575940645115080	MeTu3c_R	27	Mathias Wernet Lab	9	0.333333
1187	720575940645115080	MeTu3c_R	27	Sung Soo Kim Lab	15	0.555556
1188	720575940625877178	MeTu3c_R	17	Sung Soo Kim Lab	17	1
1189	720575940623380714	MeTu3c_R	10	Eyewire	2	0.2
1190	720575940623380714	MeTu3c_R	10	Mala Murthy Lab, Sebastian Seung Lab	1	0.1
1191	720575940623380714	MeTu3c_R	10	Mathias Wernet Lab	3	0.3
1192	720575940623380714	MeTu3c_R	10	Sung Soo Kim Lab	4	0.4
1193	720575940641978101	MeTu3c_R	34	Eyewire	18	0.529412
1194	720575940641978101	MeTu3c_R	34	Mala Murthy Lab, Sebastian Seung Lab	6	0.176471
1195	720575940641978101	MeTu3c_R	34	Sung Soo Kim Lab	10	0.294118
1196	720575940634378351	MeTu3c_R	18	Sung Soo Kim Lab	18	1
1197	720575940639526901	MeTu3c_R	8	Sung Soo Kim Lab	8	1
1198	720575940624030990	MeTu3c_R	72	Mathias Wernet Lab	55	0.763889
1199	720575940624030990	MeTu3c_R	72	Sung Soo Kim Lab	17	0.236111
1200	720575940632859729	MeTu3c_R	18	Mala Murthy Lab, Sebastian Seung Lab	4	0.222222
1201	720575940632859729	MeTu3c_R	18	Sung Soo Kim Lab	14	0.777778
1202	720575940616897548	MeTu3c_R	17	Sung Soo Kim Lab	16	0.941176
1203	720575940612378152	MeTu3c_R	8	Mathias Wernet Lab	1	0.125
1204	720575940612378152	MeTu3c_R	8	Sung Soo Kim Lab	7	0.875
1205	720575940615518870	MeTu3c_R	10	Greg Jefferis Lab	1	0.1
1206	720575940615518870	MeTu3c_R	10	Mala Murthy Lab, Sebastian Seung Lab	3	0.3
1207	720575940615518870	MeTu3c_R	10	Sung Soo Kim Lab	6	0.6
1208	720575940622108679	MeTu3c_R	7	Sung Soo Kim Lab	7	1
1209	720575940622219952	MeTu3c_R	13	Greg Jefferis Lab	3	0.230769
1210	720575940622219952	MeTu3c_R	13	Mala Murthy Lab, Sebastian Seung Lab	4	0.307692
1211	720575940622219952	MeTu3c_R	13	Sung Soo Kim Lab	5	0.384615
1212	720575940622864154	MeTu3c_R	18	Mala Murthy Lab, Sebastian Seung Lab	7	0.388889
1213	720575940622864154	MeTu3c_R	18	Sung Soo Kim Lab	11	0.611111
1214	720575940617087718	MeTu3c_R	36	Mathias Wernet Lab	12	0.333333
1215	720575940617087718	MeTu3c_R	36	Sung Soo Kim Lab	22	0.611111
1216	720575940625617418	MeTu3c_R	10	Sung Soo Kim Lab	10	1
1217	720575940629600271	MeTu3c_R	11	Sung Soo Kim Lab	10	0.909091
1218	720575940627431938	MeTu3c_R	6	Mala Murthy Lab, Sebastian Seung Lab	1	0.166667
1219	720575940627431938	MeTu3c_R	6	Sung Soo Kim Lab	5	0.833333
1220	720575940615595170	MeTu3c_R	26	Mala Murthy Lab, Sebastian Seung Lab	5	0.192308
1221	720575940615595170	MeTu3c_R	26	Mathias Wernet Lab	6	0.230769
1222	720575940615595170	MeTu3c_R	26	Sung Soo Kim Lab	15	0.576923
1223	720575940634649244	MeTu3c_R	14	Mala Murthy Lab, Sebastian Seung Lab	3	0.214286
1224	720575940634649244	MeTu3c_R	14	Sung Soo Kim Lab	11	0.785714
1225	720575940628495695	MeTu3c_R	15	Sung Soo Kim Lab	15	1
1226	720575940622860314	MeTu3c_R	51	Mathias Wernet Lab	24	0.470588
1227	720575940622860314	MeTu3c_R	51	Sung Soo Kim Lab	24	0.470588
1228	720575940628940670	MeTu3c_R	8	Mathias Wernet Lab	3	0.375
1229	720575940628940670	MeTu3c_R	8	Sung Soo Kim Lab	5	0.625
1230	720575940624021603	MeTu3c_R	15	Mala Murthy Lab, Sebastian Seung Lab	4	0.266667
1231	720575940624021603	MeTu3c_R	15	Sung Soo Kim Lab	11	0.733333
1232	720575940619768923	MeTu3c_R	31	Mathias Wernet Lab	9	0.290323
1233	720575940619768923	MeTu3c_R	31	Sung Soo Kim Lab	22	0.709677
1234	720575940618409446	MeTu3c_R	11	Mala Murthy Lab, Sebastian Seung Lab	4	0.363636
1235	720575940618409446	MeTu3c_R	11	Sung Soo Kim Lab	7	0.636364
1236	720575940617688866	MeTu3c_R	8	Eyewire	1	0.125
1237	720575940617688866	MeTu3c_R	8	Mathias Wernet Lab	3	0.375
1238	720575940617688866	MeTu3c_R	8	Sung Soo Kim Lab	4	0.5
1239	720575940621608406	MeTu3c_R	20	Mathias Wernet Lab	7	0.35
1240	720575940621608406	MeTu3c_R	20	Sung Soo Kim Lab	13	0.65
1241	720575940618543445	MeTu3c_R	62	Mathias Wernet Lab	12	0.193548
1242	720575940618543445	MeTu3c_R	62	Sung Soo Kim Lab	49	0.790323
1243	720575940623885861	MeTu3c_R	2	Sung Soo Kim Lab	2	1
1244	720575940643184781	MeTu3c_R	12	Mala Murthy Lab, Sebastian Seung Lab	8	0.666667
1245	720575940643184781	MeTu3c_R	12	Sung Soo Kim Lab	4	0.333333
1246	720575940625291907	MeTu3c_R	9	Mathias Wernet Lab	1	0.111111
1247	720575940625291907	MeTu3c_R	9	Sung Soo Kim Lab	8	0.888889
1248	720575940633117521	MeTu3c_R	9	Mala Murthy Lab, Sebastian Seung Lab	4	0.444444
1249	720575940633117521	MeTu3c_R	9	Sung Soo Kim Lab	5	0.555556
1250	720575940610352590	MeTu3c_R	18	Mala Murthy Lab, Sebastian Seung Lab	6	0.333333
1251	720575940610352590	MeTu3c_R	18	Sung Soo Kim Lab	12	0.666667
1252	720575940630184044	MeTu3c_R	9	Eyewire	1	0.111111
1253	720575940630184044	MeTu3c_R	9	Greg Jefferis Lab	1	0.111111
1254	720575940630184044	MeTu3c_R	9	Sung Soo Kim Lab	7	0.777778
1255	720575940630511663	MeTu3c_R	7	Sung Soo Kim Lab	7	1
1256	720575940628814613	MeTu3c_R	8	Mala Murthy Lab, Sebastian Seung Lab	3	0.375
1257	720575940628814613	MeTu3c_R	8	Sung Soo Kim Lab	5	0.625
1258	720575940621890470	MeTu3c_R	16	Mala Murthy Lab, Sebastian Seung Lab	2	0.125
1259	720575940621890470	MeTu3c_R	16	Sung Soo Kim Lab	13	0.8125
1260	720575940613692414	MeTu3c_R	44	Mathias Wernet Lab	28	0.636364
1261	720575940613692414	MeTu3c_R	44	Sung Soo Kim Lab	15	0.340909
1262	720575940618486181	MeTu3c_R	6	Sung Soo Kim Lab	6	1
1263	720575940609524946	MeTu3c_R	9	Greg Jefferis Lab	1	0.111111
1264	720575940609524946	MeTu3c_R	9	Sung Soo Kim Lab	8	0.888889
1265	720575940631421231	MeTu3c_R	58	Mathias Wernet Lab	28	0.482759
1266	720575940631421231	MeTu3c_R	58	Sung Soo Kim Lab	25	0.431034
1267	720575940611194390	MeTu3c_R	11	Sung Soo Kim Lab	11	1
1268	720575940640770931	MeTu4a_L	51	Greg Jefferis Lab	9	0.176471
1269	720575940640770931	MeTu4a_L	51	Mala Murthy Lab, Sebastian Seung Lab	37	0.72549
1270	720575940612517489	MeTu4a_L	27	Greg Jefferis Lab	5	0.185185
1271	720575940612517489	MeTu4a_L	27	Mala Murthy Lab, Sebastian Seung Lab	7	0.259259
1272	720575940612517489	MeTu4a_L	27	Sung Soo Kim Lab	15	0.555556
1273	720575940618015956	MeTu4a_L	86	Mala Murthy Lab, Sebastian Seung Lab	69	0.802326
1274	720575940618015956	MeTu4a_L	86	Mathias Wernet Lab	13	0.151163
1275	720575940624239752	MeTu4a_L	24	Mala Murthy Lab, Sebastian Seung Lab	12	0.5
1276	720575940624239752	MeTu4a_L	24	Sung Soo Kim Lab	12	0.5
1277	720575940636485092	MeTu4a_L	26	Mala Murthy Lab, Sebastian Seung Lab	5	0.192308
1278	720575940636485092	MeTu4a_L	26	Sung Soo Kim Lab	21	0.807692
1279	720575940640425635	MeTu4a_L	31	Mala Murthy Lab, Sebastian Seung Lab	8	0.258065
1280	720575940640425635	MeTu4a_L	31	Sung Soo Kim Lab	20	0.645161
1281	720575940632495385	MeTu4a_L	28	Mala Murthy Lab, Sebastian Seung Lab	20	0.714286
1282	720575940632495385	MeTu4a_L	28	Mathias Wernet Lab	6	0.214286
1283	720575940632118189	MeTu4a_L	29	Mala Murthy Lab, Sebastian Seung Lab	28	0.965517
1284	720575940615746722	MeTu4a_L	37	Greg Jefferis Lab	10	0.27027
1285	720575940615746722	MeTu4a_L	37	Mala Murthy Lab, Sebastian Seung Lab	9	0.243243
1286	720575940615746722	MeTu4a_L	37	Sung Soo Kim Lab	17	0.459459
1287	720575940632859731	MeTu4a_L	63	Mala Murthy Lab, Sebastian Seung Lab	31	0.492063
1288	720575940632859731	MeTu4a_L	63	Sung Soo Kim Lab	30	0.47619
1289	720575940622375862	MeTu4a_L	37	Mala Murthy Lab, Sebastian Seung Lab	16	0.432432
1290	720575940622375862	MeTu4a_L	37	Sung Soo Kim Lab	21	0.567568
1291	720575940612449998	MeTu4a_L	39	Mala Murthy Lab, Sebastian Seung Lab	25	0.641026
1292	720575940612449998	MeTu4a_L	39	Sung Soo Kim Lab	13	0.333333
1293	720575940642940045	MeTu4a_L	28	Mala Murthy Lab, Sebastian Seung Lab	14	0.5
1294	720575940642940045	MeTu4a_L	28	Sung Soo Kim Lab	14	0.5
1295	720575940624150666	MeTu4a_L	27	Mala Murthy Lab, Sebastian Seung Lab	12	0.444444
1296	720575940624150666	MeTu4a_L	27	Sung Soo Kim Lab	15	0.555556
1297	720575940623443933	MeTu4a_L	24	Mala Murthy Lab, Sebastian Seung Lab	14	0.583333
1298	720575940623443933	MeTu4a_L	24	Sung Soo Kim Lab	10	0.416667
1299	720575940632055010	MeTu4a_L	19	Mala Murthy Lab, Sebastian Seung Lab	6	0.315789
1300	720575940632055010	MeTu4a_L	19	Sung Soo Kim Lab	12	0.631579
1301	720575940604947558	MeTu4a_L	15	Mala Murthy Lab, Sebastian Seung Lab	7	0.466667
1302	720575940604947558	MeTu4a_L	15	Sung Soo Kim Lab	6	0.4
1303	720575940620994287	MeTu4a_L	26	Mala Murthy Lab, Sebastian Seung Lab	12	0.461538
1304	720575940620994287	MeTu4a_L	26	Sung Soo Kim Lab	14	0.538462
1305	720575940613155218	MeTu4a_L	13	Sung Soo Kim Lab	12	0.923077
1306	720575940615114402	MeTu4a_L	20	Ken Colodner Lab	2	0.1
1307	720575940615114402	MeTu4a_L	20	Mala Murthy Lab, Sebastian Seung Lab	7	0.35
1308	720575940615114402	MeTu4a_L	20	Sung Soo Kim Lab	10	0.5
1309	720575940633577114	MeTu4a_L	25	Mala Murthy Lab, Sebastian Seung Lab	11	0.44
1310	720575940633577114	MeTu4a_L	25	Sung Soo Kim Lab	13	0.52
1311	720575940616011993	MeTu4a_L	22	Mala Murthy Lab, Sebastian Seung Lab	13	0.590909
1312	720575940616011993	MeTu4a_L	22	Sung Soo Kim Lab	9	0.409091
1313	720575940639240912	MeTu4a_L	31	Mala Murthy Lab, Sebastian Seung Lab	8	0.258065
1314	720575940639240912	MeTu4a_L	31	Sung Soo Kim Lab	21	0.677419
1315	720575940618564432	MeTu4a_L	15	Mala Murthy Lab, Sebastian Seung Lab	9	0.6
1316	720575940618564432	MeTu4a_L	15	Sung Soo Kim Lab	5	0.333333
1317	720575940625695928	MeTu4a_L	25	Mala Murthy Lab, Sebastian Seung Lab	8	0.32
1318	720575940625695928	MeTu4a_L	25	Sung Soo Kim Lab	15	0.6
1319	720575940610527637	MeTu4a_L	14	Mala Murthy Lab, Sebastian Seung Lab	5	0.357143
1320	720575940610527637	MeTu4a_L	14	Sung Soo Kim Lab	9	0.642857
1321	720575940617625461	MeTu4a_L	33	Mala Murthy Lab, Sebastian Seung Lab	18	0.545455
1322	720575940617625461	MeTu4a_L	33	Sung Soo Kim Lab	15	0.454545
1323	720575940626442515	MeTu4a_L	40	Greg Jefferis Lab	4	0.1
1324	720575940626442515	MeTu4a_L	40	Mala Murthy Lab, Sebastian Seung Lab	10	0.25
1325	720575940626442515	MeTu4a_L	40	Sung Soo Kim Lab	26	0.65
1326	720575940620015525	MeTu4a_L	17	Mala Murthy Lab, Sebastian Seung Lab	11	0.647059
1327	720575940620015525	MeTu4a_L	17	Sung Soo Kim Lab	6	0.352941
1328	720575940635048549	MeTu4a_L	19	Mala Murthy Lab, Sebastian Seung Lab	12	0.631579
1329	720575940635048549	MeTu4a_L	19	Sung Soo Kim Lab	6	0.315789
1330	720575940619202880	MeTu4a_L	24	Mala Murthy Lab, Sebastian Seung Lab	16	0.666667
1331	720575940619202880	MeTu4a_L	24	Sung Soo Kim Lab	7	0.291667
1332	720575940616074196	MeTu4a_L	20	Mala Murthy Lab, Sebastian Seung Lab	5	0.25
1333	720575940616074196	MeTu4a_L	20	Sung Soo Kim Lab	15	0.75
1334	720575940620740732	MeTu4a_L	31	Mala Murthy Lab, Sebastian Seung Lab	12	0.387097
1335	720575940620740732	MeTu4a_L	31	Sung Soo Kim Lab	16	0.516129
1336	720575940639352134	MeTu4a_L	16	Mala Murthy Lab, Sebastian Seung Lab	4	0.25
1337	720575940639352134	MeTu4a_L	16	Sung Soo Kim Lab	12	0.75
1338	720575940630208249	MeTu4a_L	47	Mala Murthy Lab, Sebastian Seung Lab	12	0.255319
1339	720575940630208249	MeTu4a_L	47	Mathias Wernet Lab	7	0.148936
1340	720575940630208249	MeTu4a_L	47	Sung Soo Kim Lab	28	0.595745
1341	720575940618762887	MeTu4a_L	16	Mala Murthy Lab, Sebastian Seung Lab	3	0.1875
1342	720575940618762887	MeTu4a_L	16	Mathias Wernet Lab	7	0.4375
1343	720575940618762887	MeTu4a_L	16	Sung Soo Kim Lab	5	0.3125
1344	720575940627172124	MeTu4a_L	31	Mala Murthy Lab, Sebastian Seung Lab	14	0.451613
1345	720575940627172124	MeTu4a_L	31	Sung Soo Kim Lab	17	0.548387
1346	720575940616451362	MeTu4a_L	18	Mala Murthy Lab, Sebastian Seung Lab	6	0.333333
1347	720575940616451362	MeTu4a_L	18	Sung Soo Kim Lab	12	0.666667
1348	720575940609992146	MeTu4a_L	29	Mala Murthy Lab, Sebastian Seung Lab	14	0.482759
1349	720575940609992146	MeTu4a_L	29	Sung Soo Kim Lab	15	0.517241
1350	720575940624429104	MeTu4a_L	16	Mala Murthy Lab, Sebastian Seung Lab	5	0.3125
1351	720575940624429104	MeTu4a_L	16	Mathias Wernet Lab	3	0.1875
1352	720575940624429104	MeTu4a_L	16	Sung Soo Kim Lab	8	0.5
1353	720575940627525531	MeTu4a_L	19	Mala Murthy Lab, Sebastian Seung Lab	2	0.105263
1354	720575940627525531	MeTu4a_L	19	Sung Soo Kim Lab	16	0.842105
1355	720575940619646817	MeTu4a_L	11	Mala Murthy Lab, Sebastian Seung Lab	2	0.181818
1356	720575940619646817	MeTu4a_L	11	Sung Soo Kim Lab	8	0.727273
1357	720575940612527310	MeTu4a_L	30	Mala Murthy Lab, Sebastian Seung Lab	24	0.8
1358	720575940612527310	MeTu4a_L	30	Sung Soo Kim Lab	4	0.133333
1359	720575940644966423	MeTu4a_L	13	Mala Murthy Lab, Sebastian Seung Lab	6	0.461538
1360	720575940644966423	MeTu4a_L	13	Sung Soo Kim Lab	7	0.538462
1361	720575940635102874	MeTu4a_L	29	Mala Murthy Lab, Sebastian Seung Lab	23	0.793103
1362	720575940635102874	MeTu4a_L	29	Sung Soo Kim Lab	5	0.172414
1363	720575940632266465	MeTu4a_L	29	Mala Murthy Lab, Sebastian Seung Lab	5	0.172414
1364	720575940632266465	MeTu4a_L	29	Sung Soo Kim Lab	23	0.793103
1365	720575940632085218	MeTu4a_L	13	Mathias Wernet Lab	9	0.692308
1366	720575940632085218	MeTu4a_L	13	Sung Soo Kim Lab	4	0.307692
1367	720575940625994739	MeTu4a_L	55	Mala Murthy Lab, Sebastian Seung Lab	38	0.690909
1368	720575940625994739	MeTu4a_L	55	Sung Soo Kim Lab	17	0.309091
1369	720575940630474553	MeTu4a_L	21	Mala Murthy Lab, Sebastian Seung Lab	9	0.428571
1370	720575940630474553	MeTu4a_L	21	Sung Soo Kim Lab	12	0.571429
1371	720575940620120990	MeTu4a_L	11	Mala Murthy Lab, Sebastian Seung Lab	3	0.272727
1372	720575940620120990	MeTu4a_L	11	Sung Soo Kim Lab	8	0.727273
1373	720575940624718088	MeTu4a_L	24	Janelia Tracers	3	0.125
1374	720575940624718088	MeTu4a_L	24	Mala Murthy Lab, Sebastian Seung Lab	12	0.5
1375	720575940624718088	MeTu4a_L	24	Sung Soo Kim Lab	9	0.375
1376	720575940634171060	MeTu4a_L	18	Mala Murthy Lab, Sebastian Seung Lab	9	0.5
1377	720575940634171060	MeTu4a_L	18	Sung Soo Kim Lab	8	0.444444
1378	720575940630660572	MeTu4a_L	24	Mala Murthy Lab, Sebastian Seung Lab	9	0.375
1379	720575940630660572	MeTu4a_L	24	Sung Soo Kim Lab	14	0.583333
1380	720575940634871919	MeTu4a_L	16	Mala Murthy Lab, Sebastian Seung Lab	9	0.5625
1381	720575940634871919	MeTu4a_L	16	Sung Soo Kim Lab	6	0.375
1382	720575940638354749	MeTu4a_L	23	Mala Murthy Lab	9	0.391304
1383	720575940638354749	MeTu4a_L	23	Mala Murthy Lab, Sebastian Seung Lab	3	0.130435
1384	720575940638354749	MeTu4a_L	23	Sung Soo Kim Lab	10	0.434783
1385	720575940621964326	MeTu4a_L	19	Mala Murthy Lab, Sebastian Seung Lab	12	0.631579
1386	720575940621964326	MeTu4a_L	19	Sung Soo Kim Lab	7	0.368421
1387	720575940621100224	MeTu4a_L	25	Mala Murthy Lab, Sebastian Seung Lab	4	0.16
1388	720575940621100224	MeTu4a_L	25	Sung Soo Kim Lab	21	0.84
1389	720575940619062955	MeTu4a_L	36	Sung Soo Kim Lab	34	0.944444
1390	720575940608154307	MeTu4a_L	53	Mala Murthy Lab, Sebastian Seung Lab	9	0.169811
1391	720575940608154307	MeTu4a_L	53	Sung Soo Kim Lab	41	0.773585
1392	720575940645946756	MeTu4a_L	20	Mala Murthy Lab, Sebastian Seung Lab	6	0.3
1393	720575940645946756	MeTu4a_L	20	Sung Soo Kim Lab	14	0.7
1394	720575940631952215	MeTu4a_L	42	Mala Murthy Lab, Sebastian Seung Lab	20	0.47619
1395	720575940631952215	MeTu4a_L	42	Sung Soo Kim Lab	17	0.404762
1396	720575940617920139	MeTu4a_L	36	Greg Jefferis Lab	6	0.166667
1397	720575940617920139	MeTu4a_L	36	Mala Murthy Lab, Sebastian Seung Lab	16	0.444444
1398	720575940617920139	MeTu4a_L	36	Sung Soo Kim Lab	12	0.333333
1399	720575940616233439	MeTu4a_L	26	Mala Murthy Lab, Sebastian Seung Lab	12	0.461538
1400	720575940616233439	MeTu4a_L	26	Sung Soo Kim Lab	14	0.538462
1401	720575940611485138	MeTu4a_L	21	Mala Murthy Lab, Sebastian Seung Lab	15	0.714286
1402	720575940611485138	MeTu4a_L	21	Sung Soo Kim Lab	4	0.190476
1403	720575940617502235	MeTu4a_L	29	Mala Murthy Lab, Sebastian Seung Lab	8	0.275862
1404	720575940617502235	MeTu4a_L	29	Sung Soo Kim Lab	21	0.724138
1405	720575940629921274	MeTu4a_L	38	Mala Murthy Lab, Sebastian Seung Lab	18	0.473684
1406	720575940629921274	MeTu4a_L	38	Sung Soo Kim Lab	20	0.526316
1407	720575940618463573	MeTu4a_L	12	Mala Murthy Lab, Sebastian Seung Lab	6	0.5
1408	720575940618463573	MeTu4a_L	12	Sung Soo Kim Lab	5	0.416667
1409	720575940631481645	MeTu4a_L	46	Mala Murthy Lab, Sebastian Seung Lab	23	0.5
1410	720575940631481645	MeTu4a_L	46	Sung Soo Kim Lab	22	0.478261
1411	720575940627306938	MeTu4a_L	21	Greg Jefferis Lab	8	0.380952
1412	720575940627306938	MeTu4a_L	21	Mala Murthy Lab, Sebastian Seung Lab	8	0.380952
1413	720575940627306938	MeTu4a_L	21	Sung Soo Kim Lab	4	0.190476
1414	720575940619279064	MeTu4a_R	16	Mala Murthy Lab, Sebastian Seung Lab	7	0.4375
1415	720575940619279064	MeTu4a_R	16	Sung Soo Kim Lab	8	0.5
1416	720575940623175182	MeTu4a_R	5	Mathias Wernet Lab	2	0.4
1417	720575940623175182	MeTu4a_R	5	Sung Soo Kim Lab	3	0.6
1418	720575940615364305	MeTu4a_R	38	Mala Murthy Lab, Sebastian Seung Lab	22	0.578947
1419	720575940615364305	MeTu4a_R	38	Sung Soo Kim Lab	16	0.421053
1420	720575940628100395	MeTu4a_R	96	Sung Soo Kim Lab	84	0.875
1421	720575940615080367	MeTu4a_R	110	Mala Murthy Lab, Sebastian Seung Lab	37	0.336364
1422	720575940615080367	MeTu4a_R	110	Sung Soo Kim Lab	73	0.663636
1423	720575940639904565	MeTu4a_R	8	Mala Murthy Lab, Sebastian Seung Lab	1	0.125
1424	720575940639904565	MeTu4a_R	8	Sung Soo Kim Lab	7	0.875
1425	720575940620927472	MeTu4a_R	13	Mala Murthy Lab, Sebastian Seung Lab	4	0.307692
1426	720575940620927472	MeTu4a_R	13	Sung Soo Kim Lab	9	0.692308
1427	720575940617311574	MeTu4a_R	130	Sung Soo Kim Lab	127	0.976923
1428	720575940622781865	MeTu4a_R	31	Mala Murthy Lab, Sebastian Seung Lab	9	0.290323
1429	720575940622781865	MeTu4a_R	31	Sung Soo Kim Lab	19	0.612903
1430	720575940613496293	MeTu4a_R	181	Mala Murthy Lab, Sebastian Seung Lab	21	0.116022
1431	720575940613496293	MeTu4a_R	181	Mathias Wernet Lab	24	0.132597
1432	720575940613496293	MeTu4a_R	181	Sung Soo Kim Lab	135	0.745856
1433	720575940610809061	MeTu4a_R	6	Mala Murthy Lab, Sebastian Seung Lab	1	0.166667
1434	720575940610809061	MeTu4a_R	6	Sung Soo Kim Lab	5	0.833333
1435	720575940613072382	MeTu4a_R	4	Mala Murthy Lab, Sebastian Seung Lab	1	0.25
1436	720575940613072382	MeTu4a_R	4	Sung Soo Kim Lab	3	0.75
1437	720575940633176111	MeTu4a_R	94	Mala Murthy Lab, Sebastian Seung Lab	27	0.287234
1438	720575940633176111	MeTu4a_R	94	Sung Soo Kim Lab	67	0.712766
1439	720575940626797841	MeTu4a_R	6	Greg Jefferis Lab	1	0.166667
1440	720575940626797841	MeTu4a_R	6	Rachel Wilson Lab	1	0.166667
1441	720575940626797841	MeTu4a_R	6	Sung Soo Kim Lab	4	0.666667
1442	720575940624728551	MeTu4a_R	61	Sung Soo Kim Lab	55	0.901639
1443	720575940630619985	MeTu4a_R	10	Sung Soo Kim Lab	10	1
1444	720575940623115433	MeTu4a_R	119	Mala Murthy Lab, Sebastian Seung Lab	21	0.176471
1445	720575940623115433	MeTu4a_R	119	Sung Soo Kim Lab	98	0.823529
1446	720575940630765047	MeTu4a_R	82	Mala Murthy Lab, Sebastian Seung Lab	25	0.304878
1447	720575940630765047	MeTu4a_R	82	Sung Soo Kim Lab	57	0.695122
1448	720575940615035432	MeTu4a_R	92	Mala Murthy Lab, Sebastian Seung Lab	59	0.641304
1449	720575940615035432	MeTu4a_R	92	Sung Soo Kim Lab	33	0.358696
1450	720575940623425543	MeTu4a_R	12	Mala Murthy Lab, Sebastian Seung Lab	4	0.333333
1451	720575940623425543	MeTu4a_R	12	Sung Soo Kim Lab	8	0.666667
1452	720575940625230323	MeTu4a_R	10	Mala Murthy Lab, Sebastian Seung Lab	6	0.6
1453	720575940625230323	MeTu4a_R	10	Sung Soo Kim Lab	4	0.4
1454	720575940632669666	MeTu4a_R	84	Mathias Wernet Lab	26	0.309524
1455	720575940632669666	MeTu4a_R	84	Sung Soo Kim Lab	58	0.690476
1456	720575940612948593	MeTu4a_R	43	Mala Murthy Lab, Sebastian Seung Lab	17	0.395349
1457	720575940612948593	MeTu4a_R	43	Mathias Wernet Lab	13	0.302326
1458	720575940612948593	MeTu4a_R	43	Sung Soo Kim Lab	13	0.302326
1459	720575940625622018	MeTu4a_R	53	Mathias Wernet Lab	12	0.226415
1460	720575940625622018	MeTu4a_R	53	Sung Soo Kim Lab	41	0.773585
1461	720575940643890888	MeTu4a_R	77	Mala Murthy Lab, Sebastian Seung Lab	14	0.181818
1462	720575940643890888	MeTu4a_R	77	Sung Soo Kim Lab	59	0.766234
1463	720575940632035882	MeTu4a_R	9	Greg Jefferis Lab	1	0.111111
1464	720575940632035882	MeTu4a_R	9	Mala Murthy Lab, Sebastian Seung Lab	7	0.777778
1465	720575940632035882	MeTu4a_R	9	Sung Soo Kim Lab	1	0.111111
1466	720575940631366351	MeTu4a_R	47	Mala Murthy Lab, Sebastian Seung Lab	18	0.382979
1467	720575940631366351	MeTu4a_R	47	Sung Soo Kim Lab	27	0.574468
1468	720575940623343613	MeTu4a_R	86	Mathias Wernet Lab	41	0.476744
1469	720575940623343613	MeTu4a_R	86	Sung Soo Kim Lab	45	0.523256
1470	720575940631634975	MeTu4a_R	60	Mathias Wernet Lab	24	0.4
1471	720575940631634975	MeTu4a_R	60	Sung Soo Kim Lab	32	0.533333
1472	720575940650581625	MeTu4a_R	6	Mala Murthy Lab, Sebastian Seung Lab	3	0.5
1473	720575940650581625	MeTu4a_R	6	Sung Soo Kim Lab	3	0.5
1474	720575940632085900	MeTu4a_R	11	Sung Soo Kim Lab	9	0.818182
1475	720575940623987214	MeTu4a_R	2	Mala Murthy Lab, Sebastian Seung Lab	1	0.5
1476	720575940623987214	MeTu4a_R	2	Sung Soo Kim Lab	1	0.5
1477	720575940613977503	MeTu4a_R	9	Sung Soo Kim Lab	9	1
1478	720575940625067312	MeTu4a_R	4	Rachel Wilson Lab	1	0.25
1479	720575940625067312	MeTu4a_R	4	Sung Soo Kim Lab	3	0.75
1480	720575940614421471	MeTu4a_R	47	Mathias Wernet Lab	10	0.212766
1481	720575940614421471	MeTu4a_R	47	Sung Soo Kim Lab	37	0.787234
1482	720575940608756600	MeTu4a_R	1	Sung Soo Kim Lab	1	1
1483	720575940628801900	MeTu4a_R	2	Sung Soo Kim Lab	2	1
1484	720575940613681662	MeTu4a_R	54	Mathias Wernet Lab	14	0.259259
1485	720575940613681662	MeTu4a_R	54	Sung Soo Kim Lab	40	0.740741
1486	720575940624370765	MeTu4a_R	12	Mala Murthy Lab, Sebastian Seung Lab	2	0.166667
1487	720575940624370765	MeTu4a_R	12	Sung Soo Kim Lab	9	0.75
1488	720575940633929908	MeTu4a_R	8	Sung Soo Kim Lab	8	1
1489	720575940630692412	MeTu4a_R	61	Mala Murthy Lab, Sebastian Seung Lab	11	0.180328
1490	720575940630692412	MeTu4a_R	61	Mathias Wernet Lab	10	0.163934
1491	720575940630692412	MeTu4a_R	61	Sung Soo Kim Lab	40	0.655738
1492	720575940620577974	MeTu4a_R	21	Mala Murthy Lab, Sebastian Seung Lab	12	0.571429
1493	720575940620577974	MeTu4a_R	21	Sung Soo Kim Lab	9	0.428571
1494	720575940631170809	MeTu4a_R	1	Mala Murthy Lab, Sebastian Seung Lab	1	1
1495	720575940616290004	MeTu4a_R	13	Mala Murthy Lab, Sebastian Seung Lab	3	0.230769
1496	720575940616290004	MeTu4a_R	13	Sung Soo Kim Lab	10	0.769231
1497	720575940648817017	MeTu4a_R	13	Mala Murthy Lab, Sebastian Seung Lab	9	0.692308
1498	720575940648817017	MeTu4a_R	13	Sung Soo Kim Lab	3	0.230769
1499	720575940610804453	MeTu4a_R	2	Sung Soo Kim Lab	2	1
1500	720575940625237396	MeTu4a_R	9	Mala Murthy Lab, Sebastian Seung Lab	1	0.111111
1501	720575940625237396	MeTu4a_R	9	Sung Soo Kim Lab	8	0.888889
1502	720575940622112183	MeTu4a_R	9	Greg Jefferis Lab	2	0.222222
1503	720575940622112183	MeTu4a_R	9	Sung Soo Kim Lab	7	0.777778
1504	720575940610765380	MeTu4a_R	10	Mala Murthy Lab, Sebastian Seung Lab	5	0.5
1505	720575940610765380	MeTu4a_R	10	Sung Soo Kim Lab	5	0.5
1506	720575940632952986	MeTu4a_R	4	Sung Soo Kim Lab	4	1
1507	720575940607630172	MeTu4a_R	71	Mathias Wernet Lab	13	0.183099
1508	720575940607630172	MeTu4a_R	71	Sung Soo Kim Lab	58	0.816901
1509	720575940610238418	MeTu4a_R	5	Mathias Wernet Lab	4	0.8
1510	720575940610238418	MeTu4a_R	5	Sung Soo Kim Lab	1	0.2
1511	720575940627305212	MeTu4a_R	71	Sung Soo Kim Lab	64	0.901408
1512	720575940618761044	MeTu4a_R	17	Mala Murthy Lab, Sebastian Seung Lab	2	0.117647
1513	720575940618761044	MeTu4a_R	17	Sung Soo Kim Lab	15	0.882353
1514	720575940632798177	MeTu4a_R	58	Mathias Wernet Lab	28	0.482759
1515	720575940632798177	MeTu4a_R	58	Sung Soo Kim Lab	30	0.517241
1516	720575940631346895	MeTu4a_R	7	Mala Murthy Lab, Sebastian Seung Lab	1	0.142857
1517	720575940631346895	MeTu4a_R	7	Sung Soo Kim Lab	6	0.857143
1518	720575940605476994	MeTu4a_R	3	Mala Murthy Lab, Sebastian Seung Lab	2	0.666667
1519	720575940605476994	MeTu4a_R	3	Sung Soo Kim Lab	1	0.333333
1520	720575940624585725	MeTu4a_R	15	Mala Murthy Lab, Sebastian Seung Lab	9	0.6
1521	720575940624585725	MeTu4a_R	15	Sung Soo Kim Lab	6	0.4
1522	720575940630483564	MeTu4a_R	13	Greg Jefferis Lab	2	0.153846
1523	720575940630483564	MeTu4a_R	13	Sung Soo Kim Lab	11	0.846154
1524	720575940633083232	MeTu4b_L	12	Mala Murthy Lab, Sebastian Seung Lab	10	0.833333
1525	720575940633083232	MeTu4b_L	12	Sung Soo Kim Lab	2	0.166667
1526	720575940626617543	MeTu4b_L	9	Mala Murthy Lab, Sebastian Seung Lab	1	0.111111
1527	720575940626617543	MeTu4b_L	9	Sung Soo Kim Lab	8	0.888889
1528	720575940614629279	MeTu4b_L	24	Mala Murthy Lab, Sebastian Seung Lab	10	0.416667
1529	720575940614629279	MeTu4b_L	24	Sung Soo Kim Lab	14	0.583333
1530	720575940640347355	MeTu4b_L	16	Mala Murthy Lab, Sebastian Seung Lab	4	0.25
1531	720575940640347355	MeTu4b_L	16	Sung Soo Kim Lab	12	0.75
1532	720575940643047328	MeTu4b_L	11	Mala Murthy Lab, Sebastian Seung Lab	5	0.454545
1533	720575940643047328	MeTu4b_L	11	Sung Soo Kim Lab	5	0.454545
1534	720575940628358994	MeTu4b_L	22	Mala Murthy Lab, Sebastian Seung Lab	6	0.272727
1535	720575940628358994	MeTu4b_L	22	Mathias Wernet Lab	4	0.181818
1536	720575940628358994	MeTu4b_L	22	Sung Soo Kim Lab	10	0.454545
1537	720575940640886616	MeTu4b_L	23	Mala Murthy Lab, Sebastian Seung Lab	8	0.347826
1538	720575940640886616	MeTu4b_L	23	Sung Soo Kim Lab	15	0.652174
1539	720575940629285625	MeTu4b_L	6	Mala Murthy Lab, Sebastian Seung Lab	4	0.666667
1540	720575940629285625	MeTu4b_L	6	Sung Soo Kim Lab	2	0.333333
1541	720575940610350961	MeTu4b_R	8	Sung Soo Kim Lab	8	1
1542	720575940625227160	MeTu4b_R	7	Mala Murthy Lab, Sebastian Seung Lab	2	0.285714
1543	720575940625227160	MeTu4b_R	7	Sung Soo Kim Lab	5	0.714286
1544	720575940613735934	MeTu4b_R	42	Sung Soo Kim Lab	37	0.880952
1545	720575940613803747	MeTu4b_R	10	Mala Murthy Lab, Sebastian Seung Lab	6	0.6
1546	720575940613803747	MeTu4b_R	10	Sung Soo Kim Lab	4	0.4
1547	720575940609956547	MeTu4b_R	119	Mathias Wernet Lab	23	0.193277
1548	720575940609956547	MeTu4b_R	119	Sung Soo Kim Lab	96	0.806723
1549	720575940620151873	MeTu4b_R	53	Mathias Wernet Lab	8	0.150943
1550	720575940620151873	MeTu4b_R	53	Sung Soo Kim Lab	45	0.849057
1551	720575940626194718	MeTu4b_R	73	Mathias Wernet Lab	63	0.863014
1552	720575940626194718	MeTu4b_R	73	Sung Soo Kim Lab	10	0.136986
1553	720575940617195934	MeTu4b_R	14	Sung Soo Kim Lab	13	0.928571
1554	720575940618751508	MeTu4b_R	6	Sung Soo Kim Lab	6	1
1555	720575940624529229	MeTu4b_R	56	Mathias Wernet Lab	13	0.232143
1556	720575940624529229	MeTu4b_R	56	Sung Soo Kim Lab	43	0.767857
1557	720575940628933380	MeTu4b_R	14	Mala Murthy Lab, Sebastian Seung Lab	9	0.642857
1558	720575940628933380	MeTu4b_R	14	Sung Soo Kim Lab	5	0.357143
1559	720575940620465524	MeTu4b_R	82	Mathias Wernet Lab	40	0.487805
1560	720575940620465524	MeTu4b_R	82	Sung Soo Kim Lab	42	0.512195
1561	720575940626430851	MeTu4c_L	117	Mala Murthy Lab, Sebastian Seung Lab	114	0.974359
1562	720575940615692703	MeTu4c_L	20	Greg Jefferis Lab	3	0.15
1563	720575940615692703	MeTu4c_L	20	Mala Murthy Lab, Sebastian Seung Lab	3	0.15
1564	720575940615692703	MeTu4c_L	20	Mathias Wernet Lab	3	0.15
1565	720575940615692703	MeTu4c_L	20	Sung Soo Kim Lab	11	0.55
1566	720575940610989209	MeTu4c_L	18	Mala Murthy Lab, Sebastian Seung Lab	6	0.333333
1567	720575940610989209	MeTu4c_L	18	Mathias Wernet Lab	5	0.277778
1568	720575940610989209	MeTu4c_L	18	Sung Soo Kim Lab	7	0.388889
1569	720575940630761770	MeTu4c_L	60	Mala Murthy Lab, Sebastian Seung Lab	28	0.466667
1570	720575940630761770	MeTu4c_L	60	Sung Soo Kim Lab	31	0.516667
1571	720575940628810005	MeTu4c_L	33	Mala Murthy Lab, Sebastian Seung Lab	13	0.393939
1572	720575940628810005	MeTu4c_L	33	Mathias Wernet Lab	15	0.454545
1573	720575940628810005	MeTu4c_L	33	Sung Soo Kim Lab	4	0.121212
1574	720575940629697039	MeTu4c_L	19	Mala Murthy Lab, Sebastian Seung Lab	8	0.421053
1575	720575940629697039	MeTu4c_L	19	Sung Soo Kim Lab	10	0.526316
1576	720575940626382991	MeTu4c_L	17	Mala Murthy Lab, Sebastian Seung Lab	7	0.411765
1577	720575940626382991	MeTu4c_L	17	Sung Soo Kim Lab	10	0.588235
1578	720575940620980315	MeTu4c_L	39	Mala Murthy Lab, Sebastian Seung Lab	16	0.410256
1579	720575940620980315	MeTu4c_L	39	Sung Soo Kim Lab	20	0.512821
1580	720575940613264793	MeTu4c_L	27	Mala Murthy Lab, Sebastian Seung Lab	14	0.518519
1581	720575940613264793	MeTu4c_L	27	Sung Soo Kim Lab	13	0.481481
1582	720575940631593925	MeTu4c_L	32	Mala Murthy Lab, Sebastian Seung Lab	13	0.40625
1583	720575940631593925	MeTu4c_L	32	Mathias Wernet Lab	14	0.4375
1584	720575940614241745	MeTu4c_L	20	Mala Murthy Lab, Sebastian Seung Lab	8	0.4
1585	720575940614241745	MeTu4c_L	20	Mathias Wernet Lab	3	0.15
1586	720575940614241745	MeTu4c_L	20	Sung Soo Kim Lab	6	0.3
1587	720575940629342713	MeTu4c_L	9	Mala Murthy Lab, Sebastian Seung Lab	5	0.555556
1588	720575940629342713	MeTu4c_L	9	Mathias Wernet Lab	1	0.111111
1589	720575940629342713	MeTu4c_L	9	Sung Soo Kim Lab	3	0.333333
1590	720575940613429394	MeTu4c_L	34	Mala Murthy Lab, Sebastian Seung Lab	12	0.352941
1591	720575940613429394	MeTu4c_L	34	Mathias Wernet Lab	5	0.147059
1592	720575940613429394	MeTu4c_L	34	Sung Soo Kim Lab	17	0.5
1593	720575940628104841	MeTu4c_L	29	Mala Murthy Lab, Sebastian Seung Lab	16	0.551724
1594	720575940628104841	MeTu4c_L	29	Sung Soo Kim Lab	13	0.448276
1595	720575940616083668	MeTu4c_L	34	Mala Murthy Lab, Sebastian Seung Lab	15	0.441176
1596	720575940616083668	MeTu4c_L	34	Rudy Behnia Lab	4	0.117647
1597	720575940616083668	MeTu4c_L	34	Sung Soo Kim Lab	14	0.411765
1598	720575940616055764	MeTu4c_L	24	Mala Murthy Lab, Sebastian Seung Lab	8	0.333333
1599	720575940616055764	MeTu4c_L	24	Sung Soo Kim Lab	16	0.666667
1600	720575940632086498	MeTu4c_L	16	Mala Murthy Lab, Sebastian Seung Lab	5	0.3125
1601	720575940632086498	MeTu4c_L	16	Sung Soo Kim Lab	11	0.6875
1602	720575940616074346	MeTu4c_L	11	Mala Murthy Lab, Sebastian Seung Lab	6	0.545455
1603	720575940616074346	MeTu4c_L	11	Sung Soo Kim Lab	5	0.454545
1604	720575940632952145	MeTu4c_L	20	Mala Murthy Lab, Sebastian Seung Lab	11	0.55
1605	720575940632952145	MeTu4c_L	20	Sung Soo Kim Lab	7	0.35
1606	720575940616298470	MeTu4c_L	25	Mala Murthy Lab, Sebastian Seung Lab	3	0.12
1607	720575940616298470	MeTu4c_L	25	Sung Soo Kim Lab	21	0.84
1608	720575940616286438	MeTu4c_L	29	Mala Murthy Lab, Sebastian Seung Lab	16	0.551724
1609	720575940616286438	MeTu4c_L	29	Sung Soo Kim Lab	13	0.448276
1610	720575940627622641	MeTu4c_L	22	Mala Murthy Lab, Sebastian Seung Lab	18	0.818182
1611	720575940627622641	MeTu4c_L	22	Sung Soo Kim Lab	4	0.181818
1612	720575940619985985	MeTu4c_L	21	Mala Murthy Lab, Sebastian Seung Lab	4	0.190476
1613	720575940619985985	MeTu4c_L	21	Sung Soo Kim Lab	17	0.809524
1614	720575940636255710	MeTu4c_L	16	Mala Murthy Lab, Sebastian Seung Lab	2	0.125
1615	720575940636255710	MeTu4c_L	16	Sung Soo Kim Lab	14	0.875
1616	720575940624750316	MeTu4c_L	24	Mala Murthy Lab, Sebastian Seung Lab	11	0.458333
1617	720575940624750316	MeTu4c_L	24	Sung Soo Kim Lab	11	0.458333
1618	720575940610507618	MeTu4c_L	13	Greg Jefferis Lab	3	0.230769
1619	720575940610507618	MeTu4c_L	13	Mala Murthy Lab, Sebastian Seung Lab	5	0.384615
1620	720575940610507618	MeTu4c_L	13	Sung Soo Kim Lab	5	0.384615
1621	720575940612180337	MeTu4c_L	19	Mala Murthy Lab, Sebastian Seung Lab	6	0.315789
1622	720575940612180337	MeTu4c_L	19	Sung Soo Kim Lab	13	0.684211
1623	720575940636155759	MeTu4c_L	32	Mala Murthy Lab, Sebastian Seung Lab	18	0.5625
1624	720575940636155759	MeTu4c_L	32	Sung Soo Kim Lab	14	0.4375
1625	720575940635220110	MeTu4c_L	14	Mala Murthy Lab, Sebastian Seung Lab	8	0.571429
1626	720575940635220110	MeTu4c_L	14	Sung Soo Kim Lab	5	0.357143
1627	720575940628977482	MeTu4c_L	27	Mala Murthy Lab, Sebastian Seung Lab	19	0.703704
1628	720575940628977482	MeTu4c_L	27	Sung Soo Kim Lab	7	0.259259
1629	720575940627134992	MeTu4c_L	7	Greg Jefferis Lab	1	0.142857
1630	720575940627134992	MeTu4c_L	7	Mala Murthy Lab, Sebastian Seung Lab	3	0.428571
1631	720575940627134992	MeTu4c_L	7	Sung Soo Kim Lab	3	0.428571
1632	720575940632619490	MeTu4c_L	21	Mala Murthy Lab	4	0.190476
1633	720575940632619490	MeTu4c_L	21	Mala Murthy Lab, Sebastian Seung Lab	6	0.285714
1634	720575940632619490	MeTu4c_L	21	Sung Soo Kim Lab	10	0.47619
1635	720575940610319058	MeTu4c_L	51	Mala Murthy Lab, Sebastian Seung Lab	32	0.627451
1636	720575940610319058	MeTu4c_L	51	Sung Soo Kim Lab	18	0.352941
1637	720575940632069650	MeTu4c_L	38	Mala Murthy Lab, Sebastian Seung Lab	32	0.842105
1638	720575940632069650	MeTu4c_L	38	Sung Soo Kim Lab	6	0.157895
1639	720575940629245545	MeTu4c_L	42	Mala Murthy Lab, Sebastian Seung Lab	19	0.452381
1640	720575940629245545	MeTu4c_L	42	Sung Soo Kim Lab	21	0.5
1641	720575940646075927	MeTu4c_L	57	Mala Murthy Lab, Sebastian Seung Lab	43	0.754386
1642	720575940646075927	MeTu4c_L	57	Mathias Wernet Lab	12	0.210526
1643	720575940624561445	MeTu4c_L	32	Mala Murthy Lab, Sebastian Seung Lab	10	0.3125
1644	720575940624561445	MeTu4c_L	32	Sung Soo Kim Lab	21	0.65625
1645	720575940618301414	MeTu4c_L	22	Mala Murthy Lab, Sebastian Seung Lab	9	0.409091
1646	720575940618301414	MeTu4c_L	22	Sung Soo Kim Lab	13	0.590909
1647	720575940637270086	MeTu4c_L	9	Mala Murthy Lab	6	0.666667
1648	720575940637270086	MeTu4c_L	9	Mala Murthy Lab, Sebastian Seung Lab	2	0.222222
1649	720575940637270086	MeTu4c_L	9	Sung Soo Kim Lab	1	0.111111
1650	720575940632086242	MeTu4c_L	12	Mala Murthy Lab	3	0.25
1651	720575940632086242	MeTu4c_L	12	Mathias Wernet Lab	2	0.166667
1652	720575940632086242	MeTu4c_L	12	Sung Soo Kim Lab	7	0.583333
1653	720575940628321284	MeTu4c_R	40	Mala Murthy Lab, Sebastian Seung Lab	4	0.1
1654	720575940628321284	MeTu4c_R	40	Mathias Wernet Lab	8	0.2
1655	720575940628321284	MeTu4c_R	40	Sung Soo Kim Lab	28	0.7
1656	720575940627367998	MeTu4c_R	13	Mala Murthy Lab, Sebastian Seung Lab	8	0.615385
1657	720575940627367998	MeTu4c_R	13	Sung Soo Kim Lab	5	0.384615
1658	720575940645190856	MeTu4c_R	114	Mala Murthy Lab, Sebastian Seung Lab	59	0.517544
1659	720575940645190856	MeTu4c_R	114	Sung Soo Kim Lab	46	0.403509
1660	720575940631709900	MeTu4c_R	47	Mathias Wernet Lab	15	0.319149
1661	720575940631709900	MeTu4c_R	47	Sung Soo Kim Lab	32	0.680851
1662	720575940628788136	MeTu4c_R	11	Mala Murthy Lab, Sebastian Seung Lab	6	0.545455
1663	720575940628788136	MeTu4c_R	11	Sung Soo Kim Lab	4	0.363636
1664	720575940626899237	MeTu4c_R	16	Mala Murthy Lab, Sebastian Seung Lab	13	0.8125
1665	720575940626899237	MeTu4c_R	16	Sung Soo Kim Lab	3	0.1875
1666	720575940622541252	MeTu4c_R	71	Mathias Wernet Lab	14	0.197183
1667	720575940622541252	MeTu4c_R	71	Sung Soo Kim Lab	48	0.676056
1668	720575940633532447	MeTu4c_R	93	Mathias Wernet Lab	27	0.290323
1669	720575940633532447	MeTu4c_R	93	Sung Soo Kim Lab	56	0.602151
1670	720575940633837779	MeTu4c_R	17	Mathias Wernet Lab	3	0.176471
1671	720575940633837779	MeTu4c_R	17	Sung Soo Kim Lab	14	0.823529
1672	720575940622182732	MeTu4c_R	36	Mala Murthy Lab, Sebastian Seung Lab	18	0.5
1673	720575940622182732	MeTu4c_R	36	Mathias Wernet Lab	7	0.194444
1674	720575940622182732	MeTu4c_R	36	Sung Soo Kim Lab	11	0.305556
1675	720575940604007392	MeTu4c_R	24	Mala Murthy Lab, Sebastian Seung Lab	3	0.125
1676	720575940604007392	MeTu4c_R	24	Sung Soo Kim Lab	21	0.875
1677	720575940627619687	MeTu4c_R	3	Mala Murthy Lab, Sebastian Seung Lab	2	0.666667
1678	720575940627619687	MeTu4c_R	3	Sung Soo Kim Lab	1	0.333333
1679	720575940624369642	MeTu4c_R	19	Gerit Linneweber Lab	5	0.263158
1680	720575940624369642	MeTu4c_R	19	Mala Murthy Lab, Sebastian Seung Lab	7	0.368421
1681	720575940624369642	MeTu4c_R	19	Sung Soo Kim Lab	7	0.368421
1682	720575940619130909	MeTu4c_R	66	Mala Murthy Lab, Sebastian Seung Lab	17	0.257576
1683	720575940619130909	MeTu4c_R	66	Sung Soo Kim Lab	49	0.742424
1684	720575940634827188	MeTu4c_R	5	Mala Murthy Lab, Sebastian Seung Lab	2	0.4
1685	720575940634827188	MeTu4c_R	5	Sung Soo Kim Lab	3	0.6
1686	720575940635647630	MeTu4c_R	38	Mala Murthy Lab, Sebastian Seung Lab	12	0.315789
1687	720575940635647630	MeTu4c_R	38	Sung Soo Kim Lab	26	0.684211
1688	720575940616445638	MeTu4c_R	48	Mathias Wernet Lab	15	0.3125
1689	720575940616445638	MeTu4c_R	48	Sung Soo Kim Lab	31	0.645833
1690	720575940643051405	MeTu4c_R	64	Sung Soo Kim Lab	59	0.921875
1691	720575940627911273	MeTu4c_R	17	Mala Murthy Lab, Sebastian Seung Lab	5	0.294118
1692	720575940627911273	MeTu4c_R	17	Sung Soo Kim Lab	12	0.705882
1693	720575940607603548	MeTu4c_R	86	Mathias Wernet Lab	34	0.395349
1694	720575940607603548	MeTu4c_R	86	Sung Soo Kim Lab	52	0.604651
1695	720575940620660901	MeTu4c_R	40	Mala Murthy Lab, Sebastian Seung Lab	25	0.625
1696	720575940620660901	MeTu4c_R	40	Sung Soo Kim Lab	14	0.35
1697	720575940617979682	MeTu4c_R	70	Mala Murthy Lab, Sebastian Seung Lab	7	0.1
1698	720575940617979682	MeTu4c_R	70	Mathias Wernet Lab	9	0.128571
1699	720575940617979682	MeTu4c_R	70	Sung Soo Kim Lab	54	0.771429
1700	720575940629756524	MeTu4c_R	136	Mathias Wernet Lab	109	0.801471
1701	720575940629756524	MeTu4c_R	136	Sung Soo Kim Lab	22	0.161765
1702	720575940622760717	MeTu4c_R	33	Mala Murthy Lab, Sebastian Seung Lab	29	0.878788
1703	720575940628787815	MeTu4c_R	74	Sung Soo Kim Lab	68	0.918919
1704	720575940644157600	MeTu4c_R	17	Mala Murthy Lab, Sebastian Seung Lab	9	0.529412
1705	720575940644157600	MeTu4c_R	17	Mathias Wernet Lab	2	0.117647
1706	720575940644157600	MeTu4c_R	17	Sung Soo Kim Lab	5	0.294118
1707	720575940620534710	MeTu4c_R	11	Mala Murthy Lab, Sebastian Seung Lab	3	0.272727
1708	720575940620534710	MeTu4c_R	11	Sung Soo Kim Lab	8	0.727273
1709	720575940640040832	MeTu4c_R	26	Mala Murthy Lab, Sebastian Seung Lab	5	0.192308
1710	720575940640040832	MeTu4c_R	26	Mathias Wernet Lab	4	0.153846
1711	720575940640040832	MeTu4c_R	26	Sung Soo Kim Lab	17	0.653846
1712	720575940627920719	MeTu4c_R	14	Mala Murthy Lab, Sebastian Seung Lab	8	0.571429
1713	720575940627920719	MeTu4c_R	14	Mathias Wernet Lab	2	0.142857
1714	720575940627920719	MeTu4c_R	14	Sung Soo Kim Lab	4	0.285714
1715	720575940619442113	MeTu4c_R	90	Mathias Wernet Lab	73	0.811111
1716	720575940619442113	MeTu4c_R	90	Sung Soo Kim Lab	12	0.133333
1717	720575940622516971	MeTu4c_R	12	Mala Murthy Lab, Sebastian Seung Lab	4	0.333333
1718	720575940622516971	MeTu4c_R	12	Sung Soo Kim Lab	8	0.666667
1719	720575940627051536	MeTu4c_R	22	Mala Murthy Lab, Sebastian Seung Lab	8	0.363636
1720	720575940627051536	MeTu4c_R	22	Sung Soo Kim Lab	14	0.636364
1721	720575940638341198	MeTu4c_R	19	Mala Murthy Lab, Sebastian Seung Lab	19	1
1722	720575940626452220	MeTu4c_R	9	Sung Soo Kim Lab	9	1
1723	720575940627322627	MeTu4c_R	32	Mala Murthy Lab, Sebastian Seung Lab	11	0.34375
1724	720575940627322627	MeTu4c_R	32	Sung Soo Kim Lab	20	0.625
1725	720575940618758592	MeTu4c_R	6	Sung Soo Kim Lab	6	1
1726	720575940616021899	MeTu4c_R	83	Mathias Wernet Lab	67	0.807229
1727	720575940616021899	MeTu4c_R	83	Sung Soo Kim Lab	16	0.192771
1728	720575940623275593	MeTu4c_R	15	Mala Murthy Lab, Sebastian Seung Lab	4	0.266667
1729	720575940623275593	MeTu4c_R	15	Mathias Wernet Lab	10	0.666667
1730	720575940639039184	MeTu4c_R	21	Mala Murthy Lab, Sebastian Seung Lab	3	0.142857
1731	720575940639039184	MeTu4c_R	21	Sung Soo Kim Lab	18	0.857143
1732	720575940618964672	MeTu4c_R	12	Mathias Wernet Lab	7	0.583333
1733	720575940618964672	MeTu4c_R	12	Sung Soo Kim Lab	5	0.416667
1734	720575940615019304	MeTu4c_R	53	Mala Murthy Lab, Sebastian Seung Lab	6	0.113208
1735	720575940615019304	MeTu4c_R	53	Mathias Wernet Lab	6	0.113208
1736	720575940615019304	MeTu4c_R	53	Sung Soo Kim Lab	41	0.773585
1737	720575940621412193	MeTu4c_R	34	Mala Murthy Lab, Sebastian Seung Lab	14	0.411765
1738	720575940621412193	MeTu4c_R	34	Sung Soo Kim Lab	20	0.588235
1739	720575940620989862	MeTu4c_R	27	Mala Murthy Lab, Sebastian Seung Lab	16	0.592593
1740	720575940620989862	MeTu4c_R	27	Sung Soo Kim Lab	10	0.37037
1741	720575940619072592	MeTu4c_R	25	Mala Murthy Lab, Sebastian Seung Lab	12	0.48
1742	720575940619072592	MeTu4c_R	25	Sung Soo Kim Lab	13	0.52
1743	720575940631479460	MeTu4c_R	75	Mala Murthy Lab, Sebastian Seung Lab	12	0.16
1744	720575940631479460	MeTu4c_R	75	Mathias Wernet Lab	46	0.613333
1745	720575940631479460	MeTu4c_R	75	Sung Soo Kim Lab	17	0.226667
1746	720575940622814588	MeTu4c_R	64	Mala Murthy Lab, Sebastian Seung Lab	12	0.1875
1747	720575940622814588	MeTu4c_R	64	Mathias Wernet Lab	19	0.296875
1748	720575940622814588	MeTu4c_R	64	Sung Soo Kim Lab	32	0.5
1749	720575940629083643	MeTu4c_R	3	Gerit Linneweber Lab	2	0.666667
1750	720575940629083643	MeTu4c_R	3	Sung Soo Kim Lab	1	0.333333
1751	720575940628565320	MeTu4c_R	27	Mala Murthy Lab, Sebastian Seung Lab	8	0.296296
1752	720575940628565320	MeTu4c_R	27	Sung Soo Kim Lab	19	0.703704
1753	720575940622155204	MeTu4d_L	48	Mala Murthy Lab, Sebastian Seung Lab	16	0.333333
1754	720575940622155204	MeTu4d_L	48	Sung Soo Kim Lab	32	0.666667
1755	720575940635700375	MeTu4d_L	58	Mala Murthy Lab, Sebastian Seung Lab	40	0.689655
1756	720575940635700375	MeTu4d_L	58	Mathias Wernet Lab	16	0.275862
1757	720575940608448348	MeTu4d_L	38	Mala Murthy Lab, Sebastian Seung Lab	14	0.368421
1758	720575940608448348	MeTu4d_L	38	Sung Soo Kim Lab	24	0.631579
1759	720575940649720441	MeTu4d_L	26	Mala Murthy Lab, Sebastian Seung Lab	8	0.307692
1760	720575940649720441	MeTu4d_L	26	Mathias Wernet Lab	16	0.615385
1761	720575940610242884	MeTu4d_L	59	Mala Murthy Lab, Sebastian Seung Lab	20	0.338983
1762	720575940610242884	MeTu4d_L	59	Sung Soo Kim Lab	36	0.610169
1763	720575940640251811	MeTu4d_L	39	Greg Jefferis Lab	9	0.230769
1764	720575940640251811	MeTu4d_L	39	Mala Murthy Lab, Sebastian Seung Lab	22	0.564103
1765	720575940640251811	MeTu4d_L	39	Sung Soo Kim Lab	8	0.205128
1766	720575940618793985	MeTu4d_L	29	Mala Murthy Lab, Sebastian Seung Lab	19	0.655172
1767	720575940618793985	MeTu4d_L	29	Sung Soo Kim Lab	10	0.344828
1768	720575940611153272	MeTu4d_L	41	Mala Murthy Lab, Sebastian Seung Lab	22	0.536585
1769	720575940611153272	MeTu4d_L	41	Sung Soo Kim Lab	19	0.463415
1770	720575940635566015	MeTu4d_L	18	Mala Murthy Lab, Sebastian Seung Lab	2	0.111111
1771	720575940635566015	MeTu4d_L	18	Sung Soo Kim Lab	16	0.888889
1772	720575940623024776	MeTu4d_L	61	Mala Murthy Lab, Sebastian Seung Lab	11	0.180328
1773	720575940623024776	MeTu4d_L	61	Sung Soo Kim Lab	50	0.819672
1774	720575940614094303	MeTu4d_L	47	Mala Murthy Lab, Sebastian Seung Lab	29	0.617021
1775	720575940614094303	MeTu4d_L	47	Sung Soo Kim Lab	17	0.361702
1776	720575940642619080	MeTu4d_L	32	Mala Murthy Lab, Sebastian Seung Lab	21	0.65625
1777	720575940642619080	MeTu4d_L	32	Sung Soo Kim Lab	9	0.28125
1778	720575940633755044	MeTu4d_L	44	Mala Murthy Lab, Sebastian Seung Lab	33	0.75
1779	720575940633755044	MeTu4d_L	44	Mathias Wernet Lab	6	0.136364
1780	720575940616438877	MeTu4d_L	26	Mala Murthy Lab	4	0.153846
1781	720575940616438877	MeTu4d_L	26	Mala Murthy Lab, Sebastian Seung Lab	10	0.384615
1782	720575940616438877	MeTu4d_L	26	Sung Soo Kim Lab	11	0.423077
1783	720575940641297653	MeTu4d_L	66	Mala Murthy Lab, Sebastian Seung Lab	41	0.621212
1784	720575940641297653	MeTu4d_L	66	Sung Soo Kim Lab	25	0.378788
1785	720575940620574317	MeTu4d_L	35	Mala Murthy Lab, Sebastian Seung Lab	28	0.8
1786	720575940620574317	MeTu4d_L	35	Sung Soo Kim Lab	7	0.2
1787	720575940614023490	MeTu4d_L	23	Mala Murthy Lab, Sebastian Seung Lab	16	0.695652
1788	720575940614023490	MeTu4d_L	23	Sung Soo Kim Lab	7	0.304348
1789	720575940615998557	MeTu4d_L	12	Mathias Wernet Lab	2	0.166667
1790	720575940615998557	MeTu4d_L	12	Sung Soo Kim Lab	9	0.75
1791	720575940607664853	MeTu4d_L	25	Mala Murthy Lab, Sebastian Seung Lab	8	0.32
1792	720575940607664853	MeTu4d_L	25	Sung Soo Kim Lab	16	0.64
1793	720575940621609430	MeTu4d_R	64	Mathias Wernet Lab	13	0.203125
1794	720575940621609430	MeTu4d_R	64	Sung Soo Kim Lab	51	0.796875
1795	720575940629819855	MeTu4d_R	37	Sung Soo Kim Lab	36	0.972973
1796	720575940633372499	MeTu4d_R	19	Mala Murthy Lab, Sebastian Seung Lab	10	0.526316
1797	720575940633372499	MeTu4d_R	19	Sung Soo Kim Lab	9	0.473684
1798	720575940622807646	MeTu4d_R	32	Mala Murthy Lab, Sebastian Seung Lab	7	0.21875
1799	720575940622807646	MeTu4d_R	32	Mathias Wernet Lab	14	0.4375
1800	720575940622807646	MeTu4d_R	32	Sung Soo Kim Lab	11	0.34375
1801	720575940621250651	MeTu4d_R	124	Mathias Wernet Lab	19	0.153226
1802	720575940621250651	MeTu4d_R	124	Sung Soo Kim Lab	105	0.846774
1803	720575940622383198	MeTu4d_R	13	Sung Soo Kim Lab	13	1
1804	720575940633295967	MeTu4d_R	13	Sung Soo Kim Lab	12	0.923077
1805	720575940621648993	MeTu4d_R	13	Mala Murthy Lab, Sebastian Seung Lab	5	0.384615
1806	720575940621648993	MeTu4d_R	13	Sung Soo Kim Lab	8	0.615385
1807	720575940612778649	MeTu4d_R	4	Mala Murthy Lab, Sebastian Seung Lab	1	0.25
1808	720575940612778649	MeTu4d_R	4	Sung Soo Kim Lab	3	0.75
1809	720575940647352196	MeTu4d_R	46	Mala Murthy Lab, Sebastian Seung Lab	6	0.130435
1810	720575940647352196	MeTu4d_R	46	Mathias Wernet Lab	18	0.391304
1811	720575940647352196	MeTu4d_R	46	Sung Soo Kim Lab	22	0.478261
1812	720575940614282705	MeTu4d_R	44	Mala Murthy Lab, Sebastian Seung Lab	6	0.136364
1813	720575940614282705	MeTu4d_R	44	Sung Soo Kim Lab	38	0.863636
1814	720575940609307147	MeTu4d_R	15	Mala Murthy Lab, Sebastian Seung Lab	3	0.2
1815	720575940609307147	MeTu4d_R	15	Sung Soo Kim Lab	12	0.8
1816	720575940630662442	MeTu4d_R	16	Sung Soo Kim Lab	15	0.9375
1817	720575940625781396	MeTu4d_R	30	Mala Murthy Lab, Sebastian Seung Lab	15	0.5
1818	720575940625781396	MeTu4d_R	30	Mathias Wernet Lab	10	0.333333
1819	720575940625781396	MeTu4d_R	30	Sung Soo Kim Lab	5	0.166667
1820	720575940631077480	MeTu4d_R	25	Mala Murthy Lab, Sebastian Seung Lab	17	0.68
1821	720575940631077480	MeTu4d_R	25	Sung Soo Kim Lab	7	0.28
1822	720575940626588106	MeTu4d_R	7	Mala Murthy Lab, Sebastian Seung Lab	1	0.142857
1823	720575940626588106	MeTu4d_R	7	Sung Soo Kim Lab	6	0.857143
1824	720575940608365698	MeTu4d_R	30	Mala Murthy Lab, Sebastian Seung Lab	19	0.633333
1825	720575940608365698	MeTu4d_R	30	Sung Soo Kim Lab	11	0.366667
1826	720575940636083380	MeTu4d_R	58	Mathias Wernet Lab	7	0.12069
1827	720575940636083380	MeTu4d_R	58	Sung Soo Kim Lab	51	0.87931
1828	720575940619807983	MeTu_incomplete_R	5	Mala Murthy Lab, Sebastian Seung Lab	1	0.2
1829	720575940619807983	MeTu_incomplete_R	5	Sung Soo Kim Lab	4	0.8
1830	720575940643251236	TuBu01_L	41	Mathias Wernet Lab	37	0.902439
1831	720575940635121433	TuBu01_L	22	Mathias Wernet Lab	20	0.909091
1832	720575940615973076	TuBu01_L	32	Mathias Wernet Lab	21	0.65625
1833	720575940615973076	TuBu01_L	32	Sung Soo Kim Lab	11	0.34375
1834	720575940640124379	TuBu01_L	25	Mathias Wernet Lab	21	0.84
1835	720575940606670859	TuBu01_L	24	Mathias Wernet Lab	16	0.666667
1836	720575940606670859	TuBu01_L	24	Sung Soo Kim Lab	6	0.25
1837	720575940610437093	TuBu01_L	35	Mala Murthy Lab, Sebastian Seung Lab	7	0.2
1838	720575940610437093	TuBu01_L	35	Mathias Wernet Lab	27	0.771429
1839	720575940638048419	TuBu01_R	12	Mathias Wernet Lab	8	0.666667
1840	720575940638048419	TuBu01_R	12	Sung Soo Kim Lab	4	0.333333
1841	720575940615072943	TuBu01_R	13	Mathias Wernet Lab	6	0.461538
1842	720575940615072943	TuBu01_R	13	Sung Soo Kim Lab	6	0.461538
1843	720575940640234203	TuBu01_R	40	Mathias Wernet Lab	15	0.375
1844	720575940640234203	TuBu01_R	40	Sung Soo Kim Lab	25	0.625
1845	720575940631993555	TuBu01_R	21	Sung Soo Kim Lab	21	1
1846	720575940618570661	TuBu01_R	31	Mathias Wernet Lab	5	0.16129
1847	720575940618570661	TuBu01_R	31	Sung Soo Kim Lab	26	0.83871
1848	720575940632566355	TuBu02_L	20	Greg Jefferis Lab	5	0.25
1849	720575940632566355	TuBu02_L	20	Mala Murthy Lab, Sebastian Seung Lab	7	0.35
1850	720575940632566355	TuBu02_L	20	Sung Soo Kim Lab	8	0.4
1851	720575940628275500	TuBu02_L	14	Mala Murthy Lab, Sebastian Seung Lab	6	0.428571
1852	720575940628275500	TuBu02_L	14	Sung Soo Kim Lab	7	0.5
1853	720575940626007573	TuBu02_L	14	Mala Murthy Lab, Sebastian Seung Lab	6	0.428571
1854	720575940626007573	TuBu02_L	14	Sung Soo Kim Lab	7	0.5
1855	720575940623619335	TuBu02_L	25	Greg Jefferis Lab, Rachel Wilson Lab	15	0.6
1856	720575940623619335	TuBu02_L	25	Sung Soo Kim Lab	9	0.36
1857	720575940631148589	TuBu02_L	10	Greg Jefferis Lab	4	0.4
1858	720575940631148589	TuBu02_L	10	Sung Soo Kim Lab	6	0.6
1859	720575940626925843	TuBu02_R	7	Mathias Wernet Lab	4	0.571429
1860	720575940626925843	TuBu02_R	7	Sung Soo Kim Lab	3	0.428571
1861	720575940611971058	TuBu02_R	10	Mathias Wernet Lab	6	0.6
1862	720575940611971058	TuBu02_R	10	Sung Soo Kim Lab	4	0.4
1863	720575940640370128	TuBu02_R	15	Mathias Wernet Lab	2	0.133333
1864	720575940640370128	TuBu02_R	15	Sung Soo Kim Lab	12	0.8
1865	720575940613129322	TuBu02_R	2	Mala Murthy Lab, Sebastian Seung Lab	1	0.5
1866	720575940613129322	TuBu02_R	2	Mathias Wernet Lab	1	0.5
1867	720575940624592934	TuBu02_R	9	Greg Jefferis Lab	1	0.111111
1868	720575940624592934	TuBu02_R	9	Mala Murthy Lab, Sebastian Seung Lab	2	0.222222
1869	720575940624592934	TuBu02_R	9	Mathias Wernet Lab	1	0.111111
1870	720575940624592934	TuBu02_R	9	Sung Soo Kim Lab	5	0.555556
1871	720575940629875247	TuBu02_R	2	Sung Soo Kim Lab	2	1
1872	720575940621052118	TuBu03_L	21	Greg Jefferis Lab	6	0.285714
1873	720575940621052118	TuBu03_L	21	Sung Soo Kim Lab	13	0.619048
1874	720575940625805906	TuBu03_L	12	Sung Soo Kim Lab	9	0.75
1875	720575940619215451	TuBu03_L	21	Sung Soo Kim Lab	18	0.857143
1876	720575940620105498	TuBu03_L	17	Greg Jefferis Lab, Rachel Wilson Lab	12	0.705882
1877	720575940620105498	TuBu03_L	17	Mala Murthy Lab, Sebastian Seung Lab	4	0.235294
1878	720575940621656966	TuBu03_L	15	Sung Soo Kim Lab	13	0.866667
1879	720575940617546619	TuBu03_L	28	Mala Murthy Lab, Sebastian Seung Lab	23	0.821429
1880	720575940617546619	TuBu03_L	28	Sung Soo Kim Lab	4	0.142857
1881	720575940629133820	TuBu03_L	22	Sung Soo Kim Lab	19	0.863636
1882	720575940613116778	TuBu03_L	7	Greg Jefferis Lab	2	0.285714
1883	720575940613116778	TuBu03_L	7	Sung Soo Kim Lab	5	0.714286
1884	720575940609579470	TuBu03_L	21	Greg Jefferis Lab	4	0.190476
1885	720575940609579470	TuBu03_L	21	Sung Soo Kim Lab	16	0.761905
1886	720575940636779753	TuBu03_L	18	Sung Soo Kim Lab	16	0.888889
1887	720575940628078908	TuBu03_L	9	Greg Jefferis Lab	2	0.222222
1888	720575940628078908	TuBu03_L	9	Mala Murthy Lab, Sebastian Seung Lab	2	0.222222
1889	720575940628078908	TuBu03_L	9	Sung Soo Kim Lab	5	0.555556
1890	720575940612324333	TuBu03_L	22	Mala Murthy Lab, Sebastian Seung Lab	3	0.136364
1891	720575940612324333	TuBu03_L	22	Mathias Wernet Lab	3	0.136364
1892	720575940612324333	TuBu03_L	22	Sung Soo Kim Lab	15	0.681818
1893	720575940633305951	TuBu03_L	22	Greg Jefferis Lab	4	0.181818
1894	720575940633305951	TuBu03_L	22	Sung Soo Kim Lab	17	0.772727
1895	720575940623109612	TuBu03_R	5	Greg Jefferis Lab	3	0.6
1896	720575940623109612	TuBu03_R	5	Sung Soo Kim Lab	2	0.4
1897	720575940626048540	TuBu03_R	15	Mala Murthy Lab, Sebastian Seung Lab	9	0.6
1898	720575940626048540	TuBu03_R	15	Sung Soo Kim Lab	4	0.266667
1899	720575940611969773	TuBu03_R	15	Mala Murthy Lab, Sebastian Seung Lab	4	0.266667
1900	720575940611969773	TuBu03_R	15	Sung Soo Kim Lab	11	0.733333
1901	720575940610931058	TuBu03_R	3	Greg Jefferis Lab	2	0.666667
1902	720575940610931058	TuBu03_R	3	Sung Soo Kim Lab	1	0.333333
1903	720575940631822663	TuBu03_R	6	Greg Jefferis Lab	1	0.166667
1904	720575940631822663	TuBu03_R	6	Mathias Wernet Lab	1	0.166667
1905	720575940631822663	TuBu03_R	6	Sung Soo Kim Lab	4	0.666667
1906	720575940641663696	TuBu03_R	8	Greg Jefferis Lab	5	0.625
1907	720575940641663696	TuBu03_R	8	Mala Murthy Lab, Sebastian Seung Lab	1	0.125
1908	720575940641663696	TuBu03_R	8	Sung Soo Kim Lab	2	0.25
1909	720575940631831879	TuBu03_R	13	Sung Soo Kim Lab	11	0.846154
1910	720575940618733377	TuBu03_R	2	Sung Soo Kim Lab	2	1
1911	720575940629469378	TuBu03_R	3	Mathias Wernet Lab	1	0.333333
1912	720575940629469378	TuBu03_R	3	Sung Soo Kim Lab	2	0.666667
1913	720575940610659045	TuBu03_R	13	Sung Soo Kim Lab	11	0.846154
1914	720575940606697858	TuBu03_R	4	Greg Jefferis Lab	3	0.75
1915	720575940606697858	TuBu03_R	4	Mathias Wernet Lab	1	0.25
1916	720575940604969161	TuBu03_R	5	Greg Jefferis Lab	4	0.8
1917	720575940604969161	TuBu03_R	5	Sung Soo Kim Lab	1	0.2
1918	720575940627640475	TuBu04_L	9	Greg Jefferis Lab	4	0.444444
1919	720575940627640475	TuBu04_L	9	Greg Jefferis Lab, Rachel Wilson Lab	2	0.222222
1920	720575940627640475	TuBu04_L	9	Mala Murthy Lab, Sebastian Seung Lab	2	0.222222
1921	720575940627640475	TuBu04_L	9	Sung Soo Kim Lab	1	0.111111
1922	720575940618014343	TuBu04_L	12	Greg Jefferis Lab, Rachel Wilson Lab	9	0.75
1923	720575940618014343	TuBu04_L	12	Mala Murthy Lab, Sebastian Seung Lab	2	0.166667
1924	720575940638612190	TuBu04_L	45	Sung Soo Kim Lab	41	0.911111
1925	720575940644525859	TuBu04_L	5	Greg Jefferis Lab	4	0.8
1926	720575940644525859	TuBu04_L	5	Mathias Wernet Lab	1	0.2
1927	720575940643182372	TuBu04_R	9	Mala Murthy Lab, Sebastian Seung Lab	1	0.111111
1928	720575940643182372	TuBu04_R	9	Sung Soo Kim Lab	8	0.888889
1929	720575940612942998	TuBu04_R	3	Mala Murthy Lab, Sebastian Seung Lab	2	0.666667
1930	720575940612942998	TuBu04_R	3	Sung Soo Kim Lab	1	0.333333
1931	720575940617644372	TuBu04_R	6	Greg Jefferis Lab	1	0.166667
1932	720575940617644372	TuBu04_R	6	Mathias Wernet Lab	1	0.166667
1933	720575940617644372	TuBu04_R	6	Sung Soo Kim Lab	4	0.666667
1934	720575940613090710	TuBu04_R	18	Mala Murthy Lab, Sebastian Seung Lab	6	0.333333
1935	720575940613090710	TuBu04_R	18	Sung Soo Kim Lab	11	0.611111
1936	720575940625848330	TuBu04_R	31	Sung Soo Kim Lab	29	0.935484
1937	720575940630144323	TuBu05_L	18	Greg Jefferis Lab	6	0.333333
1938	720575940630144323	TuBu05_L	18	Sung Soo Kim Lab	11	0.611111
1939	720575940622062474	TuBu05_L	7	Greg Jefferis Lab	1	0.142857
1940	720575940622062474	TuBu05_L	7	Mala Murthy Lab, Sebastian Seung Lab	1	0.142857
1941	720575940622062474	TuBu05_L	7	Sung Soo Kim Lab	5	0.714286
1942	720575940625503369	TuBu05_L	16	Greg Jefferis Lab	3	0.1875
1943	720575940625503369	TuBu05_L	16	Sung Soo Kim Lab	13	0.8125
1944	720575940621696708	TuBu05_L	17	Mala Murthy Lab, Sebastian Seung Lab	2	0.117647
1945	720575940621696708	TuBu05_L	17	Sung Soo Kim Lab	14	0.823529
1946	720575940631124397	TuBu05_L	5	Greg Jefferis Lab	2	0.4
1947	720575940631124397	TuBu05_L	5	Mala Murthy Lab, Sebastian Seung Lab	1	0.2
1948	720575940631124397	TuBu05_L	5	Sung Soo Kim Lab	2	0.4
1949	720575940621172941	TuBu05_L	12	Greg Jefferis Lab	2	0.166667
1950	720575940621172941	TuBu05_L	12	Sung Soo Kim Lab	10	0.833333
1951	720575940615957393	TuBu05_R	9	Greg Jefferis Lab	1	0.111111
1952	720575940615957393	TuBu05_R	9	Sung Soo Kim Lab	8	0.888889
1953	720575940620182305	TuBu05_R	2	Greg Jefferis Lab	2	1
1954	720575940621116039	TuBu05_R	31	Sung Soo Kim Lab	30	0.967742
1955	720575940635068046	TuBu05_R	9	Sung Soo Kim Lab	9	1
1956	720575940631824455	TuBu05_R	17	Mala Murthy Lab, Sebastian Seung Lab	3	0.176471
1957	720575940631824455	TuBu05_R	17	Mathias Wernet Lab	2	0.117647
1958	720575940631824455	TuBu05_R	17	Sung Soo Kim Lab	12	0.705882
1959	720575940634916709	TuBu06_L	32	Mathias Wernet Lab	22	0.6875
1960	720575940634916709	TuBu06_L	32	Sung Soo Kim Lab	10	0.3125
1961	720575940636237540	TuBu06_L	45	Mathias Wernet Lab	35	0.777778
1962	720575940636237540	TuBu06_L	45	Sung Soo Kim Lab	10	0.222222
1963	720575940626817354	TuBu06_L	32	Mathias Wernet Lab	22	0.6875
1964	720575940626817354	TuBu06_L	32	Sung Soo Kim Lab	9	0.28125
1965	720575940622494699	TuBu06_R	22	Mathias Wernet Lab	8	0.363636
1966	720575940622494699	TuBu06_R	22	Sung Soo Kim Lab	14	0.636364
1967	720575940622409991	TuBu06_R	11	Mathias Wernet Lab	4	0.363636
1968	720575940622409991	TuBu06_R	11	Sung Soo Kim Lab	6	0.545455
1969	720575940650343926	TuBu06_R	21	Mathias Wernet Lab	4	0.190476
1970	720575940650343926	TuBu06_R	21	Sung Soo Kim Lab	17	0.809524
1971	720575940606864905	TuBu06_R	42	Sung Soo Kim Lab	42	1
1972	720575940623220372	TuBu07_L	8	Mathias Wernet Lab	1	0.125
1973	720575940623220372	TuBu07_L	8	Sung Soo Kim Lab	7	0.875
1974	720575940615976861	TuBu07_L	8	Mathias Wernet Lab	7	0.875
1975	720575940615976861	TuBu07_L	8	Sung Soo Kim Lab	1	0.125
1976	720575940621501453	TuBu07_L	6	Greg Jefferis Lab	1	0.166667
1977	720575940621501453	TuBu07_L	6	Mathias Wernet Lab	1	0.166667
1978	720575940621501453	TuBu07_L	6	Sung Soo Kim Lab	4	0.666667
1979	720575940612498984	TuBu07_L	14	Sung Soo Kim Lab	13	0.928571
1980	720575940626780422	TuBu07_L	19	Greg Jefferis Lab	2	0.105263
1981	720575940626780422	TuBu07_L	19	Mathias Wernet Lab	8	0.421053
1982	720575940626780422	TuBu07_L	19	Sung Soo Kim Lab	9	0.473684
1983	720575940627778137	TuBu07_L	29	Mathias Wernet Lab	6	0.206897
1984	720575940627778137	TuBu07_L	29	Sung Soo Kim Lab	23	0.793103
1985	720575940618994603	TuBu07_L	15	Mathias Wernet Lab	4	0.266667
1986	720575940618994603	TuBu07_L	15	Sung Soo Kim Lab	11	0.733333
1987	720575940620423518	TuBu07_L	9	Mathias Wernet Lab	5	0.555556
1988	720575940620423518	TuBu07_L	9	Sung Soo Kim Lab	4	0.444444
1989	720575940624318757	TuBu07_L	9	Mathias Wernet Lab	6	0.666667
1990	720575940624318757	TuBu07_L	9	Sung Soo Kim Lab	3	0.333333
1991	720575940619172079	TuBu07_R	11	Greg Jefferis Lab, Scott Waddell Lab	2	0.181818
1992	720575940619172079	TuBu07_R	11	Mathias Wernet Lab	5	0.454545
1993	720575940619172079	TuBu07_R	11	Sung Soo Kim Lab	4	0.363636
1994	720575940624346917	TuBu07_R	3	Sung Soo Kim Lab	3	1
1995	720575940637567822	TuBu07_R	4	Mathias Wernet Lab	3	0.75
1996	720575940637567822	TuBu07_R	4	Sung Soo Kim Lab	1	0.25
1997	720575940615846356	TuBu07_R	6	Mathias Wernet Lab	1	0.166667
1998	720575940615846356	TuBu07_R	6	Sung Soo Kim Lab	5	0.833333
[truncated: 7,426 more rows]

## Sheet: Codex Naming History
	type	hemisphere	x_coord	y_coord	z_coord	neur_id	annotations	timestamp	user_id	user_name	user_affiliation
0	MeTu1	L	59374	58612	6389	720575940628939792	MeTu1	2022-12-13	100	Dustin Garner	Sung Soo Kim Lab
1	MeTu1	L	59343	56954	6226	720575940616396191	MeTu1	2022-12-13	100	Dustin Garner	Sung Soo Kim Lab
2	MeTu1	L	61026	72908	6010	720575940610068181	MeTu1	2022-12-13	100	Dustin Garner	Sung Soo Kim Lab
3	MeTu1	L	66363	80612	5918	720575940614506927	MeTu1	2022-12-13	100	Dustin Garner	Sung Soo Kim Lab
4	MeTu1	L	58193	57757	6529	720575940635865439	MeTu1	2022-12-13	100	Dustin Garner	Sung Soo Kim Lab
5	MeTu1	L	58754	66541	6442	720575940618334365	MeTu1	2022-12-13	100	Dustin Garner	Sung Soo Kim Lab
6	MeTu1	L	60151	66799	6261	720575940632596584	MeTu1	2022-12-13	100	Dustin Garner	Sung Soo Kim Lab
7	MeTu1	L	60749	71058	6197	720575940637556581	MeTu1	2022-12-13	100	Dustin Garner	Sung Soo Kim Lab
8	MeTu1	L	60985	51932	6435	720575940620323377	MeTu1	2022-12-13	100	Dustin Garner	Sung Soo Kim Lab
9	MeTu1	L	58697	69596	6643	720575940625046089	MeTu1	2022-12-13	100	Dustin Garner	Sung Soo Kim Lab
10	MeTu1	L	62022	74936	6145	720575940627808082	MeTu1	2022-12-13	100	Dustin Garner	Sung Soo Kim Lab
11	MeTu1	L	67117	80998	6240	720575940625656039	MeTu1	2022-12-13	100	Dustin Garner	Sung Soo Kim Lab
12	MeTu1	L	60200	71509	6555	720575940612192242	MeTu1	2022-12-13	100	Dustin Garner	Sung Soo Kim Lab
13	MeTu1	L	61952	74959	6433	720575940632165138	MeTu1	2022-12-13	100	Dustin Garner	Sung Soo Kim Lab
14	MeTu1	L	61197	72481	6358	720575940644649160	MeTu1	2022-12-13	100	Dustin Garner	Sung Soo Kim Lab
15	MeTu1	L	58476	58599	6043	720575940626593768	MeTu1	2022-12-13	100	Dustin Garner	Sung Soo Kim Lab
16	MeTu1	L	59872	49933	6005	720575940626268488	MeTu1	2022-12-13	100	Dustin Garner	Sung Soo Kim Lab
17	MeTu1	L	63550	75092	5809	720575940610595034	MeTu1	2022-12-13	100	Dustin Garner	Sung Soo Kim Lab
18	MeTu1	L	60689	68055	5868	720575940625617801	MeTu1	2022-12-13	100	Dustin Garner	Sung Soo Kim Lab
19	MeTu1	L	59299	67734	6099	720575940637619056	MeTu1	2022-12-13	100	Dustin Garner	Sung Soo Kim Lab
20	MeTu1	L	65371	77786	5847	720575940628920571	MeTu1	2022-12-13	100	Dustin Garner	Sung Soo Kim Lab
21	MeTu1	L	58490	61843	6005	720575940619471424	MeTu1	2022-12-13	100	Dustin Garner	Sung Soo Kim Lab
22	MeTu1	L	60024	53936	6226	720575940624282406	MeTu1	2022-12-13	100	Dustin Garner	Sung Soo Kim Lab
23	MeTu1	L	69344	82291	5813	720575940624837220	MeTu1	2022-12-13	100	Dustin Garner	Sung Soo Kim Lab
24	MeTu1	L	59212	60946	6260	720575940628016792	MeTu1	2022-12-13	100	Dustin Garner	Sung Soo Kim Lab
25	MeTu1	L	69862	69223	5846	720575940638971369	MeTu1	2022-12-13	100	Dustin Garner	Sung Soo Kim Lab
26	MeTu1	L	61673	66505	5485	720575940610455002	MeTu1	2022-12-13	100	Dustin Garner	Sung Soo Kim Lab
27	MeTu1	L	62790	67475	5150	720575940631345751	MeTu1	2022-12-13	100	Dustin Garner	Sung Soo Kim Lab
28	MeTu1	L	60519	61330	5676	720575940626157901	MeTu1	2022-12-13	100	Dustin Garner	Sung Soo Kim Lab
29	MeTu1	L	61647	57033	5509	720575940612919806	MeTu1	2022-12-13	100	Dustin Garner	Sung Soo Kim Lab
30	MeTu1	L	62730	55769	5425	720575940655359393	MeTu1	2022-12-13	100	Dustin Garner	Sung Soo Kim Lab
31	MeTu1	L	60437	66020	5835	720575940611900950	MeTu1	2022-12-13	100	Dustin Garner	Sung Soo Kim Lab
32	MeTu1	L	59335	54971	6032	720575940645778967	MeTu1	2022-12-13	100	Dustin Garner	Sung Soo Kim Lab
33	MeTu1	L	62099	53643	5793	720575940631769039	MeTu1	2022-12-13	100	Dustin Garner	Sung Soo Kim Lab
34	MeTu1	L	62445	60221	5184	720575940621783643	MeTu1	2022-12-13	100	Dustin Garner	Sung Soo Kim Lab
35	MeTu1	L	62739	53960	5576	720575940631876695	MeTu1	2022-12-13	100	Dustin Garner	Sung Soo Kim Lab
36	MeTu1	L	62956	70040	5269	720575940631290579	MeTu1	2022-12-13	100	Dustin Garner	Sung Soo Kim Lab
37	MeTu1	L	61465	65808	5630	720575940618954331	MeTu1	2022-12-13	100	Dustin Garner	Sung Soo Kim Lab
38	MeTu1	L	65658	75145	5267	720575940634694937	MeTu1	2022-12-13	100	Dustin Garner	Sung Soo Kim Lab
39	MeTu1	L	67574	48171	5228	720575940626051516	MeTu1	2022-12-13	100	Dustin Garner	Sung Soo Kim Lab
40	MeTu1	L	60158	57691	5841	720575940623635677	MeTu1	2022-12-13	100	Dustin Garner	Sung Soo Kim Lab
41	MeTu1	L	64330	51532	5320	720575940618893332	MeTu1	2022-12-13	100	Dustin Garner	Sung Soo Kim Lab
42	MeTu1	L	62609	70064	5559	720575940625747593	MeTu1	2022-12-13	100	Dustin Garner	Sung Soo Kim Lab
43	MeTu1	L	61906	56962	5395	720575940615492667	MeTu1	2022-12-13	100	Dustin Garner	Sung Soo Kim Lab
44	MeTu1	L	62593	72423	5816	720575940638097630	MeTu1	2022-12-13	100	Dustin Garner	Sung Soo Kim Lab
45	MeTu1	L	61430	68025	5656	720575940607830211	MeTu1	2022-12-13	100	Dustin Garner	Sung Soo Kim Lab
46	MeTu1	L	61339	64338	5362	720575940613130469	MeTu1	2022-12-13	100	Dustin Garner	Sung Soo Kim Lab
47	MeTu1	L	60415	62516	5507	720575940620055089	MeTu1	2022-12-13	100	Dustin Garner	Sung Soo Kim Lab
48	MeTu1	L	61799	60284	5368	720575940628464527	MeTu1	2022-12-13	100	Dustin Garner	Sung Soo Kim Lab
49	MeTu1	L	61938	60522	5260	720575940623027092	MeTu1	2022-12-13	100	Dustin Garner	Sung Soo Kim Lab
50	MeTu1	L	63736	56749	5005	720575940628730536	MeTu1	2022-12-13	100	Dustin Garner	Sung Soo Kim Lab
51	MeTu1	L	65131	72161	4851	720575940624730520	MeTu1	2022-12-13	100	Dustin Garner	Sung Soo Kim Lab
52	MeTu1	L	63642	66761	4939	720575940640540248	MeTu1	2022-12-13	100	Dustin Garner	Sung Soo Kim Lab
53	MeTu1	L	64229	68970	5000	720575940635495575	MeTu1	2022-12-13	100	Dustin Garner	Sung Soo Kim Lab
54	MeTu1	L	63214	55125	5181	720575940621864045	MeTu1	2022-12-13	100	Dustin Garner	Sung Soo Kim Lab
55	MeTu1	L	63526	61217	4939	720575940642604836	MeTu1	2022-12-13	100	Dustin Garner	Sung Soo Kim Lab
56	MeTu1	L	64311	67419	4880	720575940631429394	MeTu1	2022-12-13	100	Dustin Garner	Sung Soo Kim Lab
57	MeTu1	L	65134	73432	5051	720575940632223563	MeTu1	2022-12-13	100	Dustin Garner	Sung Soo Kim Lab
58	MeTu1	L	62685	64472	5117	720575940623447628	MeTu1	2022-12-13	100	Dustin Garner	Sung Soo Kim Lab
59	MeTu1	L	66554	49929	5153	720575940609706702	MeTu1	2022-12-13	100	Dustin Garner	Sung Soo Kim Lab
60	MeTu1	L	65268	50170	5428	720575940626706762	MeTu1	2022-12-13	100	Dustin Garner	Sung Soo Kim Lab
61	MeTu1	L	65541	60269	4699	720575940616482461	MeTu1	2022-12-13	100	Dustin Garner	Sung Soo Kim Lab
62	MeTu1	L	67060	69390	4589	720575940630955345	MeTu1	2022-12-13	100	Dustin Garner	Sung Soo Kim Lab
63	MeTu1	L	62734	57843	5126	720575940635644826	MeTu1	2022-12-13	100	Dustin Garner	Sung Soo Kim Lab
64	MeTu1	L	64680	59176	4789	720575940615165359	MeTu1	2022-12-13	100	Dustin Garner	Sung Soo Kim Lab
65	MeTu1	L	66335	62355	4684	720575940618808349	MeTu1	2022-12-13	100	Dustin Garner	Sung Soo Kim Lab
66	MeTu1	L	65337	53074	4863	720575940618535589	MeTu1	2022-12-13	100	Dustin Garner	Sung Soo Kim Lab
67	MeTu1	L	63042	59136	5006	720575940628411447	MeTu1	2022-12-13	100	Dustin Garner	Sung Soo Kim Lab
68	MeTu1	L	67411	51477	4869	720575940624623623	MeTu1	2022-12-13	100	Dustin Garner	Sung Soo Kim Lab
69	MeTu1	L	69339	45792	5104	720575940632917677	MeTu1	2022-12-13	100	Dustin Garner	Sung Soo Kim Lab
70	MeTu1	L	65199	66736	4698	720575940634236535	MeTu1	2022-12-13	100	Dustin Garner	Sung Soo Kim Lab
71	MeTu1	L	65265	52403	5071	720575940628753685	MeTu1	2022-12-13	100	Dustin Garner	Sung Soo Kim Lab
72	MeTu1	L	64196	64254	4893	720575940629556495	MeTu1	2022-12-13	100	Dustin Garner	Sung Soo Kim Lab
73	MeTu1	L	63783	62624	4807	720575940611875112	MeTu1	2022-12-13	100	Dustin Garner	Sung Soo Kim Lab
74	MeTu1	L	65090	56268	4869	720575940609401186	MeTu1	2022-12-13	100	Dustin Garner	Sung Soo Kim Lab
75	MeTu1	L	67299	62018	4500	720575940619285414	MeTu1	2022-12-13	100	Dustin Garner	Sung Soo Kim Lab
76	MeTu1	L	65959	56399	4733	720575940620856589	MeTu1	2022-12-13	100	Dustin Garner	Sung Soo Kim Lab
77	MeTu1	L	66829	63240	4601	720575940650876025	MeTu1	2022-12-13	100	Dustin Garner	Sung Soo Kim Lab
78	MeTu1	L	67991	54701	4593	720575940620794192	MeTu1	2022-12-13	100	Dustin Garner	Sung Soo Kim Lab
79	MeTu1	L	68122	49570	4971	720575940636607736	MeTu1	2022-12-13	100	Dustin Garner	Sung Soo Kim Lab
80	MeTu1	L	68300	47116	5114	720575940615421499	MeTu1	2022-12-13	100	Dustin Garner	Sung Soo Kim Lab
81	MeTu1	L	65955	69715	4736	720575940619414766	MeTu1	2022-12-13	100	Dustin Garner	Sung Soo Kim Lab
82	MeTu1	L	70959	74565	4468	720575940628048834	MeTu1	2022-12-13	100	Dustin Garner	Sung Soo Kim Lab
83	MeTu1	L	68440	66239	4422	720575940636444479	MeTu1	2022-12-13	100	Dustin Garner	Sung Soo Kim Lab
84	MeTu1	L	69061	56394	4428	720575940625156752	MeTu1	2022-12-13	100	Dustin Garner	Sung Soo Kim Lab
85	MeTu1	L	69397	71735	4501	720575940625881832	MeTu1	2022-12-13	100	Dustin Garner	Sung Soo Kim Lab
86	MeTu1	L	67276	59737	4508	720575940633370975	MeTu1	2022-12-13	100	Dustin Garner	Sung Soo Kim Lab
87	MeTu1	L	68508	62622	4383	720575940624187135	MeTu1	2022-12-13	100	Dustin Garner	Sung Soo Kim Lab
88	MeTu1	L	68100	59670	4391	720575940618031307	MeTu1	2022-12-13	100	Dustin Garner	Sung Soo Kim Lab
89	MeTu1	L	66353	58498	4610	720575940618990107	MeTu1	2022-12-13	100	Dustin Garner	Sung Soo Kim Lab
90	MeTu1	L	68599	53171	4655	720575940603372460	MeTu1	2022-12-13	100	Dustin Garner	Sung Soo Kim Lab
91	MeTu1	L	69163	70312	4396	720575940605630850	MeTu1	2022-12-13	100	Dustin Garner	Sung Soo Kim Lab
92	MeTu1	L	70224	50925	4498	720575940626925297	MeTu1	2022-12-13	100	Dustin Garner	Sung Soo Kim Lab
93	MeTu1	L	70988	67779	4283	720575940615681083	MeTu1	2022-12-13	100	Dustin Garner	Sung Soo Kim Lab
94	MeTu1	L	70740	60705	4295	720575940628145234	MeTu1	2022-12-13	100	Dustin Garner	Sung Soo Kim Lab
95	MeTu1	L	73282	70463	4130	720575940606921995	MeTu1	2022-12-13	100	Dustin Garner	Sung Soo Kim Lab
96	MeTu1	L	73032	61187	4133	720575940628162888	MeTu1	2022-12-13	100	Dustin Garner	Sung Soo Kim Lab
97	MeTu1	L	70443	48903	4762	720575940619423585	MeTu1	2022-12-13	100	Dustin Garner	Sung Soo Kim Lab
98	MeTu1	L	69524	51140	4675	720575940633116095	MeTu1	2022-12-13	100	Dustin Garner	Sung Soo Kim Lab
99	MeTu1	L	72210	58704	4188	720575940616351298	MeTu1	2022-12-13	100	Dustin Garner	Sung Soo Kim Lab
100	MeTu1	L	71136	63921	4183	720575940632604828	MeTu1	2022-12-13	100	Dustin Garner	Sung Soo Kim Lab
101	MeTu1	L	71386	46904	4771	720575940637679549	MeTu1	2022-12-13	100	Dustin Garner	Sung Soo Kim Lab
102	MeTu1	L	71206	65046	4226	720575940615952790	MeTu1	2022-12-13	100	Dustin Garner	Sung Soo Kim Lab
103	MeTu1	L	70783	55953	4354	720575940624360957	MeTu1	2022-12-13	100	Dustin Garner	Sung Soo Kim Lab
104	MeTu1	L	74918	63621	4011	720575940638183795	MeTu1	2022-12-13	100	Dustin Garner	Sung Soo Kim Lab
105	MeTu1	L	75317	58367	4042	720575940632893580	MeTu1	2022-12-13	100	Dustin Garner	Sung Soo Kim Lab
106	MeTu1	L	74490	60337	4072	720575940612494997	MeTu1	2022-12-13	100	Dustin Garner	Sung Soo Kim Lab
107	MeTu1	L	77820	60116	3905	720575940620377588	MeTu1	2022-12-13	100	Dustin Garner	Sung Soo Kim Lab
108	MeTu1	L	72217	55843	4277	720575940612296654	MeTu1	2022-12-13	100	Dustin Garner	Sung Soo Kim Lab
109	MeTu1	L	72328	53386	4375	720575940611218478	MeTu1	2022-12-13	100	Dustin Garner	Sung Soo Kim Lab
110	MeTu1	L	75486	51214	4283	720575940621743812	MeTu1	2022-12-13	100	Dustin Garner	Sung Soo Kim Lab
111	MeTu1	L	74152	47491	4578	720575940628419372	MeTu1	2022-12-13	100	Dustin Garner	Sung Soo Kim Lab
112	MeTu1	L	76489	55530	4031	720575940621652902	MeTu1	2022-12-13	100	Dustin Garner	Sung Soo Kim Lab
113	MeTu1	L	73334	65866	4123	720575940613509343	MeTu1	2022-12-13	100	Dustin Garner	Sung Soo Kim Lab
114	MeTu1	L	80566	61971	3811	720575940621128045	MeTu1	2022-12-13	100	Dustin Garner	Sung Soo Kim Lab
115	MeTu1	L	79321	50209	4220	720575940614374952	MeTu1	2022-12-13	100	Dustin Garner	Sung Soo Kim Lab
116	MeTu1	L	79974	59518	3801	720575940633334867	MeTu1	2022-12-13	100	Dustin Garner	Sung Soo Kim Lab
117	MeTu1	L	78473	62147	3870	720575940637054554	MeTu1	2022-12-13	100	Dustin Garner	Sung Soo Kim Lab
118	MeTu1	L	76908	52336	4203	720575940621033637	MeTu1	2022-12-13	100	Dustin Garner	Sung Soo Kim Lab
119	MeTu1	L	75014	49047	4430	720575940621102318	MeTu1	2022-12-13	100	Dustin Garner	Sung Soo Kim Lab
120	MeTu1	L	78029	51237	4167	720575940639015770	MeTu1	2022-12-13	100	Dustin Garner	Sung Soo Kim Lab
121	MeTu1	R	203762	65391	5367	720575940607245186	MeTu1	2022-12-13	100	Dustin Garner	Sung Soo Kim Lab
122	MeTu1	R	199799	82120	5275	720575940613739586	MeTu1	2022-12-13	100	Dustin Garner	Sung Soo Kim Lab
123	MeTu1	R	201612	55300	5372	720575940612572822	MeTu1	2022-12-13	100	Dustin Garner	Sung Soo Kim Lab
124	MeTu1	R	203089	74702	5481	720575940604885792	MeTu1	2022-12-13	100	Dustin Garner	Sung Soo Kim Lab
125	MeTu1	R	196068	87360	5224	720575940623958271	MeTu1	2022-12-13	100	Dustin Garner	Sung Soo Kim Lab
126	MeTu1	R	201645	55596	5696	720575940661320065	MeTu1	2022-12-13	100	Dustin Garner	Sung Soo Kim Lab
127	MeTu1	R	203197	73592	5125	720575940637535677	MeTu1	2022-12-13	100	Dustin Garner	Sung Soo Kim Lab
128	MeTu1	R	204078	61146	5333	720575940629765418	MeTu1	2022-12-13	100	Dustin Garner	Sung Soo Kim Lab
129	MeTu1	R	201110	78976	5300	720575940625704231	MeTu1	2022-12-13	100	Dustin Garner	Sung Soo Kim Lab
130	MeTu1	R	202096	56121	5168	720575940620553229	MeTu1	2022-12-13	100	Dustin Garner	Sung Soo Kim Lab
131	MeTu1	R	203146	76441	5263	720575940607509449	MeTu1	2022-12-13	100	Dustin Garner	Sung Soo Kim Lab
132	MeTu1	R	201864	74533	4838	720575940623262025	MeTu1	2022-12-13	100	Dustin Garner	Sung Soo Kim Lab
133	MeTu1	R	203780	62546	5066	720575940631102428	MeTu1	2022-12-13	100	Dustin Garner	Sung Soo Kim Lab
134	MeTu1	R	203954	66168	5594	720575940613428197	MeTu1	2022-12-13	100	Dustin Garner	Sung Soo Kim Lab
135	MeTu1	R	204314	67934	5114	720575940623876451	MeTu1	2022-12-13	100	Dustin Garner	Sung Soo Kim Lab
136	MeTu1	R	199602	52149	5167	720575940616017382	MeTu1	2022-12-13	100	Dustin Garner	Sung Soo Kim Lab
137	MeTu1	R	202927	71601	4917	720575940610922820	MeTu1	2022-12-13	100	Dustin Garner	Sung Soo Kim Lab
138	MeTu1	R	200570	80495	4858	720575940626354057	MeTu1	2022-12-13	100	Dustin Garner	Sung Soo Kim Lab
139	MeTu1	R	198913	83115	5007	720575940630006528	MeTu1	2022-12-13	100	Dustin Garner	Sung Soo Kim Lab
140	MeTu1	R	197537	83712	4758	720575940621485677	MeTu1	2022-12-13	100	Dustin Garner	Sung Soo Kim Lab
141	MeTu1	R	203829	72114	5631	720575940633207777	MeTu1	2022-12-13	100	Dustin Garner	Sung Soo Kim Lab
142	MeTu1	R	203943	69033	5431	720575940639872821	MeTu1	2022-12-13	100	Dustin Garner	Sung Soo Kim Lab
143	MeTu1	R	204298	71047	5184	720575940631694050	MeTu1	2022-12-13	100	Dustin Garner	Sung Soo Kim Lab
144	MeTu1	R	200553	77092	4685	720575940610257476	MeTu1	2022-12-13	100	Dustin Garner	Sung Soo Kim Lab
145	MeTu1	R	201846	76116	5032	720575940638033752	MeTu1	2022-12-13	100	Dustin Garner	Sung Soo Kim Lab
146	MeTu1	R	204145	62526	5266	720575940633185972	MeTu1	2022-12-13	100	Dustin Garner	Sung Soo Kim Lab
147	MeTu1	R	203845	61865	5621	720575940637215088	MeTu1	2022-12-13	100	Dustin Garner	Sung Soo Kim Lab
148	MeTu1	R	202963	68676	4876	720575940645570327	MeTu1	2022-12-13	100	Dustin Garner	Sung Soo Kim Lab
149	MeTu1	R	200392	52556	5468	720575940620019265	MeTu1	2022-12-13	100	Dustin Garner	Sung Soo Kim Lab
150	MeTu1	R	196091	83341	4508	720575940621434807	MeTu1	2022-12-13	100	Dustin Garner	Sung Soo Kim Lab
151	MeTu1	R	202531	72248	4684	720575940620785030	MeTu1	2022-12-13	100	Dustin Garner	Sung Soo Kim Lab
152	MeTu1	R	200189	53848	4930	720575940626330353	MeTu1	2022-12-13	100	Dustin Garner	Sung Soo Kim Lab
153	MeTu1	R	201963	58988	4816	720575940632772704	MeTu1	2022-12-13	100	Dustin Garner	Sung Soo Kim Lab
154	MeTu1	R	199597	77521	4525	720575940622647989	MeTu1	2022-12-13	100	Dustin Garner	Sung Soo Kim Lab
155	MeTu1	R	200028	56898	5017	720575940623295271	MeTu1	2022-12-13	100	Dustin Garner	Sung Soo Kim Lab
156	MeTu1	R	203233	61760	4936	720575940626509673	MeTu1	2022-12-13	100	Dustin Garner	Sung Soo Kim Lab
157	MeTu1	R	201012	73996	4569	720575940618971227	MeTu1	2022-12-13	100	Dustin Garner	Sung Soo Kim Lab
158	MeTu1	R	203557	67330	4833	720575940616078751	MeTu1	2022-12-13	100	Dustin Garner	Sung Soo Kim Lab
159	MeTu1	R	197034	51822	4724	720575940616190164	MeTu1	2022-12-13	100	Dustin Garner	Sung Soo Kim Lab
160	MeTu1	R	202663	65475	4699	720575940627843594	MeTu1	2022-12-13	100	Dustin Garner	Sung Soo Kim Lab
161	MeTu1	R	200925	63220	4555	720575940609976533	MeTu1	2022-12-13	100	Dustin Garner	Sung Soo Kim Lab
162	MeTu1	R	200783	70043	4502	720575940621804966	MeTu1	2022-12-13	100	Dustin Garner	Sung Soo Kim Lab
163	MeTu1	R	201981	68741	4648	720575940615291538	MeTu1	2022-12-13	100	Dustin Garner	Sung Soo Kim Lab
164	MeTu1	R	191265	86117	4187	720575940607798402	MeTu1	2022-12-13	100	Dustin Garner	Sung Soo Kim Lab
165	MeTu1	R	186880	88118	3985	720575940626557065	MeTu1	2022-12-13	100	Dustin Garner	Sung Soo Kim Lab
166	MeTu1	R	194954	83029	4224	720575940609664963	MeTu1	2022-12-13	100	Dustin Garner	Sung Soo Kim Lab
167	MeTu1	R	197231	75053	4085	720575940621648043	MeTu1	2022-12-13	100	Dustin Garner	Sung Soo Kim Lab
168	MeTu1	R	196694	77170	4131	720575940628403272	MeTu1	2022-12-13	100	Dustin Garner	Sung Soo Kim Lab
169	MeTu1	R	198249	71873	4018	720575940630562754	MeTu1	2022-12-13	100	Dustin Garner	Sung Soo Kim Lab
170	MeTu1	R	196946	57494	4250	720575940627845904	MeTu1	2022-12-13	100	Dustin Garner	Sung Soo Kim Lab
171	MeTu1	R	198925	74613	4279	720575940644670499	MeTu1	2022-12-13	100	Dustin Garner	Sung Soo Kim Lab
172	MeTu1	R	199695	68277	4283	720575940622012326	MeTu1	2022-12-13	100	Dustin Garner	Sung Soo Kim Lab
173	MeTu1	R	199834	70801	4266	720575940630672762	MeTu1	2022-12-13	100	Dustin Garner	Sung Soo Kim Lab
174	MeTu1	R	195710	78308	3957	720575940641954549	MeTu1	2022-12-13	100	Dustin Garner	Sung Soo Kim Lab
175	MeTu1	R	200547	62025	4427	720575940619687222	MeTu1	2022-12-13	100	Dustin Garner	Sung Soo Kim Lab
176	MeTu1	R	195164	53996	4262	720575940616672349	MeTu1	2022-12-13	100	Dustin Garner	Sung Soo Kim Lab
177	MeTu1	R	198548	61298	4243	720575940638916954	MeTu1	2022-12-13	100	Dustin Garner	Sung Soo Kim Lab
178	MeTu1	R	201172	66515	4491	720575940631066875	MeTu1	2022-12-13	100	Dustin Garner	Sung Soo Kim Lab
179	MeTu1	R	198720	58169	4440	720575940628221227	MeTu1	2022-12-13	100	Dustin Garner	Sung Soo Kim Lab
180	MeTu1	R	198236	56713	4396	720575940628319656	MeTu1	2022-12-13	100	Dustin Garner	Sung Soo Kim Lab
181	MeTu1	R	199238	65059	4202	720575940631316012	MeTu1	2022-12-13	100	Dustin Garner	Sung Soo Kim Lab
182	MeTu1	R	194487	54682	4085	720575940611063921	MeTu1	2022-12-13	100	Dustin Garner	Sung Soo Kim Lab
183	MeTu1	R	199436	56689	4656	720575940622287228	MeTu1	2022-12-13	100	Dustin Garner	Sung Soo Kim Lab
184	MeTu1	R	197967	64108	4024	720575940619883758	MeTu1	2022-12-13	100	Dustin Garner	Sung Soo Kim Lab
185	MeTu1	R	195156	52249	4455	720575940623246862	MeTu1	2022-12-13	100	Dustin Garner	Sung Soo Kim Lab
186	MeTu1	R	198828	67576	4089	720575940617283101	MeTu1	2022-12-13	100	Dustin Garner	Sung Soo Kim Lab
187	MeTu1	R	198044	67788	3925	720575940610479555	MeTu1	2022-12-13	100	Dustin Garner	Sung Soo Kim Lab
188	MeTu1	R	196198	66166	3767	720575940625228862	MeTu1	2022-12-13	100	Dustin Garner	Sung Soo Kim Lab
189	MeTu1	R	190438	81429	3699	720575940634745780	MeTu1	2022-12-13	100	Dustin Garner	Sung Soo Kim Lab
190	MeTu1	R	193715	74591	3655	720575940622147597	MeTu1	2022-12-13	100	Dustin Garner	Sung Soo Kim Lab
191	MeTu1	R	193481	55531	3907	720575940612340630	MeTu1	2022-12-13	100	Dustin Garner	Sung Soo Kim Lab
192	MeTu1	R	193757	61446	3640	720575940624739472	MeTu1	2022-12-13	100	Dustin Garner	Sung Soo Kim Lab
193	MeTu1	R	194060	68573	3580	720575940624187068	MeTu1	2022-12-13	100	Dustin Garner	Sung Soo Kim Lab
194	MeTu1	R	192062	50611	4212	720575940607582729	MeTu1	2022-12-13	100	Dustin Garner	Sung Soo Kim Lab
195	MeTu1	R	195297	64037	3598	720575940613834207	MeTu1	2022-12-13	100	Dustin Garner	Sung Soo Kim Lab
196	MeTu1	R	192111	81524	3905	720575940635587936	MeTu1	2022-12-13	100	Dustin Garner	Sung Soo Kim Lab
197	MeTu1	R	195780	59966	3916	720575940620986495	MeTu1	2022-12-13	100	Dustin Garner	Sung Soo Kim Lab
198	MeTu1	R	195474	57790	3992	720575940621610572	MeTu1	2022-12-13	100	Dustin Garner	Sung Soo Kim Lab
199	MeTu1	R	195988	72419	3761	720575940620183316	MeTu1	2022-12-13	100	Dustin Garner	Sung Soo Kim Lab
200	MeTu1	R	197146	63322	4009	720575940650407801	MeTu1	2022-12-13	100	Dustin Garner	Sung Soo Kim Lab
201	MeTu1	R	193053	78714	3727	720575940620650661	MeTu1	2022-12-13	100	Dustin Garner	Sung Soo Kim Lab
202	MeTu1	R	196503	69593	3826	720575940624742032	MeTu1	2022-12-13	100	Dustin Garner	Sung Soo Kim Lab
203	MeTu1	R	194085	60589	3706	720575940639708368	MeTu1	2022-12-13	100	Dustin Garner	Sung Soo Kim Lab
204	MeTu1	R	196224	61873	3811	720575940626285872	MeTu1	2022-12-13	100	Dustin Garner	Sung Soo Kim Lab
205	MeTu1	R	189222	79155	3504	720575940629260855	MeTu1	2022-12-13	100	Dustin Garner	Sung Soo Kim Lab
206	MeTu1	R	192592	65550	3501	720575940619661150	MeTu1	2022-12-13	100	Dustin Garner	Sung Soo Kim Lab
207	MeTu1	R	191438	72779	3411	720575940628594135	MeTu1	2022-12-13	100	Dustin Garner	Sung Soo Kim Lab
208	MeTu1	R	197503	70054	3920	720575940624993717	MeTu1	2022-12-13	100	Dustin Garner	Sung Soo Kim Lab
209	MeTu1	R	189488	75556	3339	720575940624176586	MeTu1	2022-12-13	100	Dustin Garner	Sung Soo Kim Lab
210	MeTu1	R	192133	62745	3440	720575940622759059	MeTu1	2022-12-13	100	Dustin Garner	Sung Soo Kim Lab
211	MeTu1	R	192405	57781	3658	720575940639611893	MeTu1	2022-12-13	100	Dustin Garner	Sung Soo Kim Lab
212	MeTu1	R	191345	59781	3445	720575940641099149	MeTu1	2022-12-13	100	Dustin Garner	Sung Soo Kim Lab
213	MeTu1	R	192184	69702	3449	720575940617366745	MeTu1	2022-12-13	100	Dustin Garner	Sung Soo Kim Lab
214	MeTu1	R	191581	54841	3721	720575940624007056	MeTu1	2022-12-13	100	Dustin Garner	Sung Soo Kim Lab
215	MeTu1	R	193324	57015	3800	720575940634124430	MeTu1	2022-12-13	100	Dustin Garner	Sung Soo Kim Lab
216	MeTu1	R	194107	70300	3607	720575940625656552	MeTu1	2022-12-13	100	Dustin Garner	Sung Soo Kim Lab
217	MeTu1	R	191207	51846	3845	720575940624322905	MeTu1	2022-12-13	100	Dustin Garner	Sung Soo Kim Lab
218	MeTu1	R	193929	65515	3533	720575940633453675	MeTu1	2022-12-13	100	Dustin Garner	Sung Soo Kim Lab
219	MeTu1	R	189468	60003	3362	720575940626784574	MeTu1	2022-12-13	100	Dustin Garner	Sung Soo Kim Lab
220	MeTu1	R	185799	69696	3001	720575940638131544	MeTu1	2022-12-13	100	Dustin Garner	Sung Soo Kim Lab
221	MeTu1	R	184718	65198	3015	720575940619191022	MeTu1	2022-12-13	100	Dustin Garner	Sung Soo Kim Lab
222	MeTu1	R	189821	64913	3290	720575940624063420	MeTu1	2022-12-13	100	Dustin Garner	Sung Soo Kim Lab
223	MeTu1	R	185176	73434	3031	720575940631324077	MeTu1	2022-12-13	100	Dustin Garner	Sung Soo Kim Lab
224	MeTu1	R	187818	56992	3351	720575940612637810	MeTu1	2022-12-13	100	Dustin Garner	Sung Soo Kim Lab
225	MeTu1	R	190482	56779	3549	720575940643613856	MeTu1	2022-12-13	100	Dustin Garner	Sung Soo Kim Lab
226	MeTu1	R	187619	71009	3115	720575940620336929	MeTu1	2022-12-13	100	Dustin Garner	Sung Soo Kim Lab
227	MeTu1	R	188246	63129	3211	720575940624225598	MeTu1	2022-12-13	100	Dustin Garner	Sung Soo Kim Lab
228	MeTu1	R	189064	52251	3735	720575940629421879	MeTu1	2022-12-13	100	Dustin Garner	Sung Soo Kim Lab
229	MeTu1	R	187401	61922	3163	720575940614723189	MeTu1	2022-12-13	100	Dustin Garner	Sung Soo Kim Lab
230	MeTu1	R	184132	51859	3465	720575940611780962	MeTu1	2022-12-13	100	Dustin Garner	Sung Soo Kim Lab
231	MeTu1	R	182789	64314	2913	720575940629443543	MeTu1	2022-12-13	100	Dustin Garner	Sung Soo Kim Lab
232	MeTu1	R	184405	68663	3021	720575940611700430	MeTu1	2022-12-13	100	Dustin Garner	Sung Soo Kim Lab
233	MeTu1	R	186285	61049	3107	720575940625597061	MeTu1	2022-12-13	100	Dustin Garner	Sung Soo Kim Lab
234	MeTu1	R	186423	63977	3136	720575940621988829	MeTu1	2022-12-13	100	Dustin Garner	Sung Soo Kim Lab
235	MeTu1	R	186371	50804	3637	720575940619080497	MeTu1	2022-12-13	100	Dustin Garner	Sung Soo Kim Lab
236	MeTu1	R	180504	65101	2901	720575940610266517	MeTu1	2022-12-13	100	Dustin Garner	Sung Soo Kim Lab
237	MeTu1	R	183566	55396	3148	720575940639590901	MeTu1	2022-12-13	100	Dustin Garner	Sung Soo Kim Lab
238	MeTu1	R	185863	55725	3264	720575940611335666	MeTu1	2022-12-13	100	Dustin Garner	Sung Soo Kim Lab
239	MeTu1	R	184642	66683	2950	720575940608907100	MeTu1	2022-12-13	100	Dustin Garner	Sung Soo Kim Lab
240	MeTu1	R	182086	55980	3155	720575940625962684	MeTu1	2022-12-13	100	Dustin Garner	Sung Soo Kim Lab
241	MeTu1	R	178142	73745	2837	720575940617282117	MeTu1	2022-12-13	100	Dustin Garner	Sung Soo Kim Lab
242	MeTu1	R	180927	63551	2915	720575940622676488	MeTu1	2022-12-13	100	Dustin Garner	Sung Soo Kim Lab
243	MeTu1	R	178208	70613	2843	720575940623036698	MeTu1	2022-12-13	100	Dustin Garner	Sung Soo Kim Lab
244	MeTu1	R	182872	62098	2979	720575940622739388	MeTu1	2022-12-13	100	Dustin Garner	Sung Soo Kim Lab
245	MeTu2a	L	61471	50693	6232	720575940627693701	MeTu2a	2022-12-13	100	Dustin Garner	Sung Soo Kim Lab
246	MeTu2a	L	58662	64033	6641	720575940611780562	MeTu2a	2022-12-13	100	Dustin Garner	Sung Soo Kim Lab
247	MeTu2a	L	59831	70526	6654	720575940628528188	MeTu2a	2022-12-13	100	Dustin Garner	Sung Soo Kim Lab
248	MeTu2a	L	60029	53659	6487	720575940640116533	MeTu_misc	2022-12-13	100	Dustin Garner	Sung Soo Kim Lab
249							MeTu2a	2022-12-13	100	Dustin Garner	Sung Soo Kim Lab
250	MeTu2a	L	59746	66755	6233	720575940636177515	MeTu2a	2022-12-13	100	Dustin Garner	Sung Soo Kim Lab
251	MeTu2a	L	57822	57469	6528	720575940621620417	MeTu2a	2022-12-13	100	Dustin Garner	Sung Soo Kim Lab
252	MeTu2a	L	61710	64183	5428	720575940644742304	MeTu2a	2022-12-13	100	Dustin Garner	Sung Soo Kim Lab
253	MeTu2a	L	60550	65709	5850	720575940634851429	MeTu2a	2022-12-13	100	Dustin Garner	Sung Soo Kim Lab
254	MeTu2a	L	61897	55549	5693	720575940620989609	MeTu2a	2022-12-13	100	Dustin Garner	Sung Soo Kim Lab
255	MeTu2a	L	64348	48194	5724	720575940622179137	MeTu2a	2022-12-13	100	Dustin Garner	Sung Soo Kim Lab
256	MeTu2a	L	59617	58924	6206	720575940628192787	MeTu2a	2022-12-13	100	Dustin Garner	Sung Soo Kim Lab
257	MeTu2a	L	59586	54760	5982	720575940647071779	MeTu2a	2022-12-13	100	Dustin Garner	Sung Soo Kim Lab
258	MeTu2a	L	61198	59600	5507	720575940621179786	MeTu2a	2022-12-13	100	Dustin Garner	Sung Soo Kim Lab
259	MeTu2a	L	62572	55231	5377	720575940613106838	MeTu2a	2022-12-13	100	Dustin Garner	Sung Soo Kim Lab
260	MeTu2a	L	61669	62233	5380	720575940631107629	MeTu2a	2022-12-13	100	Dustin Garner	Sung Soo Kim Lab
261	MeTu2a	L	62466	54342	5483	720575940617987889	MeTu2a	2022-12-13	100	Dustin Garner	Sung Soo Kim Lab
262	MeTu2a	L	63428	54268	5278	720575940610593971	MeTu2a	2022-12-13	100	Dustin Garner	Sung Soo Kim Lab
263	MeTu2a	L	68908	45240	5315	720575940635752110	MeTu2a	2022-12-13	100	Dustin Garner	Sung Soo Kim Lab
264	MeTu2a	L	65887	51312	5041	720575940616303545	MeTu2a	2022-12-13	100	Dustin Garner	Sung Soo Kim Lab
265	MeTu2a	L	64784	48747	5615	720575940609415522	MeTu2a	2022-12-13	100	Dustin Garner	Sung Soo Kim Lab
266	MeTu2a	L	63698	64188	4988	720575940625375357	MeTu2a	2022-12-13	100	Dustin Garner	Sung Soo Kim Lab
267	MeTu2a	L	63682	55082	5118	720575940618846996	MeTu2a	2022-12-13	100	Dustin Garner	Sung Soo Kim Lab
268	MeTu2a	L	67970	60590	4546	720575940619144880	MeTu2a	2022-12-13	100	Dustin Garner	Sung Soo Kim Lab
269	MeTu2a	L	70488	59441	4394	720575940619277421	MeTu2a	2022-12-13	100	Dustin Garner	Sung Soo Kim Lab
270	MeTu2a	L	66571	63738	4681	720575940611174371	MeTu2a	2022-12-13	100	Dustin Garner	Sung Soo Kim Lab
271	MeTu2a	L	65752	53760	4894	720575940613047519	MeTu2a	2022-12-13	100	Dustin Garner	Sung Soo Kim Lab
272	MeTu2a	L	66692	51324	4897	720575940635819376	MeTu2a	2022-12-13	100	Dustin Garner	Sung Soo Kim Lab
273	MeTu2a	L	76441	57727	4051	720575940623344093	MeTu2a	2022-12-13	100	Dustin Garner	Sung Soo Kim Lab
274	MeTu2a	L	75184	52618	4237	720575940640762019	MeTu2a	2022-12-13	100	Dustin Garner	Sung Soo Kim Lab
275	MeTu2a	L	72409	49270	4522	720575940606236683	MeTu2a	2022-12-13	100	Dustin Garner	Sung Soo Kim Lab
276	MeTu2a	L	72602	53019	4392	720575940619575540	MeTu2a	2022-12-13	100	Dustin Garner	Sung Soo Kim Lab
277	MeTu2a	L	78602	51961	4097	720575940631389011	MeTu2a	2022-12-13	100	Dustin Garner	Sung Soo Kim Lab
278	MeTu2a	L	68959	51742	4657	720575940621376263	MeTu2a	2022-12-13	100	Dustin Garner	Sung Soo Kim Lab
279	MeTu2a	R	203792	60808	5597	720575940637227438	MeTu2a	2022-12-13	100	Dustin Garner	Sung Soo Kim Lab
280	MeTu2a	R	201636	55320	5315	720575940627715706	MeTu2a	2022-12-13	100	Dustin Garner	Sung Soo Kim Lab
281	MeTu2a	R	203841	67011	5057	720575940619364724	MeTu2a	2022-12-13	100	Dustin Garner	Sung Soo Kim Lab
282	MeTu2a	R	203263	73307	5512	720575940610585366	MeTu2a	2022-12-13	100	Dustin Garner	Sung Soo Kim Lab
283	MeTu2a	R	171982	41287	1809	720575940606615474	MeTu2a	2022-12-13	100	Dustin Garner	Sung Soo Kim Lab
284	MeTu2a	R	204760	62607	5689	720575940618961773	MeTu2a	2022-12-13	100	Dustin Garner	Sung Soo Kim Lab
285	MeTu2a	R	205377	67500	5646	720575940604345632	MeTu2a	2022-12-13	100	Dustin Garner	Sung Soo Kim Lab
286	MeTu2a	R	199786	51464	5267	720575940613145366	MeTu2a	2022-12-13	100	Dustin Garner	Sung Soo Kim Lab
287	MeTu2a	R	202734	70881	4888	720575940606040352	MeTu2a	2022-12-13	100	Dustin Garner	Sung Soo Kim Lab
288	MeTu2a	R	200373	71138	4444	720575940615406954	MeTu2a	2022-12-13	100	Dustin Garner	Sung Soo Kim Lab
289	MeTu2a	R	199516	52954	4922	720575940614675921	MeTu2a	2022-12-13	100	Dustin Garner	Sung Soo Kim Lab
290	MeTu2a	R	199931	60262	4509	720575940621545194	MeTu2a	2022-12-13	100	Dustin Garner	Sung Soo Kim Lab
291	MeTu2a	R	200269	67784	4468	720575940636361839	MeTu2a	2022-12-13	100	Dustin Garner	Sung Soo Kim Lab
292	MeTu2a	R	198559	62438	4244	720575940646439044	MeTu2a	2022-12-13	100	Dustin Garner	Sung Soo Kim Lab
293	MeTu2a	R	198493	56315	4500	720575940638825193	MeTu2a	2022-12-13	100	Dustin Garner	Sung Soo Kim Lab
294	MeTu2a	R	170645	42981	1977	720575940636070836	MeTu2a	2022-12-13	100	Dustin Garner	Sung Soo Kim Lab
295	MeTu2a	R	201659	55661	4996	720575940630945644	MeTu2a	2022-12-13	100	Dustin Garner	Sung Soo Kim Lab
296	MeTu2a	R	198752	55537	4554	720575940606039072	MeTu2a	2022-12-13	100	Dustin Garner	Sung Soo Kim Lab
297	MeTu2a	R	197835	68199	3985	720575940615643754	MeTu2a	2022-12-13	100	Dustin Garner	Sung Soo Kim Lab
298	MeTu2a	R	195202	50884	4422	720575940616968059	MeTu2a	2022-12-13	100	Dustin Garner	Sung Soo Kim Lab
299	MeTu2a	R	193995	52535	4222	720575940605278386	MeTu2a	2022-12-13	100	Dustin Garner	Sung Soo Kim Lab
300	MeTu2a	R	195815	58084	4011	720575940620345429	MeTu2a	2022-12-13	100	Dustin Garner	Sung Soo Kim Lab
301	MeTu2a	R	193448	63602	3575	720575940635917236	MeTu2a	2022-12-13	100	Dustin Garner	Sung Soo Kim Lab
302	MeTu2a	R	190922	47544	4315	720575940641942472	MeTu2a	2022-12-13	100	Dustin Garner	Sung Soo Kim Lab
303	MeTu2a	R	189600	55571	3531	720575940625065195	MeTu2a	2022-12-13	100	Dustin Garner	Sung Soo Kim Lab
304	MeTu2a	R	197149	65535	3937	720575940618086841	MeTu2a	2022-12-13	100	Dustin Garner	Sung Soo Kim Lab
305	MeTu2a	R	192871	53352	3960	720575940628706280	MeTu2a	2022-12-13	100	Dustin Garner	Sung Soo Kim Lab
306	MeTu2a	R	192631	58509	3678	720575940629663800	MeTu2a	2022-12-13	100	Dustin Garner	Sung Soo Kim Lab
307	MeTu2a	R	189979	63378	3325	720575940612162814	MeTu2a	2022-12-13	100	Dustin Garner	Sung Soo Kim Lab
308	MeTu2a	R	187939	55178	3458	720575940621063406	MeTu2a	2022-12-13	100	Dustin Garner	Sung Soo Kim Lab
309	MeTu2a	R	187425	61408	3210	720575940635404919	MeTu2a	2022-12-13	100	Dustin Garner	Sung Soo Kim Lab
310	MeTu2a	R	187076	51864	3628	720575940658755201	MeTu2a	2022-12-13	100	Dustin Garner	Sung Soo Kim Lab
311	MeTu2a	R	181214	64709	2935	720575940623830419	MeTu2a	2022-12-13	100	Dustin Garner	Sung Soo Kim Lab
312	MeTu2a	R	179305	67221	3017	720575940611532458	MeTu2a	2022-12-13	100	Dustin Garner	Sung Soo Kim Lab
313	MeTu2a	R	182532	57539	3092	720575940617779781	MeTu2a	2022-12-13	100	Dustin Garner	Sung Soo Kim Lab
314	MeTu2a	R	184632	58926	3155	720575940627631515	MeTu2a	2022-12-13	100	Dustin Garner	Sung Soo Kim Lab
315	MeTu2b	L	58407	62655	6620	720575940617775873	MeTu2b	2022-12-13	100	Dustin Garner	Sung Soo Kim Lab
316	MeTu2b	L	61916	62365	5345	720575940614543922	MeTu2b	2022-12-13	100	Dustin Garner	Sung Soo Kim Lab
317	MeTu2b	L	58718	58624	6494	720575940628643132	MeTu2b	2022-12-13	100	Dustin Garner	Sung Soo Kim Lab
318	MeTu2b	L	59894	53910	5992	720575940632704825	MeTu2b	2022-12-13	100	Dustin Garner	Sung Soo Kim Lab
319	MeTu2b	L	58634	63204	6128	720575940635623615	MeTu2b	2022-12-13	100	Dustin Garner	Sung Soo Kim Lab
320	MeTu2b	L	63845	52362	5419	720575940614072803	MeTu2b	2022-12-13	100	Dustin Garner	Sung Soo Kim Lab
321	MeTu2b	L	64433	52545	5208	720575940607580508	MeTu2b	2022-12-13	100	Dustin Garner	Sung Soo Kim Lab
322	MeTu2b	L	60578	62385	5768	720575940633499556	MeTu2b	2022-12-13	100	Dustin Garner	Sung Soo Kim Lab
323	MeTu2b	L	62305	59654	5199	720575940630275835	MeTu2b	2022-12-13	100	Dustin Garner	Sung Soo Kim Lab
324	MeTu2b	L	65982	53485	4915	720575940626163216	MeTu2b	2022-12-13	100	Dustin Garner	Sung Soo Kim Lab
325	MeTu2b	L	66025	61081	4756	720575940623363598	MeTu2b	2022-12-13	100	Dustin Garner	Sung Soo Kim Lab
326	MeTu2b	L	69066	61905	4388	720575940613654782	MeTu2b	2022-12-13	100	Dustin Garner	Sung Soo Kim Lab
327	MeTu2b	L	65080	59111	4833	720575940613090769	MeTu2b	2022-12-13	100	Dustin Garner	Sung Soo Kim Lab
328	MeTu2b	L	79662	53193	4060	720575940622115241	MeTu2b	2022-12-13	100	Dustin Garner	Sung Soo Kim Lab
329	MeTu2b	L	75565	50771	4340	720575940623236844	MeTu2b	2022-12-13	100	Dustin Garner	Sung Soo Kim Lab
330	MeTu2b	L	67297	54572	4677	720575940626449195	MeTu2b	2022-12-13	100	Dustin Garner	Sung Soo Kim Lab
331	MeTu2b	L	70586	55927	4423	720575940653122465	MeTu2b	2022-12-13	100	Dustin Garner	Sung Soo Kim Lab
332	MeTu2b	R	201757	55514	5307	720575940621062126	MeTu2b	2022-12-13	100	Dustin Garner	Sung Soo Kim Lab
333	MeTu2b	R	203628	71704	5590	720575940641220992	MeTu2b	2022-12-13	100	Dustin Garner	Sung Soo Kim Lab
334	MeTu2b	R	199659	60475	4700	720575940618639105	MeTu2b	2022-12-13	100	Dustin Garner	Sung Soo Kim Lab
335	MeTu2b	R	201632	66940	4603	720575940625796622	MeTu2b	2022-12-13	100	Dustin Garner	Sung Soo Kim Lab
336	MeTu2b	R	204867	64510	5677	720575940619754166	MeTu2b	2022-12-13	100	Dustin Garner	Sung Soo Kim Lab
337	MeTu2b	R	195781	55250	4358	720575940632461196	MeTu2b	2022-12-13	100	Dustin Garner	Sung Soo Kim Lab
338	MeTu2b	R	196170	65618	3839	720575940637676376	MeTu2b	2022-12-13	100	Dustin Garner	Sung Soo Kim Lab
339	MeTu2b	R	198607	66849	4252	720575940614559554	MeTu2b	2022-12-13	100	Dustin Garner	Sung Soo Kim Lab
340	MeTu2b	R	195547	55516	4165	720575940609246276	MeTu2b	2022-12-13	100	Dustin Garner	Sung Soo Kim Lab
341	MeTu2b	R	191389	52582	3905	720575940643799332	MeTu2b	2022-12-13	100	Dustin Garner	Sung Soo Kim Lab
342	MeTu2b	R	182011	58026	3076	720575940628784762	MeTu2b	2022-12-13	100	Dustin Garner	Sung Soo Kim Lab
343	MeTu2b	R	191098	64446	3374	720575940605496777	MeTu2b	2022-12-13	100	Dustin Garner	Sung Soo Kim Lab
344	MeTu2b	R	185016	61321	3088	720575940627643633	MeTu2b	2022-12-13	100	Dustin Garner	Sung Soo Kim Lab
345	MeTu2b	R	181860	57097	3044	720575940660579201	MeTu2b	2022-12-13	100	Dustin Garner	Sung Soo Kim Lab
346	MeTu3a	L	59284	59529	6375	720575940625730637	MeTu3a	2022-12-13	100	Dustin Garner	Sung Soo Kim Lab
347	MeTu3a	L	63284	47888	6325	720575940632386346	MeTu3a	2022-12-13	100	Dustin Garner	Sung Soo Kim Lab
348	MeTu3a	L	59317	54775	6031	720575940609039172	MeTu3a	2022-12-13	100	Dustin Garner	Sung Soo Kim Lab
349	MeTu3a	L	62750	53044	5587	720575940648516740	MeTu3a	2022-12-13	100	Dustin Garner	Sung Soo Kim Lab
350	MeTu3a	L	61947	53624	5763	720575940635864927	MeTu3a	2022-12-13	100	Dustin Garner	Sung Soo Kim Lab
351	MeTu3a	L	65445	49008	5462	720575940620449908	MeTu3a	2022-12-13	100	Dustin Garner	Sung Soo Kim Lab
352	MeTu3a	L	64721	47553	5785	720575940630659629	MeTu3a	2022-12-13	100	Dustin Garner	Sung Soo Kim Lab
353	MeTu3a	L	62313	53139	5596	720575940610266066	MeTu3a	2022-12-13	100	Dustin Garner	Sung Soo Kim Lab
354	MeTu3a	L	68616	45998	5241	720575940603618494	MeTu3a	2022-12-13	100	Dustin Garner	Sung Soo Kim Lab
355	MeTu3a	L	66380	46980	5548	720575940612752021	MeTu3a	2022-12-13	100	Dustin Garner	Sung Soo Kim Lab
356	MeTu3a	L	65777	51383	5008	720575940628526097	MeTu3a	2022-12-13	100	Dustin Garner	Sung Soo Kim Lab
357	MeTu3a	L	69105	47776	5039	720575940619368289	MeTu3a	2022-12-13	100	Dustin Garner	Sung Soo Kim Lab
358	MeTu3a	L	66734	46444	5470	720575940621481221	MeTu3a	2022-12-13	100	Dustin Garner	Sung Soo Kim Lab
359	MeTu3a	L	67984	50322	4825	720575940630450935	MeTu3a	2022-12-13	100	Dustin Garner	Sung Soo Kim Lab
360	MeTu3a	L	71604	45389	4990	720575940630485295	MeTu3a	2022-12-13	100	Dustin Garner	Sung Soo Kim Lab
361	MeTu3a	L	72248	46943	4716	720575940628006216	MeTu3a	2022-12-13	100	Dustin Garner	Sung Soo Kim Lab
362	MeTu3a	L	79158	47681	4280	720575940620680798	MeTu3a	2022-12-13	100	Dustin Garner	Sung Soo Kim Lab
363	MeTu3a	L	73948	48128	4515	720575940611503589	MeTu3a	2022-12-13	100	Dustin Garner	Sung Soo Kim Lab
364	MeTu3a	L	74039	45986	4726	720575940643075784	MeTu3a	2022-12-13	100	Dustin Garner	Sung Soo Kim Lab
365	MeTu3a	L	69526	49155	4799	720575940642123680	MeTu3a	2022-12-13	100	Dustin Garner	Sung Soo Kim Lab
366	MeTu3a	R	203337	63540	5614	720575940626707518	MeTu3a	2022-12-13	100	Dustin Garner	Sung Soo Kim Lab
367	MeTu3a	R	199670	51401	5264	720575940615467170	MeTu3a	2022-12-13	100	Dustin Garner	Sung Soo Kim Lab
368	MeTu3a	R	198095	49316	5036	720575940621036123	MeTu3a	2022-12-13	100	Dustin Garner	Sung Soo Kim Lab
369	MeTu3a	R	202003	55027	5162	720575940628649290	MeTu3a	2022-12-13	100	Dustin Garner	Sung Soo Kim Lab
370	MeTu3a	R	198608	52805	4774	720575940612646883	MeTu3a	2022-12-13	100	Dustin Garner	Sung Soo Kim Lab
371	MeTu3a	R	200730	57752	4749	720575940631504591	MeTu3a	2022-12-13	100	Dustin Garner	Sung Soo Kim Lab
372	MeTu3a	R	196650	53056	4538	720575940643290509	MeTu3a	2022-12-13	100	Dustin Garner	Sung Soo Kim Lab
373	MeTu3a	R	195009	51407	4364	720575940631846698	MeTu3a	2022-12-13	100	Dustin Garner	Sung Soo Kim Lab
374	MeTu3a	R	196103	49569	4744	720575940624799467	MeTu3a	2022-12-13	100	Dustin Garner	Sung Soo Kim Lab
375	MeTu3a	R	198428	57001	4536	720575940629386496	MeTu3a	2022-12-13	100	Dustin Garner	Sung Soo Kim Lab
376	MeTu3a	R	192427	54805	3823	720575940633829783	MeTu3a	2022-12-13	100	Dustin Garner	Sung Soo Kim Lab
377	MeTu3a	R	194715	54092	4204	720575940615406698	MeTu3a	2022-12-13	100	Dustin Garner	Sung Soo Kim Lab
378	MeTu3a	R	192256	53924	3822	720575940625244424	MeTu3a	2022-12-13	100	Dustin Garner	Sung Soo Kim Lab
379	MeTu3a	R	192604	50754	4227	720575940623440363	MeTu3a	2022-12-13	100	Dustin Garner	Sung Soo Kim Lab
380	MeTu3a	R	188186	50962	3771	720575940629357135	MeTu3a	2022-12-13	100	Dustin Garner	Sung Soo Kim Lab
381	MeTu3a	R	191349	55196	3677	720575940616499089	MeTu3a	2022-12-13	100	Dustin Garner	Sung Soo Kim Lab
382	MeTu3a	R	188837	53419	3606	720575940620275565	MeTu3a	2022-12-13	100	Dustin Garner	Sung Soo Kim Lab
383	MeTu3a	R	185243	51068	3564	720575940613144086	MeTu3a	2022-12-13	100	Dustin Garner	Sung Soo Kim Lab
384	MeTu3a	R	182897	51761	3385	720575940619861918	MeTu3a	2022-12-13	100	Dustin Garner	Sung Soo Kim Lab
385	MeTu3b	L	58269	62979	6530	720575940636528617	MeTu3b	2022-12-13	100	Dustin Garner	Sung Soo Kim Lab
386	MeTu3b	L	59664	72247	6605	720575940623462441	MeTu3b	2022-12-13	100	Dustin Garner	Sung Soo Kim Lab
387	MeTu3b	L	59650	69703	6089	720575940626433155	MeTu3b	2022-12-13	100	Dustin Garner	Sung Soo Kim Lab
388	MeTu3b	L	59708	65684	6225	720575940618435302	MeTu3b	2022-12-13	100	Dustin Garner	Sung Soo Kim Lab
389	MeTu3b	L	63228	72938	5661	720575940606850993	MeTu3b	2022-12-13	100	Dustin Garner	Sung Soo Kim Lab
390	MeTu3b	L	63760	70205	5181	720575940612076238	MeTu3b	2022-12-13	100	Dustin Garner	Sung Soo Kim Lab
391	MeTu3b	L	60973	64452	5632	720575940633978266	MeTu3b	2022-12-13	100	Dustin Garner	Sung Soo Kim Lab
392	MeTu3b	L	61930	68897	5686	720575940622069482	MeTu3b	2022-12-13	100	Dustin Garner	Sung Soo Kim Lab
393	MeTu3b	L	59465	62515	6311	720575940615931498	MeTu3b	2022-12-13	100	Dustin Garner	Sung Soo Kim Lab
394	MeTu3b	L	59993	54874	5960	720575940625721788	MeTu3b	2022-12-13	100	Dustin Garner	Sung Soo Kim Lab
395	MeTu3b	L	59236	57097	6428	720575940617045531	MeTu3b	2022-12-13	100	Dustin Garner	Sung Soo Kim Lab
396	MeTu3b	L	61730	73794	6036	720575940640291955	MeTu3b	2022-12-13	100	Dustin Garner	Sung Soo Kim Lab
397	MeTu3b	L	65211	52410	5053	720575940622232897	MeTu3b	2022-12-13	100	Dustin Garner	Sung Soo Kim Lab
398	MeTu3b	L	61809	57595	5407	720575940619648320	MeTu3b	2022-12-13	100	Dustin Garner	Sung Soo Kim Lab
399	MeTu3b	L	60190	58362	5817	720575940630131768	MeTu3b	2022-12-13	100	Dustin Garner	Sung Soo Kim Lab
400	MeTu3b	L	58597	59839	6135	720575940614912268	MeTu3b	2022-12-13	100	Dustin Garner	Sung Soo Kim Lab
401	MeTu3b	L	63064	57292	5113	720575940623264733	MeTu3b	2022-12-13	100	Dustin Garner	Sung Soo Kim Lab
402	MeTu3b	L	64469	58743	4921	720575940625815188	MeTu3b	2022-12-13	100	Dustin Garner	Sung Soo Kim Lab
403	MeTu3b	L	63151	69914	5081	720575940634524271	MeTu3b	2022-12-13	100	Dustin Garner	Sung Soo Kim Lab
404	MeTu3b	L	63639	53824	5249	720575940633786963	MeTu3b	2022-12-13	100	Dustin Garner	Sung Soo Kim Lab
405	MeTu3b	L	62539	56252	5261	720575940624226345	MeTu3b	2022-12-13	100	Dustin Garner	Sung Soo Kim Lab
406	MeTu3b	L	61394	66163	5750	720575940628496917	MeTu3b	2022-12-13	100	Dustin Garner	Sung Soo Kim Lab
407	MeTu3b	L	59125	62142	5935	720575940621343141	MeTu3b	2022-12-13	100	Dustin Garner	Sung Soo Kim Lab
408	MeTu3b	L	63162	65615	4900	720575940626310150	MeTu3b	2022-12-13	100	Dustin Garner	Sung Soo Kim Lab
409	MeTu3b	L	62609	65949	5168	720575940647934004	MeTu3b	2022-12-13	100	Dustin Garner	Sung Soo Kim Lab
410	MeTu3b	L	62862	56680	5127	720575940625964476	MeTu3b	2022-12-13	100	Dustin Garner	Sung Soo Kim Lab
411	MeTu3b	L	66359	64847	4559	720575940638290148	MeTu3b	2022-12-13	100	Dustin Garner	Sung Soo Kim Lab
412	MeTu3b	L	68420	66808	4379	720575940627081674	MeTu3b	2022-12-13	100	Dustin Garner	Sung Soo Kim Lab
413	MeTu3b	L	67884	48158	5018	720575940614936076	MeTu3b	2022-12-13	100	Dustin Garner	Sung Soo Kim Lab
414	MeTu3b	L	65230	58027	4861	720575940627047426	MeTu3b	2022-12-13	100	Dustin Garner	Sung Soo Kim Lab
415	MeTu3b	L	63072	63703	4976	720575940607463381	MeTu3b	2022-12-13	100	Dustin Garner	Sung Soo Kim Lab
416	MeTu3b	L	65704	56837	4810	720575940614543477	MeTu3b	2022-12-13	100	Dustin Garner	Sung Soo Kim Lab
417	MeTu3b	L	62079	59852	5281	720575940623204339	MeTu3b	2022-12-13	100	Dustin Garner	Sung Soo Kim Lab
418	MeTu3b	L	67459	54978	4641	720575940620042200	MeTu3b	2022-12-13	100	Dustin Garner	Sung Soo Kim Lab
419	MeTu3b	L	66398	61167	4705	720575940634183379	MeTu3b	2022-12-13	100	Dustin Garner	Sung Soo Kim Lab
420	MeTu3b	L	70228	52032	4555	720575940636369983	MeTu3b	2022-12-13	100	Dustin Garner	Sung Soo Kim Lab
421	MeTu3b	L	69055	61366	4400	720575940630641183	MeTu3b	2022-12-13	100	Dustin Garner	Sung Soo Kim Lab
422	MeTu3b	L	67039	58596	4620	720575940622944862	MeTu3b	2022-12-13	100	Dustin Garner	Sung Soo Kim Lab
423	MeTu3b	L	70813	58574	4354	720575940634538341	MeTu3b	2022-12-13	100	Dustin Garner	Sung Soo Kim Lab
424	MeTu3b	L	70719	64066	4238	720575940628144978	MeTu3b	2022-12-13	100	Dustin Garner	Sung Soo Kim Lab
425	MeTu3b	L	79785	52840	4094	720575940631985938	MeTu3b	2022-12-13	100	Dustin Garner	Sung Soo Kim Lab
426	MeTu3b	L	76749	63721	3981	720575940634924954	MeTu3b	2022-12-13	100	Dustin Garner	Sung Soo Kim Lab
427	MeTu3b	L	70836	61768	4216	720575940631914839	MeTu3b	2022-12-13	100	Dustin Garner	Sung Soo Kim Lab
428	MeTu3b	L	73664	55613	4201	720575940619093553	MeTu3b	2022-12-13	100	Dustin Garner	Sung Soo Kim Lab
429	MeTu3b	L	77522	45323	4550	720575940638164190	MeTu3b	2022-12-13	100	Dustin Garner	Sung Soo Kim Lab
430							MeTuDRA	2022-12-22 13:16:22	94	Gizem Sancer	Mathias Wernet Lab
431	MeTu3b	L	73617	51311	4344	720575940620201931	MeTu3b	2022-12-13	100	Dustin Garner	Sung Soo Kim Lab
432	MeTu3b	L	72437	51607	4437	720575940633763492	MeTu3b	2022-12-13	100	Dustin Garner	Sung Soo Kim Lab
433	MeTu3b	L	66500	54380	4768	720575940627891499	MeTu3b	2022-12-13	100	Dustin Garner	Sung Soo Kim Lab
434	MeTu3b	L	75721	47512	4491	720575940638916515	MeTu3b	2022-12-13	100	Dustin Garner	Sung Soo Kim Lab
435	MeTu3b	L	73510	51149	4390	720575940637600869	MeTu3b	2022-12-13	100	Dustin Garner	Sung Soo Kim Lab
436	MeTu3b	L	77370	50842	4221	720575940624765626	MeTu3b	2022-12-13	100	Dustin Garner	Sung Soo Kim Lab
437	MeTu3b	L	71579	51315	4527	720575940609648738	MeTu3b	2022-12-13	100	Dustin Garner	Sung Soo Kim Lab
438	MeTu3b	L	79556	51195	4078	720575940620811856	MeTu3b	2022-12-13	100	Dustin Garner	Sung Soo Kim Lab
439	MeTu3b	R	202502	71864	4938	720575940620510657	MeTu3b	2022-12-13	100	Dustin Garner	Sung Soo Kim Lab
440	MeTu3b	R	203112	73536	5453	720575940630811127	MeTu3b	2022-12-13	100	Dustin Garner	Sung Soo Kim Lab
441	MeTu3b	R	199050	69809	4268	720575940620605099	MeTu3b	2022-12-13	100	Dustin Garner	Sung Soo Kim Lab
442	MeTu3b	R	202175	76084	5336	720575940624004843	MeTu3b	2022-12-13	100	Dustin Garner	Sung Soo Kim Lab
443	MeTu3b	R	203476	66279	4830	720575940642870925	MeTu3b	2022-12-13	100	Dustin Garner	Sung Soo Kim Lab
444	MeTu3b	R	201732	66649	4595	720575940635176032	MeTu3b	2022-12-13	100	Dustin Garner	Sung Soo Kim Lab
445	MeTu3b	R	203909	63174	5484	720575940626711358	MeTu3b	2022-12-13	100	Dustin Garner	Sung Soo Kim Lab
446	MeTu3b	R	203702	60422	5320	720575940631322193	MeTu3b	2022-12-13	100	Dustin Garner	Sung Soo Kim Lab
447	MeTu3b	R	200449	56020	4912	720575940628531194	MeTu3b	2022-12-13	100	Dustin Garner	Sung Soo Kim Lab
448	MeTu3b	R	203881	61588	5253	720575940631504847	MeTu3b	2022-12-13	100	Dustin Garner	Sung Soo Kim Lab
449	MeTu3b	R	201155	60620	4616	720575940623876071	MeTu3b	2022-12-13	100	Dustin Garner	Sung Soo Kim Lab
450	MeTu3b	R	201486	63196	4635	720575940632013357	MeTu3b	2022-12-13	100	Dustin Garner	Sung Soo Kim Lab
451	MeTu3b	R	200008	74596	4477	720575940606722140	MeTu3b	2022-12-13	100	Dustin Garner	Sung Soo Kim Lab
452	MeTu3b	R	200647	61849	4579	720575940631151478	MeTu3b	2022-12-13	100	Dustin Garner	Sung Soo Kim Lab
453	MeTu3b	R	197836	69591	3943	720575940645808407	MeTu3b	2022-12-13	100	Dustin Garner	Sung Soo Kim Lab
454	MeTu3b	R	200166	64784	4354	720575940620883956	MeTu3b	2022-12-13	100	Dustin Garner	Sung Soo Kim Lab
455	MeTu3b	R	198778	65792	4144	720575940615507506	MeTu3b	2022-12-13	100	Dustin Garner	Sung Soo Kim Lab
456	MeTu3b	R	197929	62061	4123	720575940621166319	MeTu3b	2022-12-13	100	Dustin Garner	Sung Soo Kim Lab
457	MeTu3b	R	196600	61983	3893	720575940623023137	MeTu3b	2022-12-13	100	Dustin Garner	Sung Soo Kim Lab
458	MeTu3b	R	197772	60429	4211	720575940617561686	MeTu3b	2022-12-13	100	Dustin Garner	Sung Soo Kim Lab
459	MeTu3b	R	195233	57488	3968	720575940625245192	MeTu3b	2022-12-13	100	Dustin Garner	Sung Soo Kim Lab
460	MeTu3b	R	196580	68299	3768	720575940633431972	MeTu3b	2022-12-13	100	Dustin Garner	Sung Soo Kim Lab
461	MeTu3b	R	193423	67652	3417	720575940627098686	MeTu3b	2022-12-13	100	Dustin Garner	Sung Soo Kim Lab
462	MeTu3b	R	196351	65019	3851	720575940647936308	MeTu3b	2022-12-13	100	Dustin Garner	Sung Soo Kim Lab
463	MeTu3b	R	199772	67467	4286	720575940642606299	MeTu3b	2022-12-13	100	Dustin Garner	Sung Soo Kim Lab
464	MeTu3b	R	190275	63825	3297	720575940623634570	MeTu3b	2022-12-13	100	Dustin Garner	Sung Soo Kim Lab
465	MeTu3b	R	188463	48311	3963	720575940624085944	MeTu3b	2022-12-13	100	Dustin Garner	Sung Soo Kim Lab
466	MeTu3b	R	191181	58542	3445	720575940614552170	MeTu3b	2022-12-13	100	Dustin Garner	Sung Soo Kim Lab
467	MeTu3b	R	193182	69518	3491	720575940631970391	MeTu3b	2022-12-13	100	Dustin Garner	Sung Soo Kim Lab
468	MeTu3b	R	195317	62812	3731	720575940606569662	MeTu3b	2022-12-13	100	Dustin Garner	Sung Soo Kim Lab
469	MeTu3b	R	194723	74894	3698	720575940617793344	MeTu3b	2022-12-13	100	Dustin Garner	Sung Soo Kim Lab
470	MeTu3b	R	192926	52661	4071	720575940629357903	MeTu3b	2022-12-13	100	Dustin Garner	Sung Soo Kim Lab
471	MeTu3b	R	194069	56084	3874	720575940647979572	MeTu3b	2022-12-13	100	Dustin Garner	Sung Soo Kim Lab
472	MeTu3b	R	194018	60343	3663	720575940627937688	MeTu3b	2022-12-13	100	Dustin Garner	Sung Soo Kim Lab
473	MeTu3b	R	190589	52138	3883	720575940611991062	MeTu3b	2022-12-13	100	Dustin Garner	Sung Soo Kim Lab
474	MeTu3b	R	193589	56427	3791	720575940612455599	MeTu3b	2022-12-13	100	Dustin Garner	Sung Soo Kim Lab
475	MeTu3b	R	191044	66217	3407	720575940613713010	MeTu3b	2022-12-13	100	Dustin Garner	Sung Soo Kim Lab
476	MeTu3b	R	188581	69791	3194	720575940621768769	MeTu3b	2022-12-13	100	Dustin Garner	Sung Soo Kim Lab
477	MeTu3b	R	194646	64926	3594	720575940634582623	MeTu3b	2022-12-13	100	Dustin Garner	Sung Soo Kim Lab
478	MeTu3b	R	188167	59325	3280	720575940618726690	MeTu3b	2022-12-13	100	Dustin Garner	Sung Soo Kim Lab
479	MeTu3b	R	181354	71925	2920	720575940625622274	MeTu3b	2022-12-13	100	Dustin Garner	Sung Soo Kim Lab
480	MeTu3b	R	186743	65172	3116	720575940633380127	MeTu3b	2022-12-13	100	Dustin Garner	Sung Soo Kim Lab
481	MeTu3b	R	186281	61659	3133	720575940604304742	MeTu3b	2022-12-13	100	Dustin Garner	Sung Soo Kim Lab
482	MeTu3b	R	183403	64676	2947	720575940622498756	MeTu3b	2022-12-13	100	Dustin Garner	Sung Soo Kim Lab
483	MeTu3b	R	189167	56501	3436	720575940637478234	MeTu3b	2022-12-13	100	Dustin Garner	Sung Soo Kim Lab
484	MeTu3b	R	185130	57177	3185	720575940638604221	MeTu3b	2022-12-13	100	Dustin Garner	Sung Soo Kim Lab
485	MeTu3c	L	60145	60938	5780	720575940638278717	MeTu3c	2022-12-13	100	Dustin Garner	Sung Soo Kim Lab
486	MeTu3c	L	59324	68854	6534	720575940606060478	MeTu3c	2022-12-13	100	Dustin Garner	Sung Soo Kim Lab
487	MeTu3c	L	59489	60612	6282	720575940611291182	MeTu3c	2022-12-13	100	Dustin Garner	Sung Soo Kim Lab
488	MeTu3c	L	59572	61731	5881	720575940631985093	MeTu3c	2022-12-13	100	Dustin Garner	Sung Soo Kim Lab
489	MeTu3c	L	60356	67101	5969	720575940605937330	MeTu3c	2022-12-13	100	Dustin Garner	Sung Soo Kim Lab
490	MeTu3c	L	93150	37841	2878	720575940622130949	MeTu3c	2022-12-13	100	Dustin Garner	Sung Soo Kim Lab
491	MeTu3c	L	61541	66174	5604	720575940634499553	MeTu3c	2022-12-13	100	Dustin Garner	Sung Soo Kim Lab
492	MeTu3c	L	62007	63006	5293	720575940632796264	MeTu3c	2022-12-13	100	Dustin Garner	Sung Soo Kim Lab
493	MeTu3c	L	61092	59255	5522	720575940632410393	MeTu3c	2022-12-13	100	Dustin Garner	Sung Soo Kim Lab
494	MeTu3c	L	62168	62314	5116	720575940629509484	MeTu3c	2022-12-13	100	Dustin Garner	Sung Soo Kim Lab
495	MeTu3c	L	60824	65220	5756	720575940632999213	MeTu3c	2022-12-13	100	Dustin Garner	Sung Soo Kim Lab
496	MeTu3c	L	62814	59322	5120	720575940627181809	MeTu3c	2022-12-13	100	Dustin Garner	Sung Soo Kim Lab
497	MeTu3c	L	63692	52309	5330	720575940611461093	MeTu3c	2022-12-13	100	Dustin Garner	Sung Soo Kim Lab
498	MeTu3c	L	63934	55744	5021	720575940617639541	MeTu3c	2022-12-13	100	Dustin Garner	Sung Soo Kim Lab
499	MeTu3c	L	66384	57032	4721	720575940639206628	MeTu3c	2022-12-13	100	Dustin Garner	Sung Soo Kim Lab
500	MeTu3c	L	68331	59092	4500	720575940648544132	MeTu3c	2022-12-13	100	Dustin Garner	Sung Soo Kim Lab
501	MeTu3c	L	69818	54910	4489	720575940617544315	MeTu3c	2022-12-13	100	Dustin Garner	Sung Soo Kim Lab
502	MeTu3c	L	69311	57041	4427	720575940642236635	MeTu3c	2022-12-13	100	Dustin Garner	Sung Soo Kim Lab
503	MeTu3c	L	68809	52201	4667	720575940631952203	MeTu3c	2022-12-13	100	Dustin Garner	Sung Soo Kim Lab
504	MeTu3c	L	73984	45063	4809	720575940625183783	MeTu3c	2022-12-13	100	Dustin Garner	Sung Soo Kim Lab
505	MeTu3c	L	68341	51465	4730	720575940645187620	MeTu3c	2022-12-13	100	Dustin Garner	Sung Soo Kim Lab
506	MeTu3c	L	64622	52495	5025	720575940622553843	MeTu3c	2022-12-13	100	Dustin Garner	Sung Soo Kim Lab
507	MeTu3c	L	77816	54763	4023	720575940629478187	MeTu3c	2022-12-13	100	Dustin Garner	Sung Soo Kim Lab
508	MeTu3c	L	76362	56350	4093	720575940621112188	MeTu3c	2022-12-13	100	Dustin Garner	Sung Soo Kim Lab
509	MeTu3c	L	74404	59048	4109	720575940629346304	MeTu3c	2022-12-13	100	Dustin Garner	Sung Soo Kim Lab
510	MeTu3c	L	62700	77996	6544	720575940616038545	MeTu3c	2022-12-13	100	Dustin Garner	Sung Soo Kim Lab
511	MeTu3c	L	59842	68037	6175	720575940626823114	MeTu3c	2022-12-13	100	Dustin Garner	Sung Soo Kim Lab
512	MeTu3c	L	62888	76674	6416	720575940621961200	MeTu3c	2022-12-13	100	Dustin Garner	Sung Soo Kim Lab
513	MeTu3c	L	63837	77908	6057	720575940627663698	MeTu3c	2022-12-13	100	Dustin Garner	Sung Soo Kim Lab
514	MeTu3c	L	62129	74080	6186	720575940625277785	MeTu3c	2022-12-13	100	Dustin Garner	Sung Soo Kim Lab
515	MeTu3c	L	67397	80747	5833	720575940614072076	MeTu3c	2022-12-13	100	Dustin Garner	Sung Soo Kim Lab
516	MeTu3c	L	60269	66205	6255	720575940624441235	MeTu3c	2022-12-13	100	Dustin Garner	Sung Soo Kim Lab
517	MeTu3c	L	63423	70545	5379	720575940644464032	MeTu3c	2022-12-13	100	Dustin Garner	Sung Soo Kim Lab
518	MeTu3c	L	71317	81490	5098	720575940630716151	MeTu3c	2022-12-13	100	Dustin Garner	Sung Soo Kim Lab
519	MeTu3c	L	66107	78742	5689	720575940610975402	MeTu3c	2022-12-13	100	Dustin Garner	Sung Soo Kim Lab
520	MeTu3c	L	62737	71953	5843	720575940640522448	MeTu3c	2022-12-13	100	Dustin Garner	Sung Soo Kim Lab
521	MeTu3c	L	68797	80472	5464	720575940611271982	MeTu3c	2022-12-13	100	Dustin Garner	Sung Soo Kim Lab
522	MeTu3c	L	63898	76599	5481	720575940646011700	MeTu3c	2022-12-13	100	Dustin Garner	Sung Soo Kim Lab
523	MeTu3c	L	68017	74145	4622	720575940634707819	MeTu3c	2022-12-13	100	Dustin Garner	Sung Soo Kim Lab
524	MeTu3c	L	63275	68765	5131	720575940624772844	MeTu3c	2022-12-13	100	Dustin Garner	Sung Soo Kim Lab
525	MeTu3c	L	65139	67653	4803	720575940634480026	MeTu3c	2022-12-13	100	Dustin Garner	Sung Soo Kim Lab
526	MeTu3c	L	66645	75961	5084	720575940615357858	MeTu3c	2022-12-13	100	Dustin Garner	Sung Soo Kim Lab
527	MeTu3c	L	65602	66702	4699	720575940622947080	MeTu3c	2022-12-13	100	Dustin Garner	Sung Soo Kim Lab
528	MeTu3c	L	65305	72858	4998	720575940631507937	MeTu3c	2022-12-13	100	Dustin Garner	Sung Soo Kim Lab
529	MeTu3c	L	62739	66709	5115	720575940636212984	MeTu3c	2022-12-13	100	Dustin Garner	Sung Soo Kim Lab
530	MeTu3c	L	70226	79308	5027	720575940622732361	MeTu3c	2022-12-13	100	Dustin Garner	Sung Soo Kim Lab
531	MeTu3c	L	70807	73027	4452	720575940613263250	MeTu3c	2022-12-13	100	Dustin Garner	Sung Soo Kim Lab
532	MeTu3c	L	66536	70869	4636	720575940613582053	MeTu3c	2022-12-13	100	Dustin Garner	Sung Soo Kim Lab
533	MeTu3c	L	63304	62209	4858	720575940635395991	MeTu3c	2022-12-13	100	Dustin Garner	Sung Soo Kim Lab
534	MeTu3c	L	65548	60668	4685	720575940627159568	MeTu3c	2022-12-13	100	Dustin Garner	Sung Soo Kim Lab
535	MeTu3c	L	65459	64440	4795	720575940635536752	MeTu3c	2022-12-13	100	Dustin Garner	Sung Soo Kim Lab
536	MeTu3c	L	73945	78754	4509	720575940612420783	MeTu3c	2022-12-13	100	Dustin Garner	Sung Soo Kim Lab
537	MeTu3c	L	65686	65689	4653	720575940605177033	MeTu3c	2022-12-13	100	Dustin Garner	Sung Soo Kim Lab
538	MeTu3c	L	67665	65810	4512	720575940627698279	MeTu3c	2022-12-13	100	Dustin Garner	Sung Soo Kim Lab
539	MeTu3c	L	68110	68906	4485	720575940621228927	MeTu3c	2022-12-13	100	Dustin Garner	Sung Soo Kim Lab
540	MeTu3c	L	72644	71685	4183	720575940634069940	MeTu3c	2022-12-13	100	Dustin Garner	Sung Soo Kim Lab
541	MeTu3c	L	71192	67228	4278	720575940631196946	MeTu3c	2022-12-13	100	Dustin Garner	Sung Soo Kim Lab
542	MeTu3c	L	70122	64876	4313	720575940633050976	MeTu3c	2022-12-13	100	Dustin Garner	Sung Soo Kim Lab
543	MeTu3c	L	71982	65366	4178	720575940624586278	MeTu3c	2022-12-13	100	Dustin Garner	Sung Soo Kim Lab
544	MeTu3c	L	75250	71697	4057	720575940623431935	MeTu3c	2022-12-13	100	Dustin Garner	Sung Soo Kim Lab
545	MeTu3c	L	77169	70881	4002	720575940617972180	MeTu3c	2022-12-13	100	Dustin Garner	Sung Soo Kim Lab
546	MeTu3c	L	71787	61400	4236	720575940626591484	MeTu3c	2022-12-13	100	Dustin Garner	Sung Soo Kim Lab
547	MeTu3c	L	69596	60878	4325	720575940621917222	MeTu3c	2022-12-13	100	Dustin Garner	Sung Soo Kim Lab
548	MeTu3c	L	68103	63099	4468	720575940616606491	MeTu3c	2022-12-13	100	Dustin Garner	Sung Soo Kim Lab
549	MeTu3c	L	71286	59229	4272	720575940628799560	MeTu3c	2022-12-13	100	Dustin Garner	Sung Soo Kim Lab
550	MeTu3c	L	76037	51695	4211	720575940617066290	MeTu3c	2022-12-13	100	Dustin Garner	Sung Soo Kim Lab
551	MeTu3c	L	79424	68079	3836	720575940631357804	MeTu3c	2022-12-13	100	Dustin Garner	Sung Soo Kim Lab
552	MeTu3c	L	75113	66316	3984	720575940633353407	MeTu3c	2022-12-13	100	Dustin Garner	Sung Soo Kim Lab
553	MeTu3c	L	78584	63205	3892	720575940628832828	MeTu3c	2022-12-13	100	Dustin Garner	Sung Soo Kim Lab
554	MeTu3c	L	77273	60012	3913	720575940616422367	MeTu3c	2022-12-13	100	Dustin Garner	Sung Soo Kim Lab
555	MeTu3c	L	74930	54271	4168	720575940614549713	MeTu3c	2022-12-13	100	Dustin Garner	Sung Soo Kim Lab
556	MeTu3c	L	75443	62884	3961	720575940614069260	MeTu3c	2022-12-13	100	Dustin Garner	Sung Soo Kim Lab
557	MeTu3c	R	202555	65759	4701	720575940613652197	MeTu3c	2022-12-13	100	Dustin Garner	Sung Soo Kim Lab
558	MeTu3c	R	203936	69650	5458	720575940629254204	MeTu3c	2022-12-13	100	Dustin Garner	Sung Soo Kim Lab
559	MeTu3c	R	202236	75804	5516	720575940627933946	MeTu3c	2022-12-13	100	Dustin Garner	Sung Soo Kim Lab
560	MeTu3c	R	203014	73911	5183	720575940623010124	MeTu3c	2022-12-13	100	Dustin Garner	Sung Soo Kim Lab
561	MeTu3c	R	203340	69261	4879	720575940620826021	MeTu3c	2022-12-13	100	Dustin Garner	Sung Soo Kim Lab
562	MeTu3c	R	203740	64592	5069	720575940655446689	MeTu3c	2022-12-13	100	Dustin Garner	Sung Soo Kim Lab
563	MeTu3c	R	200770	66678	4397	720575940613764862	MeTu3c	2022-12-13	100	Dustin Garner	Sung Soo Kim Lab
564	MeTu3c	R	198993	68573	4117	720575940637959539	MeTu3c	2022-12-13	100	Dustin Garner	Sung Soo Kim Lab
565	MeTu3c	R	200168	68226	4287	720575940620048624	MeTu3c	2022-12-13	100	Dustin Garner	Sung Soo Kim Lab
566	MeTu3c	R	199063	63977	4267	720575940608187314	MeTu3c	2022-12-13	100	Dustin Garner	Sung Soo Kim Lab
567	MeTu3c	R	195176	61518	3786	720575940636158059	MeTu3c	2022-12-13	100	Dustin Garner	Sung Soo Kim Lab
568	MeTu3c	R	197542	65166	4030	720575940629203911	MeTu3c	2022-12-13	100	Dustin Garner	Sung Soo Kim Lab
569	MeTu3c	R	198414	62320	4228	720575940618379961	MeTu3c	2022-12-13	100	Dustin Garner	Sung Soo Kim Lab
570	MeTu3c	R	197961	55144	4486	720575940624169653	MeTu3c	2022-12-13	100	Dustin Garner	Sung Soo Kim Lab
571	MeTu3c	R	193111	58982	3687	720575940610259139	MeTu3c	2022-12-13	100	Dustin Garner	Sung Soo Kim Lab
572	MeTu3c	R	192704	64354	3542	720575940624347689	MeTu3c	2022-12-13	100	Dustin Garner	Sung Soo Kim Lab
573	MeTu3c	R	192120	59703	3492	720575940621887654	MeTu3c	2022-12-13	100	Dustin Garner	Sung Soo Kim Lab
574	MeTu3c	R	167219	45411	1645	720575940621529309	MeTu3c	2022-12-13	100	Dustin Garner	Sung Soo Kim Lab
575	MeTu3c	R	190397	56328	3562	720575940622082113	MeTu3c	2022-12-13	100	Dustin Garner	Sung Soo Kim Lab
576	MeTu3c	R	182966	56590	3130	720575940613487333	MeTu3c	2022-12-13	100	Dustin Garner	Sung Soo Kim Lab
577	MeTu3c	R	188769	57082	3413	720575940621023526	MeTu3c	2022-12-13	100	Dustin Garner	Sung Soo Kim Lab
578	MeTu3c	R	184008	54451	3292	720575940645115080	MeTu3c	2022-12-13	100	Dustin Garner	Sung Soo Kim Lab
579	MeTu3c	R	183291	57155	3105	720575940625877178	MeTu3c	2022-12-13	100	Dustin Garner	Sung Soo Kim Lab
580	MeTu3c	R	186886	61207	3195	720575940623380714	MeTu3c	2022-12-13	100	Dustin Garner	Sung Soo Kim Lab
581	MeTu3c	R	185030	63967	3061	720575940641978101	MeTu3c	2022-12-13	100	Dustin Garner	Sung Soo Kim Lab
582	MeTu3c	R	195091	85565	4587	720575940634378351	MeTu3c	2022-12-13	100	Dustin Garner	Sung Soo Kim Lab
583	MeTu3c	R	183840	75364	3053	720575940639526901	MeTu3c	2022-12-13	100	Dustin Garner	Sung Soo Kim Lab
584	MeTu3c	R	198841	81142	4677	720575940624030990	MeTu3c	2022-12-13	100	Dustin Garner	Sung Soo Kim Lab
585	MeTu3c	R	201650	75725	4881	720575940632859729	MeTu3c	2022-12-13	100	Dustin Garner	Sung Soo Kim Lab
586	MeTu3c	R	191809	86572	4324	720575940616897548	MeTu3c	2022-12-13	100	Dustin Garner	Sung Soo Kim Lab
587	MeTu3c	R	200553	75411	4563	720575940612378152	MeTu3c	2022-12-13	100	Dustin Garner	Sung Soo Kim Lab
588	MeTu3c	R	199726	80724	5280	720575940615518870	MeTu3c	2022-12-13	100	Dustin Garner	Sung Soo Kim Lab
589	MeTu3c	R	199161	78399	4475	720575940622108679	MeTu3c	2022-12-13	100	Dustin Garner	Sung Soo Kim Lab
590	MeTu3c	R	197132	74220	4089	720575940622219952	MeTu3c	2022-12-13	100	Dustin Garner	Sung Soo Kim Lab
591	MeTu3c	R	197513	70074	4012	720575940622864154	MeTu3c	2022-12-13	100	Dustin Garner	Sung Soo Kim Lab
592	MeTu3c	R	197652	78462	4301	720575940617087718	MeTu3c	2022-12-13	100	Dustin Garner	Sung Soo Kim Lab
593	MeTu3c	R	198372	74096	4168	720575940625617418	MeTu3c	2022-12-13	100	Dustin Garner	Sung Soo Kim Lab
594	MeTu3c	R	193264	81767	3982	720575940629600271	MeTu3c	2022-12-13	100	Dustin Garner	Sung Soo Kim Lab
595	MeTu3c	R	195307	78314	4008	720575940627431938	MeTu3c	2022-12-13	100	Dustin Garner	Sung Soo Kim Lab
596	MeTu3c	R	194022	76476	3672	720575940615595170	MeTu3c	2022-12-13	100	Dustin Garner	Sung Soo Kim Lab
597	MeTu3c	R	195143	71870	3760	720575940634649244	MeTu3c	2022-12-13	100	Dustin Garner	Sung Soo Kim Lab
598	MeTu3c	R	196807	69749	3857	720575940628495695	MeTu3c	2022-12-13	100	Dustin Garner	Sung Soo Kim Lab
599	MeTu3c	R	197361	65686	3887	720575940622860314	MeTu3c	2022-12-13	100	Dustin Garner	Sung Soo Kim Lab
600	MeTu3c	R	194003	65109	3598	720575940628940670	MeTu3c	2022-12-13	100	Dustin Garner	Sung Soo Kim Lab
601	MeTu3c	R	188749	81543	3617	720575940624021603	MeTu3c	2022-12-13	100	Dustin Garner	Sung Soo Kim Lab
602	MeTu3c	R	190874	75719	3424	720575940619768923	MeTu3c	2022-12-13	100	Dustin Garner	Sung Soo Kim Lab
603	MeTu3c	R	191796	73075	3515	720575940618409446	MeTu3c	2022-12-13	100	Dustin Garner	Sung Soo Kim Lab
604	MeTu3c	R	193873	70332	3551	720575940617688866	MeTu3c	2022-12-13	100	Dustin Garner	Sung Soo Kim Lab
605	MeTu3c	R	185397	80155	3309	720575940621608406	MeTu3c	2022-12-13	100	Dustin Garner	Sung Soo Kim Lab
606	MeTu3c	R	191989	64122	3342	720575940618543445	MeTu3c	2022-12-13	100	Dustin Garner	Sung Soo Kim Lab
607	MeTu3c	R	192482	66660	3405	720575940623885861	MeTu3c	2022-12-13	100	Dustin Garner	Sung Soo Kim Lab
608	MeTu3c	R	191809	68765	3403	720575940643184781	MeTu3c	2022-12-13	100	Dustin Garner	Sung Soo Kim Lab
609	MeTu3c	R	190153	67285	3218	720575940625291907	MeTu3c	2022-12-13	100	Dustin Garner	Sung Soo Kim Lab
610	MeTu3c	R	189601	73924	3356	720575940633117521	MeTu3c	2022-12-13	100	Dustin Garner	Sung Soo Kim Lab
611	MeTu3c	R	186321	70836	3081	720575940610352590	MeTu3c	2022-12-13	100	Dustin Garner	Sung Soo Kim Lab
612	MeTu3c	R	186488	76722	3249	720575940630184044	MeTu3c	2022-12-13	100	Dustin Garner	Sung Soo Kim Lab
613	MeTu3c	R	188952	64967	3192	720575940630511663	MeTu3c	2022-12-13	100	Dustin Garner	Sung Soo Kim Lab
614	MeTu3c	R	186948	74960	3159	720575940628814613	MeTu3c	2022-12-13	100	Dustin Garner	Sung Soo Kim Lab
615	MeTu3c	R	186002	65807	3052	720575940621890470	MeTu3c	2022-12-13	100	Dustin Garner	Sung Soo Kim Lab
616	MeTu3c	R	188028	75949	3300	720575940613692414	MeTu3c	2022-12-13	100	Dustin Garner	Sung Soo Kim Lab
617	MeTu3c	R	183456	71961	2945	720575940618486181	MeTu3c	2022-12-13	100	Dustin Garner	Sung Soo Kim Lab
618	MeTu3c	R	182517	71022	2921	720575940609524946	MeTu3c	2022-12-13	100	Dustin Garner	Sung Soo Kim Lab
619	MeTu3c	R	179203	70117	2848	720575940631421231	MeTu3c	2022-12-13	100	Dustin Garner	Sung Soo Kim Lab
620	MeTu3c	R	183619	65181	3032	720575940611194390	MeTu3c	2022-12-13	100	Dustin Garner	Sung Soo Kim Lab
621	MeTu4a	L	59615	56752	6153	720575940640770931	MeTu4a	2022-12-13	100	Dustin Garner	Sung Soo Kim Lab
622	MeTu4a	L	59459	64462	6461	720575940612517489	MeTu4a	2022-12-13	100	Dustin Garner	Sung Soo Kim Lab
623	MeTu4a	L	60158	69040	6311	720575940618015956	MeTu4a	2022-12-13	100	Dustin Garner	Sung Soo Kim Lab
624	MeTu4a	L	60261	58486	5891	720575940624239752	MeTu4a	2022-12-13	100	Dustin Garner	Sung Soo Kim Lab
625	MeTu4a	L	58649	60589	6094	720575940636485092	MeTu4a	2022-12-13	100	Dustin Garner	Sung Soo Kim Lab
626	MeTu4a	L	61021	72010	6293	720575940640425635	MeTu4a	2022-12-13	100	Dustin Garner	Sung Soo Kim Lab
627	MeTu4a	L	58864	63863	6089	720575940632495385	MeTu4a	2022-12-13	100	Dustin Garner	Sung Soo Kim Lab
628	MeTu4a	L	69387	84459	6477	720575940632118189	MeTu4a	2022-12-13	100	Dustin Garner	Sung Soo Kim Lab
629	MeTu4a	L	58831	63835	6098	720575940615746722	MeTu4a	2022-12-13	100	Dustin Garner	Sung Soo Kim Lab
630	MeTu4a	L	60156	57403	6236	720575940632859731	MeTu4a	2022-12-13	100	Dustin Garner	Sung Soo Kim Lab
631	MeTu4a	L	61202	68560	5834	720575940622375862	MeTu4a	2022-12-13	100	Dustin Garner	Sung Soo Kim Lab
632	MeTu4a	L	61068	55755	5801	720575940612449998	MeTu4a	2022-12-13	100	Dustin Garner	Sung Soo Kim Lab
633	MeTu4a	L	59291	61048	6334	720575940642940045	MeTu4a	2022-12-13	100	Dustin Garner	Sung Soo Kim Lab
634	MeTu4a	L	60314	53680	6226	720575940624150666	MeTu4a	2022-12-13	100	Dustin Garner	Sung Soo Kim Lab
635	MeTu4a	L	59608	54833	6025	720575940623443933	MeTu4a	2022-12-13	100	Dustin Garner	Sung Soo Kim Lab
636	MeTu4a	L	60459	57852	5840	720575940632055010	MeTu4a	2022-12-13	100	Dustin Garner	Sung Soo Kim Lab
637	MeTu4a	L	59977	55695	6343	720575940604947558	MeTu4a	2022-12-13	100	Dustin Garner	Sung Soo Kim Lab
638	MeTu4a	L	60810	65719	5797	720575940620994287	MeTu4a	2022-12-13	100	Dustin Garner	Sung Soo Kim Lab
639	MeTu4a	L	61673	56690	5631	720575940613155218	MeTu4a	2022-12-13	100	Dustin Garner	Sung Soo Kim Lab
640	MeTu4a	L	61018	61819	5556	720575940615114402	MeTu4a	2022-12-13	100	Dustin Garner	Sung Soo Kim Lab
641	MeTu4a	L	62199	68581	5597	720575940633577114	MeTu4a	2022-12-13	100	Dustin Garner	Sung Soo Kim Lab
642	MeTu4a	L	62695	51938	5818	720575940616011993	MeTu4a	2022-12-13	100	Dustin Garner	Sung Soo Kim Lab
643	MeTu4a	L	61858	59595	5474	720575940639240912	MeTu4a	2022-12-13	100	Dustin Garner	Sung Soo Kim Lab
644	MeTu4a	L	61480	58012	5713	720575940618564432	MeTu4a	2022-12-13	100	Dustin Garner	Sung Soo Kim Lab
645	MeTu4a	L	62243	69290	5406	720575940625695928	MeTu4a	2022-12-13	100	Dustin Garner	Sung Soo Kim Lab
646	MeTu4a	L	63933	55560	5085	720575940610527637	MeTu4a	2022-12-13	100	Dustin Garner	Sung Soo Kim Lab
647	MeTu4a	L	63258	57073	5065	720575940617625461	MeTu4a	2022-12-13	100	Dustin Garner	Sung Soo Kim Lab
648	MeTu4a	L	62703	56203	5307	720575940626442515	MeTu4a	2022-12-13	100	Dustin Garner	Sung Soo Kim Lab
649	MeTu4a	L	62441	60013	5388	720575940620015525	MeTu4a	2022-12-13	100	Dustin Garner	Sung Soo Kim Lab
650	MeTu4a	L	63587	58137	5110	720575940635048549	MeTu4a	2022-12-13	100	Dustin Garner	Sung Soo Kim Lab
651	MeTu4a	L	65672	64329	4736	720575940619202880	MeTu4a	2022-12-13	100	Dustin Garner	Sung Soo Kim Lab
652	MeTu4a	L	62386	58390	5312	720575940616074196	MeTu4a	2022-12-13	100	Dustin Garner	Sung Soo Kim Lab
653	MeTu4a	L	65529	72989	5003	720575940620740732	MeTu4a	2022-12-13	100	Dustin Garner	Sung Soo Kim Lab
654	MeTu4a	L	67254	59604	4625	720575940639352134	MeTu4a	2022-12-13	100	Dustin Garner	Sung Soo Kim Lab
655	MeTu4a	L	64055	62570	4913	720575940630208249	MeTu4a	2022-12-13	100	Dustin Garner	Sung Soo Kim Lab
656	MeTu4a	L	69261	63914	4348	720575940618762887	MeTu4a	2022-12-13	100	Dustin Garner	Sung Soo Kim Lab
657	MeTu4a	L	72339	60303	4254	720575940627172124	MeTu4a	2022-12-13	100	Dustin Garner	Sung Soo Kim Lab
658	MeTu4a	L	66499	64442	4593	720575940616451362	MeTu4a	2022-12-13	100	Dustin Garner	Sung Soo Kim Lab
659	MeTu4a	L	68811	73503	4646	720575940609992146	MeTu4a	2022-12-13	100	Dustin Garner	Sung Soo Kim Lab
660	MeTu4a	L	65189	52039	5299	720575940624429104	MeTu4a	2022-12-13	100	Dustin Garner	Sung Soo Kim Lab
661	MeTu4a	L	72899	50472	4520	720575940627525531	MeTu4a	2022-12-13	100	Dustin Garner	Sung Soo Kim Lab
662	MeTu4a	L	72379	48399	4642	720575940619646817	MeTu4a	2022-12-13	100	Dustin Garner	Sung Soo Kim Lab
663	MeTu4a	L	74429	56707	4231	720575940612527310	MeTu4a	2022-12-13	100	Dustin Garner	Sung Soo Kim Lab
664	MeTu4a	L	74060	47020	4627	720575940644966423	MeTu4a	2022-12-13	100	Dustin Garner	Sung Soo Kim Lab
665	MeTu4a	L	73082	55852	4320	720575940635102874	MeTu4a	2022-12-13	100	Dustin Garner	Sung Soo Kim Lab
666	MeTu4a	L	79333	47686	4375	720575940632266465	MeTu4a	2022-12-13	100	Dustin Garner	Sung Soo Kim Lab
667	MeTu4a	L	68127	48963	5010	720575940632085218	MeTu4a	2022-12-13	100	Dustin Garner	Sung Soo Kim Lab
668	MeTu4a	L	78446	57273	3999	720575940625994739	MeTu4a	2022-12-13	100	Dustin Garner	Sung Soo Kim Lab
669	MeTu4a	L	68473	61685	4484	720575940630474553	MeTu4a	2022-12-13	100	Dustin Garner	Sung Soo Kim Lab
670	MeTu4a	L	70149	53073	4607	720575940620120990	MeTu4a	2022-12-13	100	Dustin Garner	Sung Soo Kim Lab
671	MeTu4a	L	62947	54482	5625	720575940624718088	MeTu4a	2022-12-13	100	Dustin Garner	Sung Soo Kim Lab
672	MeTu4a	L	62682	65693	5081	720575940634171060	MeTu4a	2022-12-13	100	Dustin Garner	Sung Soo Kim Lab
673	MeTu4a	L	65639	52298	5041	720575940630660572	MeTu4a	2022-12-13	100	Dustin Garner	Sung Soo Kim Lab
674	MeTu4a	L	67111	53239	4779	720575940634871919	MeTu4a	2022-12-13	100	Dustin Garner	Sung Soo Kim Lab
675	MeTu4a	L	76256	47468	4432	720575940638354749	MeTu4a	2022-12-13	100	Dustin Garner	Sung Soo Kim Lab
676	MeTu4a	L	65695	55448	4862	720575940621964326	MeTu4a	2022-12-13	100	Dustin Garner	Sung Soo Kim Lab
677	MeTu4a	L	76986	59029	3978	720575940621100224	MeTu4a	2022-12-13	100	Dustin Garner	Sung Soo Kim Lab
678	MeTu4a	L	80022	58166	3843	720575940619062955	MeTu4a	2022-12-13	100	Dustin Garner	Sung Soo Kim Lab
679	MeTu4a	L	79996	53740	4053	720575940608154307	MeTu4a	2022-12-13	100	Dustin Garner	Sung Soo Kim Lab
680	MeTu4a	L	67709	54919	4657	720575940645946756	MeTu4a	2022-12-13	100	Dustin Garner	Sung Soo Kim Lab
681	MeTu4a	L	65334	51886	5208	720575940631952215	MeTu4a	2022-12-13	100	Dustin Garner	Sung Soo Kim Lab
682	MeTu4a	L	63084	53501	5628	720575940617920139	MeTu4a	2022-12-13	100	Dustin Garner	Sung Soo Kim Lab
683	MeTu4a	L	63975	52614	5361	720575940616233439	MeTu4a	2022-12-13	100	Dustin Garner	Sung Soo Kim Lab
684	MeTu4a	L	63915	66620	4911	720575940611485138	MeTu4a	2022-12-13	100	Dustin Garner	Sung Soo Kim Lab
685	MeTu4a	L	68127	49765	5058	720575940617502235	MeTu4a	2022-12-13	100	Dustin Garner	Sung Soo Kim Lab
686	MeTu4a	L	63328	77651	6557	720575940629921274	MeTu4a	2022-12-13	100	Dustin Garner	Sung Soo Kim Lab
687	MeTu4a	L	60058	71840	6676	720575940618463573	MeTu4a	2022-12-13	100	Dustin Garner	Sung Soo Kim Lab
688	MeTu4a	L	58382	62052	6581	720575940631481645	MeTu4a	2022-12-13	100	Dustin Garner	Sung Soo Kim Lab
689	MeTu4a	L	58037	67114	6616	720575940627306938	MeTu4a	2022-12-13	100	Dustin Garner	Sung Soo Kim Lab
690	MeTu4a	R	204290	67476	5181	720575940619279064	MeTu4a	2022-12-13	100	Dustin Garner	Sung Soo Kim Lab
691	MeTu4a	R	202103	56303	5479	720575940623175182	MeTu4a	2022-12-13	100	Dustin Garner	Sung Soo Kim Lab
692							#temp_NewType Medulla Lobula Visual Projection Neuron100_M8-L6-Tubu03.Li108b_345a6.Tm105_M7-L6 ; MLVPN100_M8-L6-Tubu03.Li108b_345a6.Tm105_M7-L6	2023-09-13 18:49:22	17	Austin T Burke	Mala Murthy Lab, Sebastian Seung Lab
693	MeTu4a	R	203472	61664	5513	720575940615364305	MeTu4a	2022-12-13	100	Dustin Garner	Sung Soo Kim Lab
694							#temp_NewType Medulla Lobula Visual Projection Neuron100_M8-L6-Tubu03.Li108b_345a6.Tm105_M7-L6 ; MLVPN100_M8-L6-Tubu03.Li108b_345a6.Tm105_M7-L6	2023-09-13 18:49:22	17	Austin T Burke	Mala Murthy Lab, Sebastian Seung Lab
695	MeTu4a	R	204427	70774	5156	720575940628100395	MeTu4a	2022-12-13	100	Dustin Garner	Sung Soo Kim Lab
696							MC64; Medulla Columnar neuron 64; MeTu_m; FBbt_00051218	2023-03-26 17:29:30	392	Krzysztof Kruk	Eyewire
697	MeTu4a	R	202760	59834	5178	720575940615080367	MeTu4a	2022-12-13	100	Dustin Garner	Sung Soo Kim Lab
698	MeTu4a	R	202533	73125	4931	720575940639904565	MeTu4a	2022-12-13	100	Dustin Garner	Sung Soo Kim Lab
699	MeTu4a	R	203893	67140	5393	720575940620927472	MeTu4a	2022-12-13	100	Dustin Garner	Sung Soo Kim Lab
700							#temp_NewType Medulla Lobula Visual Projection Neuron100_M8-L6-Tubu03.Li108b_345a6.Tm105_M7-L6 ; MLVPN100_M8-L6-Tubu03.Li108b_345a6.Tm105_M7-L6	2023-09-13 18:49:21	17	Austin T Burke	Mala Murthy Lab, Sebastian Seung Lab
701	MeTu4a	R	203774	64950	5149	720575940617311574	MeTu4a	2022-12-13	100	Dustin Garner	Sung Soo Kim Lab
702	MeTu4a	R	203307	75086	5452	720575940622781865	MeTu4a	2022-12-13	100	Dustin Garner	Sung Soo Kim Lab
703							#temp_NewType Medulla Lobula Visual Projection Neuron100_M8-L6-Tubu03.Li108b_345a6.Tm105_M7-L6 ; MLVPN100_M8-L6-Tubu03.Li108b_345a6.Tm105_M7-L6	2023-09-13 18:49:23	17	Austin T Burke	Mala Murthy Lab, Sebastian Seung Lab
704	MeTu4a	R	203027	70325	4980	720575940613496293	MeTu4a	2022-12-13	100	Dustin Garner	Sung Soo Kim Lab
705	MeTu4a	R	203103	60162	5345	720575940610809061	MeTu4a	2022-12-13	100	Dustin Garner	Sung Soo Kim Lab
706	MeTu4a	R	203500	63349	5091	720575940613072382	MeTu4a	2022-12-13	100	Dustin Garner	Sung Soo Kim Lab
707	MeTu4a	R	201806	62921	4839	720575940633176111	MeTu4a	2022-12-13	100	Dustin Garner	Sung Soo Kim Lab
708							#temp_NewType Medulla Lobula Visual Projection Neuron100_M8-L6-Tubu03.Li108b_345a6.Tm105_M7-L6 ; MLVPN100_M8-L6-Tubu03.Li108b_345a6.Tm105_M7-L6	2023-09-13 18:49:25	17	Austin T Burke	Mala Murthy Lab, Sebastian Seung Lab
709	MeTu4a	R	200553	71753	4500	720575940626797841	MeTu4a	2022-12-13	100	Dustin Garner	Sung Soo Kim Lab
710	MeTu4a	R	200665	61972	4648	720575940624728551	MeTu4a	2022-12-13	100	Dustin Garner	Sung Soo Kim Lab
711							#temp_NewType Medulla Lobula Visual Projection Neuron100_M8-L6-Tubu03.Li108b_345a6.Tm105_M7-L6 ; MLVPN100_M8-L6-Tubu03.Li108b_345a6.Tm105_M7-L6	2023-10-11 15:16:38	17	Austin T Burke	Mala Murthy Lab, Sebastian Seung Lab
712	MeTu4a	R	201532	59023	4996	720575940630619985	MeTu4a	2022-12-13	100	Dustin Garner	Sung Soo Kim Lab
713							#temp_NewType Medulla Lobula Visual Projection Neuron100_M8-L6-Tubu03.Li108b_345a6.Tm105_M7-L6 ; MLVPN100_M8-L6-Tubu03.Li108b_345a6.Tm105_M7-L6	2023-09-13 18:49:23	17	Austin T Burke	Mala Murthy Lab, Sebastian Seung Lab
714	MeTu4a	R	200703	64645	4509	720575940623115433	MeTu4a	2022-12-13	100	Dustin Garner	Sung Soo Kim Lab
715	MeTu4a	R	202321	65881	4767	720575940630765047	MeTu4a	2022-12-13	100	Dustin Garner	Sung Soo Kim Lab
716	MeTu4a	R	200452	62528	4591	720575940615035432	MeTu4a	2022-12-13	100	Dustin Garner	Sung Soo Kim Lab
717	MeTu4a	R	201230	72885	4720	720575940623425543	MeTu4a	2022-12-13	100	Dustin Garner	Sung Soo Kim Lab
718	MeTu4a	R	203189	61782	5061	720575940625230323	MeTu4a	2022-12-13	100	Dustin Garner	Sung Soo Kim Lab
719							MC64; Medulla Columnar neuron 64; MeTu_m; FBbt_00051218	2023-03-26 17:29:29	392	Krzysztof Kruk	Eyewire
720	MeTu4a	R	196312	54776	4308	720575940632669666	MeTu4a	2022-12-13	100	Dustin Garner	Sung Soo Kim Lab
721	MeTu4a	R	200159	60519	4499	720575940612948593	MeTu4a	2022-12-13	100	Dustin Garner	Sung Soo Kim Lab
722	MeTu4a	R	202315	64262	4746	720575940625622018	MeTu4a	2022-12-13	100	Dustin Garner	Sung Soo Kim Lab
723	MeTu4a	R	197501	56765	4329	720575940643890888	MeTu4a	2022-12-13	100	Dustin Garner	Sung Soo Kim Lab
724	MeTu4a	R	199391	71740	4258	720575940632035882	MeTu4a	2022-12-13	100	Dustin Garner	Sung Soo Kim Lab
725	MeTu4a	R	199532	64115	4322	720575940631366351	MeTu4a	2022-12-13	100	Dustin Garner	Sung Soo Kim Lab
726							MC64; Medulla Columnar neuron 64; MeTu_m; FBbt_00051218	2023-03-26 17:29:28	392	Krzysztof Kruk	Eyewire
727							#temp_NewType Medulla Lobula Visual Projection Neuron100_M8-L6-Tubu03.Li108b_345a6.Tm105_M7-L6 ; MLVPN100_M8-L6-Tubu03.Li108b_345a6.Tm105_M7-L6	2023-09-13 18:49:22	17	Austin T Burke	Mala Murthy Lab, Sebastian Seung Lab
728	MeTu4a	R	197921	66580	4074	720575940623343613	MeTu4a	2022-12-13	100	Dustin Garner	Sung Soo Kim Lab
729	MeTu4a	R	200585	68749	4471	720575940631634975	MeTu4a	2022-12-13	100	Dustin Garner	Sung Soo Kim Lab
730	MeTu4a	R	195417	67416	3736	720575940650581625	MeTu4a	2022-12-13	100	Dustin Garner	Sung Soo Kim Lab
731	MeTu4a	R	201646	67073	4588	720575940632085900	MeTu4a	2022-12-13	100	Dustin Garner	Sung Soo Kim Lab
732	MeTu4a	R	196190	59680	4050	720575940623987214	MeTu4a	2022-12-13	100	Dustin Garner	Sung Soo Kim Lab
733	MeTu4a	R	199486	63047	4317	720575940613977503	MeTu4a	2022-12-13	100	Dustin Garner	Sung Soo Kim Lab
734	MeTu4a	R	195228	61650	3826	720575940625067312	MeTu4a	2022-12-13	100	Dustin Garner	Sung Soo Kim Lab
735	MeTu4a	R	182788	51932	3398	720575940614421471	MeTu4a	2022-12-13	100	Dustin Garner	Sung Soo Kim Lab
736							#temp_NewType Medulla Lobula Visual Projection Neuron100_M8-L6-Tubu03.Li108b_345a6.Tm105_M7-L6 ; MLVPN100_M8-L6-Tubu03.Li108b_345a6.Tm105_M7-L6	2023-09-13 18:49:24	17	Austin T Burke	Mala Murthy Lab, Sebastian Seung Lab
737	MeTu4a	R	194654	57553	3985	720575940608756600	MeTu4a	2022-12-13	100	Dustin Garner	Sung Soo Kim Lab
738							#temp_NewType Medulla Lobula Visual Projection Neuron100_M8-L6-Tubu03.Li108b_345a6.Tm105_M7-L6 ; MLVPN100_M8-L6-Tubu03.Li108b_345a6.Tm105_M7-L6	2023-09-13 18:49:24	17	Austin T Burke	Mala Murthy Lab, Sebastian Seung Lab
739	MeTu4a	R	194475	59456	3873	720575940628801900	MeTu4a	2022-12-13	100	Dustin Garner	Sung Soo Kim Lab
740							#temp_NewType Medulla Lobula Visual Projection Neuron100_M8-L6-Tubu03.Li108b_345a6.Tm105_M7-L6 ; MLVPN100_M8-L6-Tubu03.Li108b_345a6.Tm105_M7-L6	2023-09-13 18:49:25	17	Austin T Burke	Mala Murthy Lab, Sebastian Seung Lab
741	MeTu4a	R	190497	62482	3410	720575940613681662	MeTu4a	2022-12-13	100	Dustin Garner	Sung Soo Kim Lab
742	MeTu4a	R	190020	67458	3332	720575940624370765	MeTu4a	2022-12-13	100	Dustin Garner	Sung Soo Kim Lab
743	MeTu4a	R	192027	60946	3521	720575940633929908	MeTu4a	2022-12-13	100	Dustin Garner	Sung Soo Kim Lab
744	MeTu4a	R	196686	71140	3928	720575940630692412	MeTu4a	2022-12-13	100	Dustin Garner	Sung Soo Kim Lab
745							#temp_NewType Medulla Lobula Visual Projection Neuron100_M8-L6-Tubu03.Li108b_345a6.Tm105_M7-L6 ; MLVPN100_M8-L6-Tubu03.Li108b_345a6.Tm105_M7-L6	2023-09-13 18:49:20	17	Austin T Burke	Mala Murthy Lab, Sebastian Seung Lab
746	MeTu4a	R	181419	59519	3077	720575940620577974	MeTu4a	2022-12-13	100	Dustin Garner	Sung Soo Kim Lab
747							MC64; Medulla Columnar neuron 64; MeTu_m; FBbt_00051218	2023-03-26 17:29:28	392	Krzysztof Kruk	Eyewire
748	MeTu4a	R	190410	57172	3566	720575940631170809	MeTu4a	2022-12-13	100	Dustin Garner	Sung Soo Kim Lab
749	MeTu4a	R	185446	64796	3068	720575940616290004	MeTu4a	2022-12-13	100	Dustin Garner	Sung Soo Kim Lab
750	MeTu4a	R	188022	59585	3287	720575940648817017	MeTu4a	2022-12-13	100	Dustin Garner	Sung Soo Kim Lab
751	MeTu4a	R	185788	57655	3276	720575940610804453	MeTu4a	2022-12-13	100	Dustin Garner	Sung Soo Kim Lab
752	MeTu4a	R	186279	53464	3507	720575940625237396	MeTu4a	2022-12-13	100	Dustin Garner	Sung Soo Kim Lab
753	MeTu4a	R	186881	51654	3695	720575940622112183	MeTu4a	2022-12-13	100	Dustin Garner	Sung Soo Kim Lab
754	MeTu4a	R	192828	54673	3903	720575940632293262	MeTu4a	2022-12-13	100	Dustin Garner	Sung Soo Kim Lab
755	MeTu4a	R	192058	69134	3419	720575940610765380	MeTu4a	2022-12-13	100	Dustin Garner	Sung Soo Kim Lab
756							#temp_NewType Medulla Lobula Visual Projection Neuron100_M8-L6-Tubu03.Li108b_345a6.Tm105_M7-L6 ; MLVPN100_M8-L6-Tubu03.Li108b_345a6.Tm105_M7-L6	2023-09-13 18:49:25	17	Austin T Burke	Mala Murthy Lab, Sebastian Seung Lab
757	MeTu4a	R	191405	48843	4293	720575940632952986	MeTu4a	2022-12-13	100	Dustin Garner	Sung Soo Kim Lab
758	MeTu4a	R	191509	54556	3786	720575940607630172	MeTu4a	2022-12-13	100	Dustin Garner	Sung Soo Kim Lab
759	MeTu4a	R	193829	55047	3980	720575940610238418	MeTu4a	2022-12-13	100	Dustin Garner	Sung Soo Kim Lab
760	MeTu4a	R	201665	56517	5060	720575940627305212	MeTu4a	2022-12-13	100	Dustin Garner	Sung Soo Kim Lab
761							#temp_NewType Medulla Lobula Visual Projection Neuron100_M8-L6-Tubu03.Li108b_345a6.Tm105_M7-L6 ; MLVPN100_M8-L6-Tubu03.Li108b_345a6.Tm105_M7-L6	2023-10-11 15:17:24	17	Austin T Burke	Mala Murthy Lab, Sebastian Seung Lab
762	MeTu4a	R	198532	75071	4265	720575940618761044	MeTu4a	2022-12-13	100	Dustin Garner	Sung Soo Kim Lab
763	MeTu4a	R	197368	52429	4783	720575940632798177	MeTu4a	2022-12-13	100	Dustin Garner	Sung Soo Kim Lab
764	MeTu4a	R	191990	50799	4177	720575940631346895	MeTu4a	2022-12-13	100	Dustin Garner	Sung Soo Kim Lab
765							#temp_NewType Medulla Lobula Visual Projection Neuron100_M8-L6-Tubu03.Li108b_345a6.Tm105_M7-L6 ; MLVPN100_M8-L6-Tubu03.Li108b_345a6.Tm105_M7-L6	2023-09-13 18:49:24	17	Austin T Burke	Mala Murthy Lab, Sebastian Seung Lab
766	MeTu4a	R	183313	48219	3734	720575940605476994	MeTu4a	2022-12-13	100	Dustin Garner	Sung Soo Kim Lab
767							#temp_NewType Medulla Lobula Visual Projection Neuron100_M8-L6-Tubu03.Li108b_345a6.Tm105_M7-L6 ; MLVPN100_M8-L6-Tubu03.Li108b_345a6.Tm105_M7-L6	2023-09-13 18:49:23	17	Austin T Burke	Mala Murthy Lab, Sebastian Seung Lab
768	MeTu4a	R	193090	71476	3630	720575940624585725	MeTu4a	2022-12-13	100	Dustin Garner	Sung Soo Kim Lab
769							#temp_NewType Medulla Lobula Visual Projection Neuron100_M8-L6-Tubu03.Li108b_345a6.Tm105_M7-L6 ; MLVPN100_M8-L6-Tubu03.Li108b_345a6.Tm105_M7-L6	2023-09-13 18:49:25	17	Austin T Burke	Mala Murthy Lab, Sebastian Seung Lab
770	MeTu4a	R	186141	65364	3129	720575940630483564	MeTu4a	2022-12-13	100	Dustin Garner	Sung Soo Kim Lab
771							#temp_NewType Medulla Lobula Visual Projection Neuron100_M8-L6-Tubu03.Li108b_345a6.Tm105_M7-L6 ; MLVPN100_M8-L6-Tubu03.Li108b_345a6.Tm105_M7-L6	2023-09-13 18:49:21	17	Austin T Burke	Mala Murthy Lab, Sebastian Seung Lab
772	MeTu4b	L	60915	70958	5914	720575940633083232	MeTu4b	2022-12-13	100	Dustin Garner	Sung Soo Kim Lab
773	MeTu4b	L	62269	68949	5687	720575940626617543	MeTu4b	2022-12-13	100	Dustin Garner	Sung Soo Kim Lab
774	MeTu4b	L	60038	68620	6288	720575940614629279	MeTu4b	2022-12-13	100	Dustin Garner	Sung Soo Kim Lab
775	MeTu4b	L	60708	64816	5762	720575940640347355	MeTu4b	2022-12-13	100	Dustin Garner	Sung Soo Kim Lab
776	MeTu4b	L	63652	65640	5002	720575940643047328	MeTu4b	2022-12-13	100	Dustin Garner	Sung Soo Kim Lab
777	MeTu4b	L	62457	60959	5180	720575940628358994	MeTu4b	2022-12-13	100	Dustin Garner	Sung Soo Kim Lab
778	MeTu4b	L	65106	64866	4790	720575940640886616	MeTu4b	2022-12-13	100	Dustin Garner	Sung Soo Kim Lab
779	MeTu4b	L	64926	61829	4823	720575940629285625	MeTu4b	2022-12-13	100	Dustin Garner	Sung Soo Kim Lab
780	MeTu4b	R	202325	76303	5196	720575940610350961	MeTu4b	2022-12-13	100	Dustin Garner	Sung Soo Kim Lab
781							#temp_NewType Medulla Lobula Visual Projection Neuron100_M8-L6-Tubu03.Li108b_345a6.Tm105_M7-L6 ; MLVPN100_M8-L6-Tubu03.Li108b_345a6.Tm105_M7-L6	2023-09-13 18:49:20	17	Austin T Burke	Mala Murthy Lab, Sebastian Seung Lab
782	MeTu4b	R	203076	72765	5310	720575940625227160	MeTu4b	2022-12-13	100	Dustin Garner	Sung Soo Kim Lab
783							#temp_NewType Medulla Lobula Visual Projection Neuron100_M8-L6-Tubu03.Li108b_345a6.Tm105_M7-L6 ; MLVPN100_M8-L6-Tubu03.Li108b_345a6.Tm105_M7-L6	2023-09-13 18:49:20	17	Austin T Burke	Mala Murthy Lab, Sebastian Seung Lab
784	MeTu4b	R	200320	76428	4670	720575940613735934	MeTu4b	2022-12-13	100	Dustin Garner	Sung Soo Kim Lab
785							#temp_NewType Medulla Lobula Visual Projection Neuron100_M8-L6-Tubu03.Li108b_345a6.Tm105_M7-L6 ; MLVPN100_M8-L6-Tubu03.Li108b_345a6.Tm105_M7-L6	2023-09-13 18:49:20	17	Austin T Burke	Mala Murthy Lab, Sebastian Seung Lab
786	MeTu4b	R	201857	74815	4985	720575940613803747	MeTu4b	2022-12-13	100	Dustin Garner	Sung Soo Kim Lab
787							#temp_NewType Medulla Lobula Visual Projection Neuron100_M8-L6-Tubu03.Li108b_345a6.Tm105_M7-L6 ; MLVPN100_M8-L6-Tubu03.Li108b_345a6.Tm105_M7-L6	2023-09-13 18:49:23	17	Austin T Burke	Mala Murthy Lab, Sebastian Seung Lab
788	MeTu4b	R	202940	68503	4894	720575940609956547	MeTu4b	2022-12-13	100	Dustin Garner	Sung Soo Kim Lab
789	MeTu4b	R	199500	74051	4455	720575940620151873	MeTu4b	2022-12-13	100	Dustin Garner	Sung Soo Kim Lab
790							#temp_NewType Medulla Lobula Visual Projection Neuron100_M8-L6-Tubu03.Li108b_345a6.Tm105_M7-L6 ; MLVPN100_M8-L6-Tubu03.Li108b_345a6.Tm105_M7-L6	2023-09-13 18:49:23	17	Austin T Burke	Mala Murthy Lab, Sebastian Seung Lab
791	MeTu4b	R	199902	71002	4471	720575940626194718	MeTu4b	2022-12-13	100	Dustin Garner	Sung Soo Kim Lab
792							#temp_NewType Medulla Lobula Visual Projection Neuron100_M8-L6-Tubu03.Li108b_345a6.Tm105_M7-L6 ; MLVPN100_M8-L6-Tubu03.Li108b_345a6.Tm105_M7-L6	2023-09-13 18:49:20	17	Austin T Burke	Mala Murthy Lab, Sebastian Seung Lab
793	MeTu4b	R	198108	71227	4074	720575940617195934	MeTu4b	2022-12-13	100	Dustin Garner	Sung Soo Kim Lab
794							#temp_NewType Medulla Lobula Visual Projection Neuron100_M8-L6-Tubu03.Li108b_345a6.Tm105_M7-L6 ; MLVPN100_M8-L6-Tubu03.Li108b_345a6.Tm105_M7-L6	2023-09-13 18:49:22	17	Austin T Burke	Mala Murthy Lab, Sebastian Seung Lab
795	MeTu4b	R	198990	70029	4211	720575940618751508	MeTu4b	2022-12-13	100	Dustin Garner	Sung Soo Kim Lab
796							#temp_NewType Medulla Lobula Visual Projection Neuron100_M8-L6-Tubu03.Li108b_345a6.Tm105_M7-L6 ; MLVPN100_M8-L6-Tubu03.Li108b_345a6.Tm105_M7-L6	2023-09-13 18:49:24	17	Austin T Burke	Mala Murthy Lab, Sebastian Seung Lab
797	MeTu4b	R	196825	69872	3993	720575940624529229	MeTu4b	2022-12-13	100	Dustin Garner	Sung Soo Kim Lab
798							#temp_NewType Medulla Lobula Visual Projection Neuron100_M8-L6-Tubu03.Li108b_345a6.Tm105_M7-L6 ; MLVPN100_M8-L6-Tubu03.Li108b_345a6.Tm105_M7-L6	2023-09-13 18:49:23	17	Austin T Burke	Mala Murthy Lab, Sebastian Seung Lab
799	MeTu4b	R	197290	67893	3984	720575940628933380	MeTu4b	2022-12-13	100	Dustin Garner	Sung Soo Kim Lab
800							#temp_NewType Medulla Lobula Visual Projection Neuron100_M8-L6-Tubu03.Li108b_345a6.Tm105_M7-L6 ; MLVPN100_M8-L6-Tubu03.Li108b_345a6.Tm105_M7-L6	2023-09-13 18:49:23	17	Austin T Burke	Mala Murthy Lab, Sebastian Seung Lab
801	MeTu4b	R	194713	70039	3665	720575940620465524	MeTu4b	2022-12-13	100	Dustin Garner	Sung Soo Kim Lab
802							MC64; Medulla Columnar neuron 64; MeTu_m; FBbt_00051218	2023-03-26 17:29:29	392	Krzysztof Kruk	Eyewire
803							#temp_NewType Medulla Lobula Visual Projection Neuron100_M8-L6-Tubu03.Li108b_345a6.Tm105_M7-L6 ; MLVPN100_M8-L6-Tubu03.Li108b_345a6.Tm105_M7-L6	2023-09-13 18:49:20	17	Austin T Burke	Mala Murthy Lab, Sebastian Seung Lab
804	MeTu4c	L	59329	65767	6080	720575940626430851	MeTu4c	2022-12-13	100	Dustin Garner	Sung Soo Kim Lab
805	MeTu4c	L	61359	64572	5711	720575940615692703	MeTu4c	2022-12-13	100	Dustin Garner	Sung Soo Kim Lab
806	MeTu4c	L	61377	55197	5754	720575940628404050	MeTu4c	2022-12-13	100	Dustin Garner	Sung Soo Kim Lab
807	MeTu4c	L	60391	55258	6054	720575940610989209	MeTu4c	2022-12-13	100	Dustin Garner	Sung Soo Kim Lab
808	MeTu4c	L	66784	80529	5967	720575940630761770	MeTu4c	2022-12-13	100	Dustin Garner	Sung Soo Kim Lab
809	MeTu4c	L	60232	70030	6135	720575940628810005	MeTu4c	2022-12-13	100	Dustin Garner	Sung Soo Kim Lab
810	MeTu4c	L	66709	75176	5067	720575940629697039	MeTu4c	2022-12-13	100	Dustin Garner	Sung Soo Kim Lab
811	MeTu4c	L	63084	73981	5880	720575940626382991	MeTu4c	2022-12-13	100	Dustin Garner	Sung Soo Kim Lab
812	MeTu4c	L	66444	78700	5573	720575940620980315	MeTu4c	2022-12-13	100	Dustin Garner	Sung Soo Kim Lab
813	MeTu4c	L	61236	70879	6375	720575940613264793	MeTu4c	2022-12-13	100	Dustin Garner	Sung Soo Kim Lab
814	MeTu4c	L	58988	59636	6529	720575940631593925	MeTu4c	2022-12-13	100	Dustin Garner	Sung Soo Kim Lab
815	MeTu4c	L	63259	62190	5131	720575940614241745	MeTu4c	2022-12-13	100	Dustin Garner	Sung Soo Kim Lab
816	MeTu4c	L	64373	52516	5401	720575940629342713	MeTu4c	2022-12-13	100	Dustin Garner	Sung Soo Kim Lab
817	MeTu4c	L	62482	64888	5298	720575940613429394	MeTu4c	2022-12-13	100	Dustin Garner	Sung Soo Kim Lab
818	MeTu4c	L	62351	55666	5529	720575940628104841	MeTu4c	2022-12-13	100	Dustin Garner	Sung Soo Kim Lab
819	MeTu4c	L	62403	58515	5381	720575940616083668	MeTu4c	2022-12-13	100	Dustin Garner	Sung Soo Kim Lab
820	MeTu4c	L	74485	81498	4786	720575940616055764	MeTu4c	2022-12-13	100	Dustin Garner	Sung Soo Kim Lab
821	MeTu4c	L	66081	71533	4886	720575940632086498	MeTu4c	2022-12-13	100	Dustin Garner	Sung Soo Kim Lab
822	MeTu4c	L	64262	57890	4975	720575940616074346	MeTu4c	2022-12-13	100	Dustin Garner	Sung Soo Kim Lab
823	MeTu4c	L	64040	66291	4995	720575940632952145	MeTu4c	2022-12-13	100	Dustin Garner	Sung Soo Kim Lab
824	MeTu4c	L	70112	56244	4451	720575940616298470	MeTu4c	2022-12-13	100	Dustin Garner	Sung Soo Kim Lab
825	MeTu4c	L	71860	70575	4290	720575940616286438	MeTu4c	2022-12-13	100	Dustin Garner	Sung Soo Kim Lab
826	MeTu4c	L	71995	75558	4577	720575940627622641	MeTu4c	2022-12-13	100	Dustin Garner	Sung Soo Kim Lab
827	MeTu4c	L	64754	64408	4879	720575940619985985	MeTu4c	2022-12-13	100	Dustin Garner	Sung Soo Kim Lab
828	MeTu4c	L	64854	50994	5278	720575940636255710	MeTu4c	2022-12-13	100	Dustin Garner	Sung Soo Kim Lab
829	MeTu4c	L	70418	58035	4425	720575940624750316	MeTu4c	2022-12-13	100	Dustin Garner	Sung Soo Kim Lab
830	MeTu4c	L	67096	51912	4897	720575940610507618	MeTu4c	2022-12-13	100	Dustin Garner	Sung Soo Kim Lab
831	MeTu4c	L	72869	50451	4554	720575940612180337	MeTu4c	2022-12-13	100	Dustin Garner	Sung Soo Kim Lab
832	MeTu4c	L	72934	78790	4716	720575940636155759	MeTu4c	2022-12-13	100	Dustin Garner	Sung Soo Kim Lab
833	MeTu4c	L	72429	67545	4184	720575940635220110	MeTu4c	2022-12-13	100	Dustin Garner	Sung Soo Kim Lab
834	MeTu4c	L	71049	59311	4334	720575940628977482	MeTu4c	2022-12-13	100	Dustin Garner	Sung Soo Kim Lab
835	MeTu4c	L	74518	51604	4335	720575940627134992	MeTu4c	2022-12-13	100	Dustin Garner	Sung Soo Kim Lab
836	MeTu4c	L	74770	66266	4086	720575940632619490	MeTu4c	2022-12-13	100	Dustin Garner	Sung Soo Kim Lab
837	MeTu4c	L	81100	63920	3905	720575940610319058	MeTu4c	2022-12-13	100	Dustin Garner	Sung Soo Kim Lab
838	MeTu4c	L	98013	41518	2640	720575940632069650	MeTu4c	2022-12-13	100	Dustin Garner	Sung Soo Kim Lab
839	MeTu4c	L	78685	54521	4082	720575940629245545	MeTu4c	2022-12-13	100	Dustin Garner	Sung Soo Kim Lab
840	MeTu4c	L	77978	66445	3943	720575940646075927	MeTu4c	2022-12-13	100	Dustin Garner	Sung Soo Kim Lab
841	MeTu4c	L	78120	49281	4310	720575940624561445	MeTu4c	2022-12-13	100	Dustin Garner	Sung Soo Kim Lab
842	MeTu4c	L	77681	46590	4528	720575940618301414	MeTu4c	2022-12-13	100	Dustin Garner	Sung Soo Kim Lab
843	MeTu4c	L	67668	54352	4699	720575940637270086	MeTu4c	2022-12-13	100	Dustin Garner	Sung Soo Kim Lab
844	MeTu4c	L	71157	73402	4413	720575940632086242	MeTu4c	2022-12-13	100	Dustin Garner	Sung Soo Kim Lab
845	MeTu4c	R	201414	58537	4830	720575940628321284	MeTu4c	2022-12-13	100	Dustin Garner	Sung Soo Kim Lab
846	MeTu4c	R	203973	67449	5196	720575940627367998	MeTu4c	2022-12-13	100	Dustin Garner	Sung Soo Kim Lab
847	MeTu4c	R	200332	70166	4448	720575940645190856	MeTu4c	2022-12-13	100	Dustin Garner	Sung Soo Kim Lab
848	MeTu4c	R	199210	78423	4518	720575940631709900	MeTu4c	2022-12-13	100	Dustin Garner	Sung Soo Kim Lab
849							#temp_NewType Medulla Lobula Visual Projection Neuron100_M8-L6-Tubu03.Li108b_345a6.Tm105_M7-L6 ; MLVPN100_M8-L6-Tubu03.Li108b_345a6.Tm105_M7-L6	2023-09-13 18:49:24	17	Austin T Burke	Mala Murthy Lab, Sebastian Seung Lab
850	MeTu4c	R	203107	68398	4896	720575940628788136	MeTu4c	2022-12-13	100	Dustin Garner	Sung Soo Kim Lab
851							#temp_NewType Medulla Lobula Visual Projection Neuron100_M8-L6-Tubu03.Li108b_345a6.Tm105_M7-L6 ; MLVPN100_M8-L6-Tubu03.Li108b_345a6.Tm105_M7-L6	2023-09-13 18:49:20	17	Austin T Burke	Mala Murthy Lab, Sebastian Seung Lab
852	MeTu4c	R	201431	65340	4645	720575940626899237	MeTu4c	2022-12-13	100	Dustin Garner	Sung Soo Kim Lab
853	MeTu4c	R	202526	75224	5095	720575940622541252	MeTu4c	2022-12-13	100	Dustin Garner	Sung Soo Kim Lab
854							MC64; Medulla Columnar neuron 64; MeTu_m; FBbt_00051218	2023-03-26 17:29:29	392	Krzysztof Kruk	Eyewire
855							#temp_NewType Medulla Lobula Visual Projection Neuron100_M8-L6-Tubu03.Li108b_345a6.Tm105_M7-L6 ; MLVPN100_M8-L6-Tubu03.Li108b_345a6.Tm105_M7-L6	2023-09-13 18:49:24	17	Austin T Burke	Mala Murthy Lab, Sebastian Seung Lab
856	MeTu4c	R	203265	71030	5178	720575940633532447	MeTu4c	2022-12-13	100	Dustin Garner	Sung Soo Kim Lab
857							#temp_NewType Medulla Lobula Visual Projection Neuron100_M8-L6-Tubu03.Li108b_345a6.Tm105_M7-L6 ; MLVPN100_M8-L6-Tubu03.Li108b_345a6.Tm105_M7-L6	2023-09-13 18:49:21	17	Austin T Burke	Mala Murthy Lab, Sebastian Seung Lab
858	MeTu4c	R	198778	81564	4746	720575940633837779	MeTu4c	2022-12-13	100	Dustin Garner	Sung Soo Kim Lab
859							#temp_NewType Medulla Lobula Visual Projection Neuron100_M8-L6-Tubu03.Li108b_345a6.Tm105_M7-L6 ; MLVPN100_M8-L6-Tubu03.Li108b_345a6.Tm105_M7-L6	2023-10-11 13:11:01	17	Austin T Burke	Mala Murthy Lab, Sebastian Seung Lab
860	MeTu4c	R	200060	81569	5253	720575940622182732	MeTu4c	2022-12-13	100	Dustin Garner	Sung Soo Kim Lab
861							MC64; Medulla Columnar neuron 64; MeTu_m; FBbt_00051218	2023-03-26 17:29:29	392	Krzysztof Kruk	Eyewire
862							#temp_NewType Medulla Lobula Visual Projection Neuron100_M8-L6-Tubu03.Li108b_345a6.Tm105_M7-L6 ; MLVPN100_M8-L6-Tubu03.Li108b_345a6.Tm105_M7-L6	2023-09-13 18:49:22	17	Austin T Burke	Mala Murthy Lab, Sebastian Seung Lab
863	MeTu4c	R	197680	85276	4983	720575940604007392	MeTu4c	2022-12-13	100	Dustin Garner	Sung Soo Kim Lab
864							MC64; Medulla Columnar neuron 64; MeTu_m; FBbt_00051218	2023-03-26 17:29:28	392	Krzysztof Kruk	Eyewire
865							#temp_NewType Medulla Lobula Visual Projection Neuron100_M8-L6-Tubu03.Li108b_345a6.Tm105_M7-L6 ; MLVPN100_M8-L6-Tubu03.Li108b_345a6.Tm105_M7-L6	2023-09-13 18:49:21	17	Austin T Burke	Mala Murthy Lab, Sebastian Seung Lab
866	MeTu4c	R	203944	62489	5634	720575940627619687	MeTu4c	2022-12-13	100	Dustin Garner	Sung Soo Kim Lab
867							#temp_NewType Medulla Lobula Visual Projection Neuron100_M8-L6-Tubu03.Li108b_345a6.Tm105_M7-L6 ; MLVPN100_M8-L6-Tubu03.Li108b_345a6.Tm105_M7-L6	2023-09-13 18:49:23	17	Austin T Burke	Mala Murthy Lab, Sebastian Seung Lab
868	MeTu4c	R	195463	87363	5458	720575940624369642	MeTu4c	2022-12-13	100	Dustin Garner	Sung Soo Kim Lab
869							#temp_NewType Medulla Lobula Visual Projection Neuron100_M8-L6-Tubu03.Li108b_345a6.Tm105_M7-L6 ; MLVPN100_M8-L6-Tubu03.Li108b_345a6.Tm105_M7-L6	2023-10-11 13:10:48	17	Austin T Burke	Mala Murthy Lab, Sebastian Seung Lab
870	MeTu4c	R	199385	61826	4390	720575940619130909	MeTu4c	2022-12-13	100	Dustin Garner	Sung Soo Kim Lab
871							MC64; Medulla Columnar neuron 64; MeTu_m; FBbt_00051218	2023-03-26 17:29:28	392	Krzysztof Kruk	Eyewire
872	MeTu4c	R	196332	55596	4277	720575940634827188	MeTu4c	2022-12-13	100	Dustin Garner	Sung Soo Kim Lab
873							#temp_NewType Medulla Lobula Visual Projection Neuron100_M8-L6-Tubu03.Li108b_345a6.Tm105_M7-L6 ; MLVPN100_M8-L6-Tubu03.Li108b_345a6.Tm105_M7-L6	2023-09-13 18:49:25	17	Austin T Burke	Mala Murthy Lab, Sebastian Seung Lab
874	MeTu4c	R	197320	63015	4093	720575940635647630	MeTu4c	2022-12-13	100	Dustin Garner	Sung Soo Kim Lab
875							MC64; Medulla Columnar neuron 64; MeTu_m; FBbt_00051218	2023-03-26 17:29:29	392	Krzysztof Kruk	Eyewire
876							#temp_NewType Medulla Lobula Visual Projection Neuron100_M8-L6-Tubu03.Li108b_345a6.Tm105_M7-L6 ; MLVPN100_M8-L6-Tubu03.Li108b_345a6.Tm105_M7-L6	2023-09-13 18:49:22	17	Austin T Burke	Mala Murthy Lab, Sebastian Seung Lab
877	MeTu4c	R	193921	72436	3672	720575940616445638	MeTu4c	2022-12-13	100	Dustin Garner	Sung Soo Kim Lab
878							#temp_NewType Medulla Lobula Visual Projection Neuron100_M8-L6-Tubu03.Li108b_345a6.Tm105_M7-L6 ; MLVPN100_M8-L6-Tubu03.Li108b_345a6.Tm105_M7-L6	2023-09-13 18:49:24	17	Austin T Burke	Mala Murthy Lab, Sebastian Seung Lab
879	MeTu4c	R	197923	65523	4076	720575940643051405	MeTu4c	2022-12-13	100	Dustin Garner	Sung Soo Kim Lab
880							#temp_NewType Medulla Lobula Visual Projection Neuron100_M8-L6-Tubu03.Li108b_345a6.Tm105_M7-L6 ; MLVPN100_M8-L6-Tubu03.Li108b_345a6.Tm105_M7-L6	2023-09-13 18:49:21	17	Austin T Burke	Mala Murthy Lab, Sebastian Seung Lab
881	MeTu4c	R	194944	75812	3833	720575940627911273	MeTu4c	2022-12-13	100	Dustin Garner	Sung Soo Kim Lab
882							MC64; Medulla Columnar neuron 64; MeTu_m; FBbt_00051218	2023-03-26 17:29:29	392	Krzysztof Kruk	Eyewire
883							#temp_NewType Medulla Lobula Visual Projection Neuron100_M8-L6-Tubu03.Li108b_345a6.Tm105_M7-L6 ; MLVPN100_M8-L6-Tubu03.Li108b_345a6.Tm105_M7-L6	2023-09-13 18:49:23	17	Austin T Burke	Mala Murthy Lab, Sebastian Seung Lab
884	MeTu4c	R	198526	56320	4606	720575940607603548	MeTu4c	2022-12-13	100	Dustin Garner	Sung Soo Kim Lab
885	MeTu4c	R	198213	59662	4374	720575940620660901	MeTu4c	2022-12-13	100	Dustin Garner	Sung Soo Kim Lab
886							#temp_NewType Medulla Lobula Visual Projection Neuron100_M8-L6-Tubu03.Li108b_345a6.Tm105_M7-L6 ; MLVPN100_M8-L6-Tubu03.Li108b_345a6.Tm105_M7-L6	2023-09-13 18:49:26	17	Austin T Burke	Mala Murthy Lab, Sebastian Seung Lab
887	MeTu4c	R	185574	86962	3852	720575940617979682	MeTu4c	2022-12-13	100	Dustin Garner	Sung Soo Kim Lab
888							MC64; Medulla Columnar neuron 64; MeTu_m; FBbt_00051218	2023-03-26 17:29:31	392	Krzysztof Kruk	Eyewire
889	MeTu4c	R	193016	46211	4856	720575940629756524	MeTu4c	2022-12-13	100	Dustin Garner	Sung Soo Kim Lab
890							#temp_NewType Medulla Lobula Visual Projection Neuron100_M8-L6-Tubu03.Li108b_345a6.Tm105_M7-L6 ; MLVPN100_M8-L6-Tubu03.Li108b_345a6.Tm105_M7-L6	2023-09-13 18:49:22	17	Austin T Burke	Mala Murthy Lab, Sebastian Seung Lab
891	MeTu4c	R	194658	61692	3773	720575940622760717	MeTu4c	2022-12-13	100	Dustin Garner	Sung Soo Kim Lab
892							#temp_NewType Medulla Lobula Visual Projection Neuron100_M8-L6-Tubu03.Li108b_345a6.Tm105_M7-L6 ; MLVPN100_M8-L6-Tubu03.Li108b_345a6.Tm105_M7-L6	2023-09-13 18:49:24	17	Austin T Burke	Mala Murthy Lab, Sebastian Seung Lab
893	MeTu4c	R	195286	61252	3843	720575940628787815	MeTu4c	2022-12-13	100	Dustin Garner	Sung Soo Kim Lab
894							#temp_NewType Medulla Lobula Visual Projection Neuron100_M8-L6-Tubu03.Li108b_345a6.Tm105_M7-L6 ; MLVPN100_M8-L6-Tubu03.Li108b_345a6.Tm105_M7-L6	2023-09-13 18:49:22	17	Austin T Burke	Mala Murthy Lab, Sebastian Seung Lab
895	MeTu4c	R	194832	67460	3708	720575940644157600	MeTu4c	2022-12-13	100	Dustin Garner	Sung Soo Kim Lab
896							#temp_NewType Medulla Lobula Visual Projection Neuron100_M8-L6-Tubu03.Li108b_345a6.Tm105_M7-L6 ; MLVPN100_M8-L6-Tubu03.Li108b_345a6.Tm105_M7-L6	2023-09-13 18:49:20	17	Austin T Burke	Mala Murthy Lab, Sebastian Seung Lab
897	MeTu4c	R	192115	65501	3515	720575940620534710	MeTu4c	2022-12-13	100	Dustin Garner	Sung Soo Kim Lab
898							#temp_NewType Medulla Lobula Visual Projection Neuron100_M8-L6-Tubu03.Li108b_345a6.Tm105_M7-L6 ; MLVPN100_M8-L6-Tubu03.Li108b_345a6.Tm105_M7-L6	2023-09-13 18:49:25	17	Austin T Burke	Mala Murthy Lab, Sebastian Seung Lab
899	MeTu4c	R	189338	80805	3655	720575940640040832	MeTu4c	2022-12-13	100	Dustin Garner	Sung Soo Kim Lab
900							MC64; Medulla Columnar neuron 64; MeTu_m; FBbt_00051218	2023-03-26 17:29:29	392	Krzysztof Kruk	Eyewire
901	MeTu4c	R	187030	83388	3674	720575940627920719	MeTu4c	2022-12-13	100	Dustin Garner	Sung Soo Kim Lab
902							MC64; Medulla Columnar neuron 64; MeTu_m; FBbt_00051218	2023-05-26 13:39:12	392	Krzysztof Kruk	Eyewire
903	MeTu4c	R	184085	78759	3235	720575940619442113	MeTu4c	2022-12-13	100	Dustin Garner	Sung Soo Kim Lab
904							MC64; Medulla Columnar neuron 64; MeTu_m; FBbt_00051218	2023-05-26 13:39:12	392	Krzysztof Kruk	Eyewire
905	MeTu4c	R	190022	57218	3553	720575940622516971	MeTu4c	2022-12-13	100	Dustin Garner	Sung Soo Kim Lab
906							MC64; Medulla Columnar neuron 64; MeTu_m; FBbt_00051218	2023-03-26 17:29:30	392	Krzysztof Kruk	Eyewire
907							#temp_NewType Medulla Lobula Visual Projection Neuron100_M8-L6-Tubu03.Li108b_345a6.Tm105_M7-L6 ; MLVPN100_M8-L6-Tubu03.Li108b_345a6.Tm105_M7-L6	2023-09-13 18:49:22	17	Austin T Burke	Mala Murthy Lab, Sebastian Seung Lab
908	MeTu4c	R	185060	63882	3109	720575940627051536	MeTu4c	2022-12-13	100	Dustin Garner	Sung Soo Kim Lab
909							#temp_NewType Medulla Lobula Visual Projection Neuron100_M8-L6-Tubu03.Li108b_345a6.Tm105_M7-L6 ; MLVPN100_M8-L6-Tubu03.Li108b_345a6.Tm105_M7-L6	2023-09-13 18:49:21	17	Austin T Burke	Mala Murthy Lab, Sebastian Seung Lab
910	MeTu4c	R	185535	54591	3420	720575940638341198	MeTu4c	2022-12-13	100	Dustin Garner	Sung Soo Kim Lab
911							#temp_NewType Medulla Lobula Visual Projection Neuron100_M8-L6-Tubu03.Li108b_345a6.Tm105_M7-L6 ; MLVPN100_M8-L6-Tubu03.Li108b_345a6.Tm105_M7-L6	2023-09-13 18:49:23	17	Austin T Burke	Mala Murthy Lab, Sebastian Seung Lab
912	MeTu4c	R	192674	59275	3652	720575940626452220	MeTu4c	2022-12-13	100	Dustin Garner	Sung Soo Kim Lab
913							#temp_NewType Medulla Lobula Visual Projection Neuron100_M8-L6-Tubu03.Li108b_345a6.Tm105_M7-L6 ; MLVPN100_M8-L6-Tubu03.Li108b_345a6.Tm105_M7-L6	2023-09-13 18:49:21	17	Austin T Burke	Mala Murthy Lab, Sebastian Seung Lab
914	MeTu4c	R	180660	60774	3092	720575940627322627	MeTu4c	2022-12-13	100	Dustin Garner	Sung Soo Kim Lab
915							#temp_NewType Medulla Lobula Visual Projection Neuron100_M8-L6-Tubu03.Li108b_345a6.Tm105_M7-L6 ; MLVPN100_M8-L6-Tubu03.Li108b_345a6.Tm105_M7-L6	2023-09-13 18:49:21	17	Austin T Burke	Mala Murthy Lab, Sebastian Seung Lab
916	MeTu4c	R	187268	51036	3732	720575940618758592	MeTu4c	2022-12-13	100	Dustin Garner	Sung Soo Kim Lab
917							#temp_NewType Medulla Lobula Visual Projection Neuron100_M8-L6-Tubu03.Li108b_345a6.Tm105_M7-L6 ; MLVPN100_M8-L6-Tubu03.Li108b_345a6.Tm105_M7-L6	2023-09-13 18:49:21	17	Austin T Burke	Mala Murthy Lab, Sebastian Seung Lab
918	MeTu4c	R	186449	58382	3264	720575940616021899	MeTu4c	2022-12-13	100	Dustin Garner	Sung Soo Kim Lab
919							#temp_NewType Medulla Lobula Visual Projection Neuron100_M8-L6-Tubu03.Li108b_345a6.Tm105_M7-L6 ; MLVPN100_M8-L6-Tubu03.Li108b_345a6.Tm105_M7-L6	2023-09-13 18:49:22	17	Austin T Burke	Mala Murthy Lab, Sebastian Seung Lab
920	MeTu4c	R	187017	74315	3213	720575940623275593	MeTu4c	2022-12-13	100	Dustin Garner	Sung Soo Kim Lab
921							MC64; Medulla Columnar neuron 64; MeTu_m; FBbt_00051218	2023-08-01 16:43:03	27	Kyle Patrick Willie	Mala Murthy Lab, Sebastian Seung Lab
922	MeTu4c	R	185030	69671	3060	720575940639039184	MeTu4c	2022-12-13	100	Dustin Garner	Sung Soo Kim Lab
923							#temp_NewType Medulla Lobula Visual Projection Neuron100_M8-L6-Tubu03.Li108b_345a6.Tm105_M7-L6 ; MLVPN100_M8-L6-Tubu03.Li108b_345a6.Tm105_M7-L6	2023-09-13 18:49:24	17	Austin T Burke	Mala Murthy Lab, Sebastian Seung Lab
924	MeTu4c	R	190577	52945	3811	720575940618964672	MeTu4c	2022-12-13	100	Dustin Garner	Sung Soo Kim Lab
925							#temp_NewType Medulla Lobula Visual Projection Neuron100_M8-L6-Tubu03.Li108b_345a6.Tm105_M7-L6 ; MLVPN100_M8-L6-Tubu03.Li108b_345a6.Tm105_M7-L6	2023-09-13 18:49:20	17	Austin T Burke	Mala Murthy Lab, Sebastian Seung Lab
926	MeTu4c	R	192597	68394	3483	720575940615019304	MeTu4c	2022-12-13	100	Dustin Garner	Sung Soo Kim Lab
927							#temp_NewType Medulla Lobula Visual Projection Neuron100_M8-L6-Tubu03.Li108b_345a6.Tm105_M7-L6 ; MLVPN100_M8-L6-Tubu03.Li108b_345a6.Tm105_M7-L6	2023-09-13 18:49:21	17	Austin T Burke	Mala Murthy Lab, Sebastian Seung Lab
928	MeTu4c	R	188038	69081	3222	720575940621412193	MeTu4c	2022-12-13	100	Dustin Garner	Sung Soo Kim Lab
929							#temp_NewType Medulla Lobula Visual Projection Neuron100_M8-L6-Tubu03.Li108b_345a6.Tm105_M7-L6 ; MLVPN100_M8-L6-Tubu03.Li108b_345a6.Tm105_M7-L6	2023-09-13 18:49:19	17	Austin T Burke	Mala Murthy Lab, Sebastian Seung Lab
930	MeTu4c	R	183993	75474	3067	720575940620989862	MeTu4c	2022-12-13	100	Dustin Garner	Sung Soo Kim Lab
931							MC64; Medulla Columnar neuron 64; MeTu_m; FBbt_00051218	2023-03-26 17:29:31	392	Krzysztof Kruk	Eyewire
932	MeTu4c	R	183633	63978	3056	720575940619072592	MeTu4c	2022-12-13	100	Dustin Garner	Sung Soo Kim Lab
933							#temp_NewType Medulla Lobula Visual Projection Neuron100_M8-L6-Tubu03.Li108b_345a6.Tm105_M7-L6 ; MLVPN100_M8-L6-Tubu03.Li108b_345a6.Tm105_M7-L6	2023-09-13 18:49:19	17	Austin T Burke	Mala Murthy Lab, Sebastian Seung Lab
934	MeTu4c	R	179104	65827	3078	720575940631479460	MeTu4c	2022-12-13	100	Dustin Garner	Sung Soo Kim Lab
935	MeTu4c	R	201724	77384	5717	720575940622814588	MeTu4c	2022-12-13	100	Dustin Garner	Sung Soo Kim Lab
936							#temp_NewType Medulla Lobula Visual Projection Neuron100_M8-L6-Tubu03.Li108b_345a6.Tm105_M7-L6 ; MLVPN100_M8-L6-Tubu03.Li108b_345a6.Tm105_M7-L6	2023-10-11 13:11:11	17	Austin T Burke	Mala Murthy Lab, Sebastian Seung Lab
937	MeTu4c	R	198316	67842	5667	720575940629083643	MeTu4c	2022-12-13	100	Dustin Garner	Sung Soo Kim Lab
938	MeTu4c	R	194605	87908	5245	720575940628565320	MeTu4c	2022-12-13	100	Dustin Garner	Sung Soo Kim Lab
939							#temp_NewType Medulla Lobula Visual Projection Neuron100_M8-L6-Tubu03.Li108b_345a6.Tm105_M7-L6 ; MLVPN100_M8-L6-Tubu03.Li108b_345a6.Tm105_M7-L6	2023-10-11 13:10:34	17	Austin T Burke	Mala Murthy Lab, Sebastian Seung Lab
940	MeTu4d	L	65611	76285	5701	720575940622155204	MeTu4d	2022-12-13	100	Dustin Garner	Sung Soo Kim Lab
941	MeTu4d	L	68344	79892	5395	720575940635700375	MeTu4d	2022-12-13	100	Dustin Garner	Sung Soo Kim Lab
942	MeTu4d	L	66233	81191	6066	720575940608448348	MeTu4d	2022-12-13	100	Dustin Garner	Sung Soo Kim Lab
943	MeTu4d	L	67020	77942	5315	720575940649720441	MeTu4d	2022-12-13	100	Dustin Garner	Sung Soo Kim Lab
944	MeTu4d	L	66848	80583	6223	720575940610242884	MeTu4d	2022-12-13	100	Dustin Garner	Sung Soo Kim Lab
945	MeTu4d	L	69356	81524	5790	720575940640251811	MeTu4d	2022-12-13	100	Dustin Garner	Sung Soo Kim Lab
946	MeTu4d	L	67506	76333	4955	720575940618793985	MeTu4d	2022-12-13	100	Dustin Garner	Sung Soo Kim Lab
947	MeTu4d	L	70426	81673	5512	720575940611153272	MeTu4d	2022-12-13	100	Dustin Garner	Sung Soo Kim Lab
948	MeTu4d	L	67228	71040	4678	720575940635566015	MeTu4d	2022-12-13	100	Dustin Garner	Sung Soo Kim Lab
949	MeTu4d	L	72645	82949	5065	720575940623024776	MeTu4d	2022-12-13	100	Dustin Garner	Sung Soo Kim Lab
950	MeTu4d	L	69892	78782	4964	720575940614094303	MeTu4d	2022-12-13	100	Dustin Garner	Sung Soo Kim Lab
951	MeTu4d	L	71301	77092	4627	720575940642619080	MeTu4d	2022-12-13	100	Dustin Garner	Sung Soo Kim Lab
952	MeTu4d	L	72405	76169	4445	720575940633755044	MeTu4d	2022-12-13	100	Dustin Garner	Sung Soo Kim Lab
953	MeTu4d	L	69207	73097	4523	720575940616438877	MeTu4d	2022-12-13	100	Dustin Garner	Sung Soo Kim Lab
954	MeTu4d	L	73147	78901	4791	720575940641297653	MeTu4d	2022-12-13	100	Dustin Garner	Sung Soo Kim Lab
955	MeTu4d	L	75030	76026	4312	720575940620574317	MeTu4d	2022-12-13	100	Dustin Garner	Sung Soo Kim Lab
956	MeTu4d	L	80094	77221	4026	720575940614023490	MeTu4d	2022-12-13	100	Dustin Garner	Sung Soo Kim Lab
957	MeTu4d	L	76897	67078	3877	720575940615998557	MeTu4d	2022-12-13	100	Dustin Garner	Sung Soo Kim Lab
958	MeTu4d	L	75762	70864	4016	720575940607664853	MeTu4d	2022-12-13	100	Dustin Garner	Sung Soo Kim Lab
959	MeTu4d	R	197845	85179	4835	720575940621609430	MeTu4d	2022-12-13	100	Dustin Garner	Sung Soo Kim Lab
960	MeTu4d	R	193093	86678	4436	720575940629819855	MeTu4d	2022-12-13	100	Dustin Garner	Sung Soo Kim Lab
961	MeTu4d	R	197624	83393	4633	720575940633372499	MeTu4d	2022-12-13	100	Dustin Garner	Sung Soo Kim Lab
962							MC64; Medulla Columnar neuron 64; MeTu_m; FBbt_00051218	2023-03-26 17:29:29	392	Krzysztof Kruk	Eyewire
963	MeTu4d	R	196442	86347	5148	720575940622807646	MeTu4d	2022-12-13	100	Dustin Garner	Sung Soo Kim Lab
964	MeTu4d	R	199379	82089	4833	720575940621250651	MeTu4d	2022-12-13	100	Dustin Garner	Sung Soo Kim Lab
965	MeTu4d	R	197514	80619	4369	720575940622383198	MeTu4d	2022-12-13	100	Dustin Garner	Sung Soo Kim Lab
966	MeTu4d	R	201311	80271	5177	720575940633295967	MeTu4d	2022-12-13	100	Dustin Garner	Sung Soo Kim Lab
967	MeTu4d	R	196520	77015	4109	720575940621648993	MeTu4d	2022-12-13	100	Dustin Garner	Sung Soo Kim Lab
968	MeTu4d	R	192607	81609	3997	720575940612778649	MeTu4d	2022-12-13	100	Dustin Garner	Sung Soo Kim Lab
969							#temp_NewType Medulla Lobula Visual Projection Neuron100_M8-L6-Tubu03.Li108b_345a6.Tm105_M7-L6 ; MLVPN100_M8-L6-Tubu03.Li108b_345a6.Tm105_M7-L6	2023-10-11 15:17:01	17	Austin T Burke	Mala Murthy Lab, Sebastian Seung Lab
970	MeTu4d	R	188994	86826	4044	720575940647352196	MeTu4d	2022-12-13	100	Dustin Garner	Sung Soo Kim Lab
971	MeTu4d	R	187487	85202	3819	720575940614282705	MeTu4d	2022-12-13	100	Dustin Garner	Sung Soo Kim Lab
972	MeTu4d	R	195204	77471	3930	720575940609307147	MeTu4d	2022-12-13	100	Dustin Garner	Sung Soo Kim Lab
973	MeTu4d	R	187579	83878	3631	720575940630662442	MeTu4d	2022-12-13	100	Dustin Garner	Sung Soo Kim Lab
974							#temp_NewType Medulla Lobula Visual Projection Neuron100_M8-L6-Tubu03.Li108b_345a6.Tm105_M7-L6 ; MLVPN100_M8-L6-Tubu03.Li108b_345a6.Tm105_M7-L6	2023-10-11 15:16:20	17	Austin T Burke	Mala Murthy Lab, Sebastian Seung Lab
975	MeTu4d	R	195666	72504	3871	720575940625781396	MeTu4d	2022-12-13	100	Dustin Garner	Sung Soo Kim Lab
976							#temp_NewType Medulla Lobula Visual Projection Neuron100_M8-L6-Tubu03.Li108b_345a6.Tm105_M7-L6 ; MLVPN100_M8-L6-Tubu03.Li108b_345a6.Tm105_M7-L6	2023-10-11 15:17:11	17	Austin T Burke	Mala Murthy Lab, Sebastian Seung Lab
977	MeTu4d	R	182153	74727	3011	720575940631077480	MeTu4d	2022-12-13	100	Dustin Garner	Sung Soo Kim Lab
978	MeTu4d	R	180168	82302	3123	720575940626588106	MeTu4d	2022-12-13	100	Dustin Garner	Sung Soo Kim Lab
979	MeTu4d	R	190790	77905	3566	720575940608365698	MeTu4d	2022-12-13	100	Dustin Garner	Sung Soo Kim Lab
980	MeTu4d	R	186698	78317	3340	720575940636083380	MeTu4d	2022-12-13	100	Dustin Garner	Sung Soo Kim Lab
981	MeTu_incomplete	R	173181	44049	2609	720575940619807983	MeTu_incomplete	2022-12-13	100	Dustin Garner	Sung Soo Kim Lab
982							Lobula columnar 10; Lc10	2023-06-15 19:40:03	17	Austin T Burke	Mala Murthy Lab, Sebastian Seung Lab
983	TuBu01	L	102217	38578	2748	720575940643251236	TuBu01	2022-12-13	100	Dustin Garner	Sung Soo Kim Lab
984	TuBu01	L	101910	39277	2735	720575940635121433	TuBu01	2022-12-13	100	Dustin Garner	Sung Soo Kim Lab
985	TuBu01	L	101151	38200	2731	720575940615973076	TuBu01	2022-12-13	100	Dustin Garner	Sung Soo Kim Lab
986	TuBu01	L	101235	38199	2753	720575940640124379	TuBu01	2022-12-13	100	Dustin Garner	Sung Soo Kim Lab
987	TuBu01	L	102541	40406	2648	720575940606670859	AOTUv4_dorsal; right	2022-02-07 05:30:09	355	Alexander Bates	Greg Jefferis Lab, Rachel Wilson Lab
988							AOTUv4_dorsal; right	2022-02-07 05:30:09	1063	Lab Members	Volker Hartenstein Lab
989							TuBu01	2022-12-13	100	Dustin Garner	Sung Soo Kim Lab
990	TuBu01	L	102329	40340	2645	720575940610437093	TuBu01	2022-12-13	100	Dustin Garner	Sung Soo Kim Lab
991	TuBu01	R	163783	41336	1971	720575940638048419	TuBu01	2022-12-13	100	Dustin Garner	Sung Soo Kim Lab
992	TuBu01	R	163073	42920	1886	720575940615072943	TuBu01	2022-12-13	100	Dustin Garner	Sung Soo Kim Lab
993	TuBu01	R	161790	44251	1870	720575940640234203	TuBu01	2022-12-13	100	Dustin Garner	Sung Soo Kim Lab
994	TuBu01	R	162909	44385	1833	720575940631993555	TuBu01	2022-12-13	100	Dustin Garner	Sung Soo Kim Lab
995	TuBu01	R	158618	42699	2074	720575940618570661	TuBu01	2022-12-13	100	Dustin Garner	Sung Soo Kim Lab
996	TuBu02	L	102660	39538	2679	720575940632566355	AOTUv4_dorsal; right	2022-02-07 05:30:09	355	Alexander Bates	Greg Jefferis Lab, Rachel Wilson Lab
997							AOTUv4_dorsal; right	2022-02-07 05:30:09	1063	Lab Members	Volker Hartenstein Lab
998							TuBu02	2022-12-13	100	Dustin Garner	Sung Soo Kim Lab
999	TuBu02	L	105456	40661	2609	720575940628275500	TuBu02	2022-12-13	100	Dustin Garner	Sung Soo Kim Lab
1000	TuBu02	L	102285	40561	2635	720575940626007573	TuBu02	2022-12-13	100	Dustin Garner	Sung Soo Kim Lab
1001	TuBu02	L	105424	39942	2536	720575940623619335	AOTUv4_dorsal; right	2022-02-07 05:30:09	355	Alexander Bates	Greg Jefferis Lab, Rachel Wilson Lab
1002							AOTUv4_dorsal; right	2022-02-07 05:30:09	1063	Lab Members	Volker Hartenstein Lab
1003							TuBu02	2022-12-13	100	Dustin Garner	Sung Soo Kim Lab
1004	TuBu02	L	105925	39853	2531	720575940631148589	AOTUv4_dorsal; right	2022-02-07 05:30:09	355	Alexander Bates	Greg Jefferis Lab, Rachel Wilson Lab
1005							AOTUv4_dorsal; right	2022-02-07 05:30:09	1063	Lab Members	Volker Hartenstein Lab
1006							TuBu02	2022-12-13	100	Dustin Garner	Sung Soo Kim Lab
1007	TuBu02	R	158039	41503	2010	720575940626925843	TuBu02	2022-12-13	100	Dustin Garner	Sung Soo Kim Lab
1008	TuBu02	R	154686	42339	2135	720575940611971058	TuBu02	2022-12-13	100	Dustin Garner	Sung Soo Kim Lab
1009	TuBu02	R	157139	41919	2034	720575940640370128	TuBu02	2022-12-13	100	Dustin Garner	Sung Soo Kim Lab
1010	TuBu02	R	158174	42272	2028	720575940613129322	TuBu02	2022-12-13	100	Dustin Garner	Sung Soo Kim Lab
1011	TuBu02	R	158220	42773	2019	720575940624592934	AOTUv4_dorsal; left; acetylcholine	2022-02-07 05:30:43	355	Alexander Bates	Greg Jefferis Lab, Rachel Wilson Lab
1012							AOTUv4_dorsal; left; acetylcholine	2022-02-07 05:30:43	1063	Lab Members	Volker Hartenstein Lab
1013							TuBu02	2022-12-13	100	Dustin Garner	Sung Soo Kim Lab
1014	TuBu02	R	159835	42183	2024	720575940629875247	AOTUv4_dorsal; left	2022-02-07 05:30:43	355	Alexander Bates	Greg Jefferis Lab, Rachel Wilson Lab
1015							AOTUv4_dorsal; left	2022-02-07 05:30:43	1063	Lab Members	Volker Hartenstein Lab
1016							TuBu02	2022-12-13	100	Dustin Garner	Sung Soo Kim Lab
1017	TuBu03	L	104314	40281	2625	720575940621052118	AOTUv4_dorsal; right	2022-02-07 05:30:09	355	Alexander Bates	Greg Jefferis Lab, Rachel Wilson Lab
1018							AOTUv4_dorsal; right	2022-02-07 05:30:09	1063	Lab Members	Volker Hartenstein Lab
1019							TuBu03	2022-12-13	100	Dustin Garner	Sung Soo Kim Lab
1020	TuBu03	L	105201	40089	2553	720575940625805906	TuBu03	2022-12-13	100	Dustin Garner	Sung Soo Kim Lab
1021	TuBu03	L	102583	40118	2637	720575940619215451	TuBu03	2022-12-13	100	Dustin Garner	Sung Soo Kim Lab
1022	TuBu03	L	103715	40839	2591	720575940620105498	TuBu03	2022-12-13	100	Dustin Garner	Sung Soo Kim Lab
1023	TuBu03	L	103514	40668	2573	720575940621656966	AOTUv4_dorsal; right	2022-02-07 05:30:09	355	Alexander Bates	Greg Jefferis Lab, Rachel Wilson Lab
1024							AOTUv4_dorsal; right	2022-02-07 05:30:09	1063	Lab Members	Volker Hartenstein Lab
1025							TuBu03	2022-12-13	100	Dustin Garner	Sung Soo Kim Lab
1026	TuBu03	L	105260	40336	2639	720575940617546619	TuBu03	2022-12-13	100	Dustin Garner	Sung Soo Kim Lab
1027	TuBu03	L	104098	40519	2535	720575940629133820	TuBu03	2022-12-13	100	Dustin Garner	Sung Soo Kim Lab
1028	TuBu03	L	104101	40555	2561	720575940613116778	AOTUv4_dorsal; right	2022-02-07 05:30:09	355	Alexander Bates	Greg Jefferis Lab, Rachel Wilson Lab
1029							AOTUv4_dorsal; right	2022-02-07 05:30:09	1063	Lab Members	Volker Hartenstein Lab
1030							TuBu03	2022-12-13	100	Dustin Garner	Sung Soo Kim Lab
1031	TuBu03	L	102723	40214	2625	720575940609579470	AOTUv4_dorsal; right	2022-02-07 05:30:09	355	Alexander Bates	Greg Jefferis Lab, Rachel Wilson Lab
1032							AOTUv4_dorsal; right	2022-02-07 05:30:09	1063	Lab Members	Volker Hartenstein Lab
1033							TuBu03	2022-12-13	100	Dustin Garner	Sung Soo Kim Lab
1034	TuBu03	L	102955	40834	2576	720575940636779753	AOTUv4_dorsal; right	2022-02-07 05:30:09	355	Alexander Bates	Greg Jefferis Lab, Rachel Wilson Lab
1035							AOTUv4_dorsal; right	2022-02-07 05:30:09	1063	Lab Members	Volker Hartenstein Lab
1036							TuBu03	2022-12-13	100	Dustin Garner	Sung Soo Kim Lab
1037	TuBu03	L	103692	40547	2561	720575940628078908	AOTUv4_dorsal; right	2022-02-07 05:30:09	355	Alexander Bates	Greg Jefferis Lab, Rachel Wilson Lab
1038							AOTUv4_dorsal; right	2022-02-07 05:30:09	1063	Lab Members	Volker Hartenstein Lab
1039							TuBu03	2022-12-13	100	Dustin Garner	Sung Soo Kim Lab
1040	TuBu03	L	102466	40906	2560	720575940612324333	TuBu03	2022-12-13	100	Dustin Garner	Sung Soo Kim Lab
1041	TuBu03	L	101948	40627	2586	720575940633305951	AOTUv4_dorsal; right	2022-02-07 05:30:09	355	Alexander Bates	Greg Jefferis Lab, Rachel Wilson Lab
1042							AOTUv4_dorsal; right	2022-02-07 05:30:09	1063	Lab Members	Volker Hartenstein Lab
1043							TuBu03	2022-12-13	100	Dustin Garner	Sung Soo Kim Lab
1044	TuBu03	R	158578	43043	1968	720575940623109612	AOTUv4_dorsal; left	2022-02-07 05:30:43	355	Alexander Bates	Greg Jefferis Lab, Rachel Wilson Lab
1045							AOTUv4_dorsal; left	2022-02-07 05:30:43	1063	Lab Members	Volker Hartenstein Lab
1046							TuBu03	2022-12-13	100	Dustin Garner	Sung Soo Kim Lab
1047	TuBu03	R	160464	43957	1834	720575940626048540	TuBu03	2022-12-13	100	Dustin Garner	Sung Soo Kim Lab
1048	TuBu03	R	161404	43393	1937	720575940611969773	TuBu03	2022-12-13	100	Dustin Garner	Sung Soo Kim Lab
1049	TuBu03	R	159080	43037	1966	720575940610931058	AOTUv4_dorsal; left	2022-02-07 05:30:43	355	Alexander Bates	Greg Jefferis Lab, Rachel Wilson Lab
1050							AOTUv4_dorsal; left	2022-02-07 05:30:43	1063	Lab Members	Volker Hartenstein Lab
1051							TuBu03	2022-12-13	100	Dustin Garner	Sung Soo Kim Lab
1052	TuBu03	R	158934	43163	1908	720575940631822663	TuBu03	2022-12-13	100	Dustin Garner	Sung Soo Kim Lab
1053	TuBu03	R	158328	42863	2005	720575940641663696	AOTUv4_dorsal; left	2022-02-07 05:30:43	355	Alexander Bates	Greg Jefferis Lab, Rachel Wilson Lab
1054							AOTUv4_dorsal; left	2022-02-07 05:30:43	1063	Lab Members	Volker Hartenstein Lab
1055							TuBu03	2022-12-13	100	Dustin Garner	Sung Soo Kim Lab
1056	TuBu03	R	162380	43445	1874	720575940631831879	AOTUv4_dorsal; left	2022-02-07 05:30:43	355	Alexander Bates	Greg Jefferis Lab, Rachel Wilson Lab
1057							AOTUv4_dorsal; left	2022-02-07 05:30:43	1063	Lab Members	Volker Hartenstein Lab
1058							TuBu03	2022-12-13	100	Dustin Garner	Sung Soo Kim Lab
1059	TuBu03	R	159659	43073	1912	720575940618733377	AOTUv4_dorsal; left; acetylcholine	2022-02-07 05:30:43	355	Alexander Bates	Greg Jefferis Lab, Rachel Wilson Lab
1060							AOTUv4_dorsal; left; acetylcholine	2022-02-07 05:30:43	1063	Lab Members	Volker Hartenstein Lab
1061							TuBu03	2022-12-13	100	Dustin Garner	Sung Soo Kim Lab
1062	TuBu03	R	156649	41744	1799	720575940629469378	TuBu03	2022-12-13	100	Dustin Garner	Sung Soo Kim Lab
1063	TuBu03	R	159688	43038	1892	720575940610659045	TuBu03	2022-12-13	100	Dustin Garner	Sung Soo Kim Lab
1064	TuBu03	R	158632	42943	1979	720575940606697858	AOTUv4_dorsal; left	2022-02-07 05:30:43	355	Alexander Bates	Greg Jefferis Lab, Rachel Wilson Lab
1065							AOTUv4_dorsal; left	2022-02-07 05:30:43	1063	Lab Members	Volker Hartenstein Lab
1066							TuBu03	2022-12-13	100	Dustin Garner	Sung Soo Kim Lab
1067	TuBu03	R	161526	43528	1937	720575940604969161	AOTUv4_dorsal; left	2022-02-07 05:30:43	355	Alexander Bates	Greg Jefferis Lab, Rachel Wilson Lab
1068							AOTUv4_dorsal; left	2022-02-07 05:30:43	1063	Lab Members	Volker Hartenstein Lab
1069							TuBu03	2022-12-13	100	Dustin Garner	Sung Soo Kim Lab
1070	TuBu04	L	103832	40536	2571	720575940627640475	AOTUv4_dorsal; right; acetylcholine	2022-02-07 05:30:09	355	Alexander Bates	Greg Jefferis Lab, Rachel Wilson Lab
1071							AOTUv4_dorsal; right; acetylcholine	2022-02-07 05:30:09	1063	Lab Members	Volker Hartenstein Lab
1072							TuBu04	2022-12-13	100	Dustin Garner	Sung Soo Kim Lab
1073	TuBu04	L	103509	40156	2635	720575940618014343	AOTUv4_dorsal; right; acetylcholine	2022-02-07 05:30:09	355	Alexander Bates	Greg Jefferis Lab, Rachel Wilson Lab
1074							AOTUv4_dorsal; right; acetylcholine	2022-02-07 05:30:09	1063	Lab Members	Volker Hartenstein Lab
1075							TuBu04	2022-12-13	100	Dustin Garner	Sung Soo Kim Lab
1076	TuBu04	L	102539	40313	2610	720575940638612190	TuBu04	2022-12-13	100	Dustin Garner	Sung Soo Kim Lab
1077	TuBu04	L	104178	40425	2589	720575940644525859	AOTUv4_dorsal; right	2022-02-07 05:30:09	355	Alexander Bates	Greg Jefferis Lab, Rachel Wilson Lab
1078							AOTUv4_dorsal; right	2022-02-07 05:30:09	1063	Lab Members	Volker Hartenstein Lab
1079							TuBu04	2022-12-13	100	Dustin Garner	Sung Soo Kim Lab
1080	TuBu04	R	158672	42667	1963	720575940643182372	AOTUv4_dorsal; left	2022-02-07 05:30:43	355	Alexander Bates	Greg Jefferis Lab, Rachel Wilson Lab
1081							AOTUv4_dorsal; left	2022-02-07 05:30:43	1063	Lab Members	Volker Hartenstein Lab
1082							TuBu04	2022-12-13	100	Dustin Garner	Sung Soo Kim Lab
1083	TuBu04	R	158603	42783	1964	720575940612942998	AOTUv4_dorsal; left	2022-02-07 05:30:43	355	Alexander Bates	Greg Jefferis Lab, Rachel Wilson Lab
1084							AOTUv4_dorsal; left	2022-02-07 05:30:43	1063	Lab Members	Volker Hartenstein Lab
1085							TuBu04	2022-12-13	100	Dustin Garner	Sung Soo Kim Lab
1086	TuBu04	R	158019	42995	2069	720575940617644372	AOTUv4_dorsal; left; acetylcholine	2022-02-07 05:30:43	355	Alexander Bates	Greg Jefferis Lab, Rachel Wilson Lab
1087							AOTUv4_dorsal; left; acetylcholine	2022-02-07 05:30:43	1063	Lab Members	Volker Hartenstein Lab
1088							TuBu04	2022-12-13	100	Dustin Garner	Sung Soo Kim Lab
1089	TuBu04	R	161519	43649	1890	720575940613090710	TuBu04	2022-12-13	100	Dustin Garner	Sung Soo Kim Lab
1090	TuBu04	R	158581	42980	1992	720575940625848330	TuBu04	2022-12-13	100	Dustin Garner	Sung Soo Kim Lab
1091	TuBu05	L	104362	40294	2593	720575940630144323	AOTUv4_dorsal; right	2022-02-07 05:30:09	355	Alexander Bates	Greg Jefferis Lab, Rachel Wilson Lab
1092							AOTUv4_dorsal; right	2022-02-07 05:30:09	1063	Lab Members	Volker Hartenstein Lab
1093							TuBu05	2022-12-13	100	Dustin Garner	Sung Soo Kim Lab
1094	TuBu05	L	103394	40914	2218	720575940622062474	TuBu05	2022-12-13	100	Dustin Garner	Sung Soo Kim Lab
1095	TuBu05	L	102921	40068	2637	720575940625503369	AOTUv4_dorsal; right	2022-02-07 05:30:09	355	Alexander Bates	Greg Jefferis Lab, Rachel Wilson Lab
1096							AOTUv4_dorsal; right	2022-02-07 05:30:09	1063	Lab Members	Volker Hartenstein Lab
1097							TuBu05	2022-12-13	100	Dustin Garner	Sung Soo Kim Lab
1098	TuBu05	L	103488	41092	2257	720575940621696708	TuBu05	2022-12-13	100	Dustin Garner	Sung Soo Kim Lab
1099	TuBu05	L	102917	40594	2601	720575940631124397	AOTUv4_dorsal; right	2022-02-07 05:30:09	355	Alexander Bates	Greg Jefferis Lab, Rachel Wilson Lab
1100							AOTUv4_dorsal; right	2022-02-07 05:30:09	1063	Lab Members	Volker Hartenstein Lab
1101							TuBu05	2022-12-13	100	Dustin Garner	Sung Soo Kim Lab
1102	TuBu05	L	103387	39850	2664	720575940621172941	AOTUv4_dorsal; right	2022-02-07 05:30:09	355	Alexander Bates	Greg Jefferis Lab, Rachel Wilson Lab
1103							AOTUv4_dorsal; right	2022-02-07 05:30:09	1063	Lab Members	Volker Hartenstein Lab
1104							TuBu05	2022-12-13	100	Dustin Garner	Sung Soo Kim Lab
1105	TuBu05	R	159509	42938	1969	720575940615957393	TuBu05	2022-12-13	100	Dustin Garner	Sung Soo Kim Lab
1106	TuBu05	R	158929	42972	2016	720575940620182305	AOTUv4_dorsal; left	2022-02-07 05:30:43	355	Alexander Bates	Greg Jefferis Lab, Rachel Wilson Lab
1107							AOTUv4_dorsal; left	2022-02-07 05:30:43	1063	Lab Members	Volker Hartenstein Lab
1108							TuBu05	2022-12-13	100	Dustin Garner	Sung Soo Kim Lab
1109	TuBu05	R	159351	43282	1927	720575940621116039	AOTUv4_dorsal; left	2022-02-07 05:30:43	355	Alexander Bates	Greg Jefferis Lab, Rachel Wilson Lab
1110							AOTUv4_dorsal; left	2022-02-07 05:30:43	1063	Lab Members	Volker Hartenstein Lab
1111							TuBu05	2022-12-13	100	Dustin Garner	Sung Soo Kim Lab
1112	TuBu05	R	158820	43417	1882	720575940635068046	TuBu05	2022-12-13	100	Dustin Garner	Sung Soo Kim Lab
1113	TuBu05	R	156742	42465	2110	720575940631824455	AOTUv4_dorsal; left	2022-02-07 05:30:43	355	Alexander Bates	Greg Jefferis Lab, Rachel Wilson Lab
1114							AOTUv4_dorsal; left	2022-02-07 05:30:43	1063	Lab Members	Volker Hartenstein Lab
1115							TuBu05	2022-12-13	100	Dustin Garner	Sung Soo Kim Lab
1116	TuBu06	L	100984	42001	2401	720575940634916709	TuBu06	2022-12-13	100	Dustin Garner	Sung Soo Kim Lab
1117	TuBu06	L	100183	41049	2456	720575940636237540	AOTUv3_dorsal; right	2022-02-07 05:30:08	355	Alexander Bates	Greg Jefferis Lab, Rachel Wilson Lab
1118							AOTUv3_dorsal; right	2022-02-07 05:30:08	1063	Lab Members	Volker Hartenstein Lab
1119							TuBu06	2022-12-13	100	Dustin Garner	Sung Soo Kim Lab
1120	TuBu06	L	100491	41607	2388	720575940626817354	TuBu06	2022-12-13	100	Dustin Garner	Sung Soo Kim Lab
1121	TuBu06	R	164745	40793	1758	720575940622494699	AOTUv3_dorsal; left	2022-02-07 05:30:43	355	Alexander Bates	Greg Jefferis Lab, Rachel Wilson Lab
1122							AOTUv3_dorsal; left	2022-02-07 05:30:43	1063	Lab Members	Volker Hartenstein Lab
1123							TuBu06	2022-12-13	100	Dustin Garner	Sung Soo Kim Lab
1124	TuBu06	R	163081	44388	1775	720575940622409991	AOTUv3_dorsal; left	2022-02-07 05:30:43	355	Alexander Bates	Greg Jefferis Lab, Rachel Wilson Lab
1125							AOTUv3_dorsal; left	2022-02-07 05:30:43	1063	Lab Members	Volker Hartenstein Lab
1126							TuBu06	2022-12-13	100	Dustin Garner	Sung Soo Kim Lab
1127	TuBu06	R	161971	44165	1781	720575940650343926	AOTUv3_dorsal; left	2022-02-07 05:30:43	355	Alexander Bates	Greg Jefferis Lab, Rachel Wilson Lab
1128							AOTUv3_dorsal; left	2022-02-07 05:30:43	1063	Lab Members	Volker Hartenstein Lab
1129							TuBu06	2022-12-13	100	Dustin Garner	Sung Soo Kim Lab
1130	TuBu06	R	161918	44333	1710	720575940606864905	AOTUv3_dorsal; left; acetylcholine	2022-02-07 05:30:43	355	Alexander Bates	Greg Jefferis Lab, Rachel Wilson Lab
1131							AOTUv3_dorsal; left; acetylcholine	2022-02-07 05:30:43	1063	Lab Members	Volker Hartenstein Lab
1132							TuBu06	2022-12-13	100	Dustin Garner	Sung Soo Kim Lab
1133	TuBu07	L	104304	40690	2497	720575940623220372	AOTUv3_dorsal; right	2022-02-07 05:30:08	355	Alexander Bates	Greg Jefferis Lab, Rachel Wilson Lab
1134							AOTUv3_dorsal; right	2022-02-07 05:30:08	1063	Lab Members	Volker Hartenstein Lab
1135							TuBu07	2022-12-13	100	Dustin Garner	Sung Soo Kim Lab
1136	TuBu07	L	105696	40815	2460	720575940615976861	TuBu07	2022-12-13	100	Dustin Garner	Sung Soo Kim Lab
1137	TuBu07	L	100799	41725	2420	720575940621501453	AOTUv3_dorsal; right	2022-02-07 05:30:08	355	Alexander Bates	Greg Jefferis Lab, Rachel Wilson Lab
1138							AOTUv3_dorsal; right	2022-02-07 05:30:08	1063	Lab Members	Volker Hartenstein Lab
1139							TuBu07	2022-12-13	100	Dustin Garner	Sung Soo Kim Lab
1140	TuBu07	L	101980	36864	2604	720575940612498984	TuBu07	2022-12-13	100	Dustin Garner	Sung Soo Kim Lab
1141	TuBu07	L	102582	41065	2549	720575940626780422	TuBu07	2022-12-13	100	Dustin Garner	Sung Soo Kim Lab
1142	TuBu07	L	101000	41842	2410	720575940627778137	AOTUv3_dorsal; right; acetylcholine	2022-02-07 05:29:39	355	Alexander Bates	Greg Jefferis Lab, Rachel Wilson Lab
1143							AOTUv3_dorsal; right; acetylcholine	2022-02-07 05:29:39	1063	Lab Members	Volker Hartenstein Lab
1144							TuBu07	2022-12-13	100	Dustin Garner	Sung Soo Kim Lab
1145	TuBu07	L	100774	41557	2454	720575940618994603	AOTUv3_dorsal; right	2022-02-07 05:30:08	355	Alexander Bates	Greg Jefferis Lab, Rachel Wilson Lab
1146							AOTUv3_dorsal; right	2022-02-07 05:30:08	1063	Lab Members	Volker Hartenstein Lab
1147							TuBu07	2022-12-13	100	Dustin Garner	Sung Soo Kim Lab
1148	TuBu07	L	100790	41992	2471	720575940620423518	TuBu07	2022-12-13	100	Dustin Garner	Sung Soo Kim Lab
1149	TuBu07	L	100923	41987	2453	720575940624318757	AOTUv3_dorsal; right; acetylcholine	2022-02-07 05:29:39	355	Alexander Bates	Greg Jefferis Lab, Rachel Wilson Lab
1150							AOTUv3_dorsal; right; acetylcholine	2022-02-07 05:29:39	1063	Lab Members	Volker Hartenstein Lab
1151							TuBu07	2022-12-13	100	Dustin Garner	Sung Soo Kim Lab
1152	TuBu07	R	158120	42628	1750	720575940619172079	AOTUv3_dorsal; left; acetylcholine	2022-02-07 05:30:43	355	Alexander Bates	Greg Jefferis Lab, Rachel Wilson Lab
1153							AOTUv3_dorsal; left; acetylcholine	2022-02-07 05:30:43	1063	Lab Members	Volker Hartenstein Lab
1154							TuBu07	2022-12-13	100	Dustin Garner	Sung Soo Kim Lab
1155	TuBu07	R	162018	44555	1632	720575940624346917	AOTUv3_dorsal; left	2022-02-07 05:30:43	355	Alexander Bates	Greg Jefferis Lab, Rachel Wilson Lab
1156							AOTUv3_dorsal; left	2022-02-07 05:30:43	1063	Lab Members	Volker Hartenstein Lab
1157							TuBu07	2022-12-13	100	Dustin Garner	Sung Soo Kim Lab
1158	TuBu07	R	158641	42678	1805	720575940637567822	AOTUv3_dorsal; left; acetylcholine	2022-02-07 05:30:43	355	Alexander Bates	Greg Jefferis Lab, Rachel Wilson Lab
1159							AOTUv3_dorsal; left; acetylcholine	2022-02-07 05:30:43	1063	Lab Members	Volker Hartenstein Lab
1160							TuBu07	2022-12-13	100	Dustin Garner	Sung Soo Kim Lab
1161	TuBu07	R	161349	43250	1805	720575940615846356	AOTUv3_dorsal; left	2022-02-07 05:30:43	355	Alexander Bates	Greg Jefferis Lab, Rachel Wilson Lab
1162							AOTUv3_dorsal; left	2022-02-07 05:30:43	1063	Lab Members	Volker Hartenstein Lab
1163							TuBu07	2022-12-13	100	Dustin Garner	Sung Soo Kim Lab
1164	TuBu07	R	162175	44550	1664	720575940604278705	AOTUv3_dorsal; left	2022-02-07 05:30:43	355	Alexander Bates	Greg Jefferis Lab, Rachel Wilson Lab
1165							AOTUv3_dorsal; left	2022-02-07 05:30:43	1063	Lab Members	Volker Hartenstein Lab
1166							TuBu07	2022-12-13	100	Dustin Garner	Sung Soo Kim Lab
1167	TuBu07	R	162696	43909	1521	720575940618606715	AOTUv3_dorsal; left	2022-02-07 05:30:43	355	Alexander Bates	Greg Jefferis Lab, Rachel Wilson Lab
1168							TuBu07	2022-12-13	100	Dustin Garner	Sung Soo Kim Lab
1169	TuBu07	R	162863	42908	1827	720575940617172436	AOTUv3_dorsal; left	2022-02-07 05:30:43	355	Alexander Bates	Greg Jefferis Lab, Rachel Wilson Lab
1170							AOTUv3_dorsal; left	2022-02-07 05:30:43	1063	Lab Members	Volker Hartenstein Lab
1171							TuBu07	2022-12-13	100	Dustin Garner	Sung Soo Kim Lab
1172	TuBu07	R	161867	44292	1669	720575940625819535	AOTUv3_dorsal; left; acetylcholine	2022-02-07 05:30:43	355	Alexander Bates	Greg Jefferis Lab, Rachel Wilson Lab
1173							AOTUv3_dorsal; left; acetylcholine	2022-02-07 05:30:43	1063	Lab Members	Volker Hartenstein Lab
1174							TuBu07	2022-12-13	100	Dustin Garner	Sung Soo Kim Lab
1175	TuBu07	R	162013	44459	1684	720575940633228615	AOTUv3_dorsal; left	2022-02-07 05:30:43	355	Alexander Bates	Greg Jefferis Lab, Rachel Wilson Lab
1176							AOTUv3_dorsal; left	2022-02-07 05:30:43	1063	Lab Members	Volker Hartenstein Lab
1177							TuBu07	2022-12-13	100	Dustin Garner	Sung Soo Kim Lab
1178	TuBu08	L	101022	41145	2257	720575940630159160	TuBu08	2022-12-13	100	Dustin Garner	Sung Soo Kim Lab
1179	TuBu08	L	99341	41427	2439	720575940632288569	TuBu08	2022-12-13	100	Dustin Garner	Sung Soo Kim Lab
1180	TuBu08	L	100033	41826	2401	720575940610556529	TuBu08	2022-12-13	100	Dustin Garner	Sung Soo Kim Lab
1181	TuBu08	L	99926	41799	2426	720575940636531519	AOTUv3_dorsal; right; acetylcholine	2022-02-07 05:30:08	355	Alexander Bates	Greg Jefferis Lab, Rachel Wilson Lab
1182							AOTUv3_dorsal; right; acetylcholine	2022-02-07 05:30:08	1063	Lab Members	Volker Hartenstein Lab
1183							TuBu08	2022-12-13	100	Dustin Garner	Sung Soo Kim Lab
1184	TuBu08	L	100789	41800	2396	720575940637053766	AOTUv3_dorsal; right	2022-02-07 05:30:08	355	Alexander Bates	Greg Jefferis Lab, Rachel Wilson Lab
1185							AOTUv3_dorsal; right	2022-02-07 05:30:08	1063	Lab Members	Volker Hartenstein Lab
1186							TuBu08	2022-12-13	100	Dustin Garner	Sung Soo Kim Lab
1187	TuBu08	L	100375	42225	2508	720575940606933003	AOTUv3_dorsal; right; acetylcholine	2022-02-07 05:30:08	355	Alexander Bates	Greg Jefferis Lab, Rachel Wilson Lab
1188							AOTUv3_dorsal; right; acetylcholine	2022-02-07 05:30:08	1063	Lab Members	Volker Hartenstein Lab
1189							TuBu08	2022-12-13	100	Dustin Garner	Sung Soo Kim Lab
1190	TuBu08	L	96562	41619	2727	720575940650743030	TuBu08	2022-12-13	100	Dustin Garner	Sung Soo Kim Lab
1191	TuBu08	L	100465	41689	2598	720575940630788639	TuBu08	2022-12-13	100	Dustin Garner	Sung Soo Kim Lab
1192	TuBu08	L	97662	41721	2547	720575940609542754	TuBu08	2022-12-13	100	Dustin Garner	Sung Soo Kim Lab
1193	TuBu08	L	96547	42423	2631	720575940618882475	TuBu08	2022-12-13	100	Dustin Garner	Sung Soo Kim Lab
1194	TuBu08	L	102811	43090	2219	720575940649638009	TuBu08	2022-12-13	100	Dustin Garner	Sung Soo Kim Lab
1195	TuBu08	R	163746	41449	1483	720575940629704252	AOTUv3_dorsal; left	2022-02-07 05:30:43	355	Alexander Bates	Greg Jefferis Lab, Rachel Wilson Lab
1196							AOTUv3_dorsal; left	2022-02-07 05:30:43	1063	Lab Members	Volker Hartenstein Lab
1197							TuBu08	2022-12-13	100	Dustin Garner	Sung Soo Kim Lab
1198	TuBu08	R	163274	43628	1414	720575940626927635	AOTUv3_dorsal; left; acetylcholine	2022-02-07 05:30:43	355	Alexander Bates	Greg Jefferis Lab, Rachel Wilson Lab
1199							AOTUv3_dorsal; left; acetylcholine	2022-02-07 05:30:43	1063	Lab Members	Volker Hartenstein Lab
1200							TuBu08	2022-12-13	100	Dustin Garner	Sung Soo Kim Lab
1201	TuBu08	R	169426	43338	1765	720575940608931396	AOTUv3_dorsal; left	2022-02-07 05:30:43	355	Alexander Bates	Greg Jefferis Lab, Rachel Wilson Lab
1202							AOTUv3_dorsal; left	2022-02-07 05:30:43	1063	Lab Members	Volker Hartenstein Lab
1203							TuBu08	2022-12-13	100	Dustin Garner	Sung Soo Kim Lab
1204	TuBu08	R	165185	44497	1692	720575940622283900	TuBu08	2022-12-13	100	Dustin Garner	Sung Soo Kim Lab
1205	TuBu08	R	165439	44525	1683	720575940629574927	TuBu08	2022-12-13	100	Dustin Garner	Sung Soo Kim Lab
1206	TuBu08	R	167629	45530	1694	720575940632424722	TuBu08	2022-12-13	100	Dustin Garner	Sung Soo Kim Lab
1207	TuBu08	R	163028	44681	1602	720575940612053221	AOTUv3_dorsal; left	2022-02-07 05:30:43	355	Alexander Bates	Greg Jefferis Lab, Rachel Wilson Lab
1208							AOTUv3_dorsal; left	2022-02-07 05:30:43	1063	Lab Members	Volker Hartenstein Lab
1209							TuBu08	2022-12-13	100	Dustin Garner	Sung Soo Kim Lab
1210	TuBu08	R	163573	44868	1583	720575940626715377	AOTUv3_dorsal; left; acetylcholine	2022-02-07 05:30:43	355	Alexander Bates	Greg Jefferis Lab, Rachel Wilson Lab
1211							AOTUv3_dorsal; left; acetylcholine	2022-02-07 05:30:43	1063	Lab Members	Volker Hartenstein Lab
1212							TuBu08	2022-12-13	100	Dustin Garner	Sung Soo Kim Lab
1213	TuBu08	R	162498	44650	1590	720575940629657931	AOTUv3_dorsal; left; acetylcholine	2022-02-07 05:30:43	355	Alexander Bates	Greg Jefferis Lab, Rachel Wilson Lab
1214							AOTUv3_dorsal; left; acetylcholine	2022-02-07 05:30:43	1063	Lab Members	Volker Hartenstein Lab
1215							TuBu08	2022-12-13	100	Dustin Garner	Sung Soo Kim Lab
1216	TuBu08	R	163330	44224	1603	720575940614258482	AOTUv3_dorsal; left; acetylcholine	2022-02-07 05:30:43	355	Alexander Bates	Greg Jefferis Lab, Rachel Wilson Lab
1217							AOTUv3_dorsal; left; acetylcholine	2022-02-07 05:30:43	1063	Lab Members	Volker Hartenstein Lab
1218							TuBu08	2022-12-13	100	Dustin Garner	Sung Soo Kim Lab
1219	TuBu08	R	162608	44535	1599	720575940622665165	AOTUv3_dorsal; left	2022-02-07 05:30:43	355	Alexander Bates	Greg Jefferis Lab, Rachel Wilson Lab
1220							AOTUv3_dorsal; left	2022-02-07 05:30:43	1063	Lab Members	Volker Hartenstein Lab
1221							TuBu08	2022-12-13	100	Dustin Garner	Sung Soo Kim Lab
1222	TuBu09	L	100565	41692	2470	720575940612938902	AOTUv3_dorsal; right	2022-02-07 05:30:08	355	Alexander Bates	Greg Jefferis Lab, Rachel Wilson Lab
1223							AOTUv3_dorsal; right	2022-02-07 05:30:08	1063	Lab Members	Volker Hartenstein Lab
1224							TuBu09	2022-12-13	100	Dustin Garner	Sung Soo Kim Lab
1225	TuBu09	L	99670	41340	2477	720575940624852508	TuBu09	2022-12-13	100	Dustin Garner	Sung Soo Kim Lab
1226	TuBu09	L	100690	41772	2446	720575940622073235	AOTUv3_dorsal; right	2022-02-07 05:30:08	355	Alexander Bates	Greg Jefferis Lab, Rachel Wilson Lab
1227							AOTUv3_dorsal; right	2022-02-07 05:30:08	1063	Lab Members	Volker Hartenstein Lab
1228							TuBu09	2022-12-13	100	Dustin Garner	Sung Soo Kim Lab
1229	TuBu09	L	100691	41875	2451	720575940609648226	TuBu09	2022-12-13	100	Dustin Garner	Sung Soo Kim Lab
1230	TuBu09	L	100434	41908	2433	720575940625175960	TuBu09	2022-12-13	100	Dustin Garner	Sung Soo Kim Lab
1231	TuBu09	L	100262	41437	2464	720575940627243267	AOTUv3_dorsal; right	2022-02-07 05:30:08	355	Alexander Bates	Greg Jefferis Lab, Rachel Wilson Lab
1232							AOTUv3_dorsal; right	2022-02-07 05:30:08	1063	Lab Members	Volker Hartenstein Lab
1233							TuBu09	2022-12-13	100	Dustin Garner	Sung Soo Kim Lab
1234	TuBu09	L	100458	41633	2404	720575940647317113	AOTUv3_dorsal; right	2022-02-07 05:30:08	355	Alexander Bates	Greg Jefferis Lab, Rachel Wilson Lab
1235							AOTUv3_dorsal; right	2022-02-07 05:30:08	1063	Lab Members	Volker Hartenstein Lab
1236							TuBu09	2022-12-13	100	Dustin Garner	Sung Soo Kim Lab
1237	TuBu09	R	161695	44324	1639	720575940632880224	AOTUv3_dorsal; left; acetylcholine	2022-02-07 05:30:43	355	Alexander Bates	Greg Jefferis Lab, Rachel Wilson Lab
1238							AOTUv3_dorsal; left; acetylcholine	2022-02-07 05:30:43	1063	Lab Members	Volker Hartenstein Lab
1239							TuBu09	2022-12-13	100	Dustin Garner	Sung Soo Kim Lab
1240	TuBu09	R	161829	44432	1640	720575940620474072	AOTUv3_dorsal; left	2022-02-07 05:30:43	355	Alexander Bates	Greg Jefferis Lab, Rachel Wilson Lab
1241							AOTUv3_dorsal; left	2022-02-07 05:30:43	1063	Lab Members	Volker Hartenstein Lab
1242							TuBu09	2022-12-13	100	Dustin Garner	Sung Soo Kim Lab
1243	TuBu09	R	161240	44375	1655	720575940615935325	AOTUv3_dorsal; left	2022-02-07 05:30:43	355	Alexander Bates	Greg Jefferis Lab, Rachel Wilson Lab
1244							AOTUv3_dorsal; left	2022-02-07 05:30:43	1063	Lab Members	Volker Hartenstein Lab
1245							TuBu09	2022-12-13	100	Dustin Garner	Sung Soo Kim Lab
1246	TuBu09	R	162050	44470	1637	720575940611425429	AOTUv3_dorsal; left	2022-02-07 05:30:43	355	Alexander Bates	Greg Jefferis Lab, Rachel Wilson Lab
1247							AOTUv3_dorsal; left	2022-02-07 05:30:43	1063	Lab Members	Volker Hartenstein Lab
1248							TuBu09	2022-12-13	100	Dustin Garner	Sung Soo Kim Lab
1249	TuBu09	R	162368	44624	1632	720575940632894304	AOTUv3_dorsal; left; acetylcholine	2022-02-07 05:30:43	355	Alexander Bates	Greg Jefferis Lab, Rachel Wilson Lab
1250							AOTUv3_dorsal; left; acetylcholine	2022-02-07 05:30:43	1063	Lab Members	Volker Hartenstein Lab
1251							TuBu09	2022-12-13	100	Dustin Garner	Sung Soo Kim Lab
1252	TuBu09	R	162013	44478	1655	720575940634996878	AOTUv3_dorsal; left; acetylcholine	2022-02-07 05:30:43	355	Alexander Bates	Greg Jefferis Lab, Rachel Wilson Lab
1253							AOTUv3_dorsal; left; acetylcholine	2022-02-07 05:30:43	1063	Lab Members	Volker Hartenstein Lab
1254							TuBu09	2022-12-13	100	Dustin Garner	Sung Soo Kim Lab
1255	TuBu09	R	162410	44747	1666	720575940620614310	AOTUv3_dorsal; left	2022-02-07 05:30:43	355	Alexander Bates	Greg Jefferis Lab, Rachel Wilson Lab
1256							AOTUv3_dorsal; left	2022-02-07 05:30:43	1063	Lab Members	Volker Hartenstein Lab
1257							TuBu09	2022-12-13	100	Dustin Garner	Sung Soo Kim Lab
1258	TuBu09	R	162026	44448	1673	720575940621022685	AOTUv3_dorsal; left; acetylcholine	2022-02-07 05:30:43	355	Alexander Bates	Greg Jefferis Lab, Rachel Wilson Lab
1259							AOTUv3_dorsal; left; acetylcholine	2022-02-07 05:30:43	1063	Lab Members	Volker Hartenstein Lab
1260							TuBu09	2022-12-13	100	Dustin Garner	Sung Soo Kim Lab
1261	TuBu10	L	99992	41658	2414	720575940612170989	TuBu10	2022-12-13	100	Dustin Garner	Sung Soo Kim Lab
1262	TuBu10	L	96359	41298	2380	720575940615984596	AOTUv3_dorsal; right; acetylcholine	2022-02-07 05:30:08	355	Alexander Bates	Greg Jefferis Lab, Rachel Wilson Lab
1263							AOTUv3_dorsal; right; acetylcholine	2022-02-07 05:30:08	1063	Lab Members	Volker Hartenstein Lab
1264							TuBu10	2022-12-13	100	Dustin Garner	Sung Soo Kim Lab
1265	TuBu10	L	102540	41424	2529	720575940618399141	TuBu10	2022-12-13	100	Dustin Garner	Sung Soo Kim Lab
1266	TuBu10	L	99626	41541	2456	720575940618851521	AOTUv3_dorsal; right	2022-02-07 05:30:08	355	Alexander Bates	Greg Jefferis Lab, Rachel Wilson Lab
1267							AOTUv3_dorsal; right	2022-02-07 05:30:08	1063	Lab Members	Volker Hartenstein Lab
1268							TuBu10	2022-12-13	100	Dustin Garner	Sung Soo Kim Lab
1269	TuBu10	L	100500	42046	2450	720575940609716430	AOTUv3_dorsal; right	2022-02-07 05:30:08	355	Alexander Bates	Greg Jefferis Lab, Rachel Wilson Lab
1270							AOTUv3_dorsal; right	2022-02-07 05:30:08	1063	Lab Members	Volker Hartenstein Lab
1271							TuBu10	2022-12-13	100	Dustin Garner	Sung Soo Kim Lab
1272	TuBu10	L	99846	41532	2452	720575940635218350	AOTUv3_dorsal; right	2022-02-07 05:30:08	355	Alexander Bates	Greg Jefferis Lab, Rachel Wilson Lab
1273							AOTUv3_dorsal; right	2022-02-07 05:30:08	1063	Lab Members	Volker Hartenstein Lab
1274							TuBu10	2022-12-13	100	Dustin Garner	Sung Soo Kim Lab
1275	TuBu10	L	98260	42309	2516	720575940619118427	AOTUv3_dorsal; right	2022-02-07 05:30:08	355	Alexander Bates	Greg Jefferis Lab, Rachel Wilson Lab
1276							AOTUv3_dorsal; right	2022-02-07 05:30:08	1063	Lab Members	Volker Hartenstein Lab
1277							TuBu10	2022-12-13	100	Dustin Garner	Sung Soo Kim Lab
1278	TuBu10	L	100320	41694	2487	720575940642837870	AOTUv3_dorsal; right	2022-02-07 05:30:08	355	Alexander Bates	Greg Jefferis Lab, Rachel Wilson Lab
1279							AOTUv3_dorsal; right	2022-02-07 05:30:08	1063	Lab Members	Volker Hartenstein Lab
1280							TuBu10	2022-12-13	100	Dustin Garner	Sung Soo Kim Lab
1281	TuBu10	L	100610	42373	2520	720575940620254079	TuBu10	2022-12-13	100	Dustin Garner	Sung Soo Kim Lab
1282	TuBu10	L	101204	41718	2461	720575940630706247	AOTUv3_dorsal; right	2022-02-07 05:30:08	355	Alexander Bates	Greg Jefferis Lab, Rachel Wilson Lab
1283							AOTUv3_dorsal; right	2022-02-07 05:30:08	1063	Lab Members	Volker Hartenstein Lab
1284							TuBu10	2022-12-13	100	Dustin Garner	Sung Soo Kim Lab
1285	TuBu10	L	100253	42194	2531	720575940621501709	AOTUv3_dorsal; right	2022-02-07 05:30:08	355	Alexander Bates	Greg Jefferis Lab, Rachel Wilson Lab
1286							AOTUv3_dorsal; right	2022-02-07 05:30:08	1063	Lab Members	Volker Hartenstein Lab
1287							TuBu10	2022-12-13	100	Dustin Garner	Sung Soo Kim Lab
1288	TuBu10	R	165822	44262	1647	720575940620848342	TuBu10	2022-12-13	100	Dustin Garner	Sung Soo Kim Lab
1289	TuBu10	R	163607	44369	1653	720575940619784374	TuBu10	2022-12-13	100	Dustin Garner	Sung Soo Kim Lab
1290	TuBu10	R	162623	44455	1655	720575940622655181	AOTUv3_dorsal; left	2022-02-07 05:30:43	355	Alexander Bates	Greg Jefferis Lab, Rachel Wilson Lab
1291							AOTUv3_dorsal; left	2022-02-07 05:30:43	1063	Lab Members	Volker Hartenstein Lab
1292							TuBu10	2022-12-13	100	Dustin Garner	Sung Soo Kim Lab
1293	TuBu10	R	162107	44288	1611	720575940624634040	AOTUv3_dorsal; left	2022-02-07 05:30:43	355	Alexander Bates	Greg Jefferis Lab, Rachel Wilson Lab
1294							AOTUv3_dorsal; left	2022-02-07 05:30:43	1063	Lab Members	Volker Hartenstein Lab
1295							TuBu10	2022-12-13	100	Dustin Garner	Sung Soo Kim Lab
1296	TuBu10	R	163227	44524	1567	720575940620846806	TuBu10	2022-12-13	100	Dustin Garner	Sung Soo Kim Lab
1297	TuBu10	R	163483	44378	1575	720575940612047853	AOTUv3_dorsal; left; acetylcholine	2022-02-07 05:30:43	355	Alexander Bates	Greg Jefferis Lab, Rachel Wilson Lab
1298							AOTUv3_dorsal; left; acetylcholine	2022-02-07 05:30:43	1063	Lab Members	Volker Hartenstein Lab
1299							TuBu10	2022-12-13	100	Dustin Garner	Sung Soo Kim Lab
1300	TuBu10	R	162045	44394	1636	720575940634997134	TuBu10	2022-12-13	100	Dustin Garner	Sung Soo Kim Lab
1301	TuBu10	R	160931	43525	1368	720575940640173646	AOTUv3_dorsal; left	2022-02-07 05:30:43	355	Alexander Bates	Greg Jefferis Lab, Rachel Wilson Lab
1302							AOTUv3_dorsal; left	2022-02-07 05:30:43	1063	Lab Members	Volker Hartenstein Lab
1303							TuBu10	2022-12-13	100	Dustin Garner	Sung Soo Kim Lab
1304	TuBu10	R	163311	44533	1625	720575940629681168	AOTUv3_dorsal; left; acetylcholine	2022-02-07 05:30:43	355	Alexander Bates	Greg Jefferis Lab, Rachel Wilson Lab
1305							AOTUv3_dorsal; left; acetylcholine	2022-02-07 05:30:43	1063	Lab Members	Volker Hartenstein Lab
1306							TuBu10	2022-12-13	100	Dustin Garner	Sung Soo Kim Lab
1307	TuBu10	R	161784	43659	1374	720575940634381207	AOTUv3_dorsal; left	2022-02-07 05:30:43	355	Alexander Bates	Greg Jefferis Lab, Rachel Wilson Lab
1308							AOTUv3_dorsal; left	2022-02-07 05:30:43	1063	Lab Members	Volker Hartenstein Lab
1309							TuBu10	2022-12-13	100	Dustin Garner	Sung Soo Kim Lab
1310	TuBu_misc	L	117830	53458	3210	720575940623482894	TuBu_misc	2022-12-13	100	Dustin Garner	Sung Soo Kim Lab
1311	ER1	L	121385	44471	2255	720575940629116716	ER1_r;ER1	2022-02-07 05:29:36	100	Dustin Garner	Sung Soo Kim Lab
1312							EBa1; right	2022-02-07 05:30:12	957	Varun Sane	Greg Jefferis Lab
1313							EBa1; right	2022-02-07 05:30:12	1063	Lab Members	Volker Hartenstein Lab
1314							ER1	2022-04-21 20:44:20	957	Varun Sane	Greg Jefferis Lab
1315							ER1	2022-12-13	100	Dustin Garner	Sung Soo Kim Lab
1316	ER1	L	121647	44459	2208	720575940617724107	ER1_r;ER1	2022-02-07 05:29:36	100	Dustin Garner	Sung Soo Kim Lab
1317							EBa1; right; gaba	2022-02-07 05:30:12	957	Varun Sane	Greg Jefferis Lab
1318							EBa1; right; gaba	2022-02-07 05:30:12	1063	Lab Members	Volker Hartenstein Lab
1319							ER1	2022-04-21 20:45:01	957	Varun Sane	Greg Jefferis Lab
1320							ER1	2022-12-13	100	Dustin Garner	Sung Soo Kim Lab
1321	ER1	L	121713	44841	2208	720575940619843845	ER1_r;ER1	2022-02-07 05:29:36	100	Dustin Garner	Sung Soo Kim Lab
1322							EBa1; right; gaba	2022-02-07 05:30:12	957	Varun Sane	Greg Jefferis Lab
1323							EBa1; right; gaba	2022-02-07 05:30:12	1063	Lab Members	Volker Hartenstein Lab
1324							ER1	2022-04-21 20:45:01	957	Varun Sane	Greg Jefferis Lab
1325							ER1	2022-12-13	100	Dustin Garner	Sung Soo Kim Lab
1326	ER1	L	121728	44674	2255	720575940612351510	ER1_r;ER1	2022-02-07 05:29:36	100	Dustin Garner	Sung Soo Kim Lab
1327							EBa1; right	2022-02-07 05:30:12	957	Varun Sane	Greg Jefferis Lab
1328							EBa1; right	2022-02-07 05:30:12	1063	Lab Members	Volker Hartenstein Lab
1329							ER1	2022-04-21 20:45:07	957	Varun Sane	Greg Jefferis Lab
1330							ER1	2022-12-13	100	Dustin Garner	Sung Soo Kim Lab
1331	ER1	L	121900	44314	2255	720575940617517691	ER1_r;ER1	2022-02-07 05:29:36	100	Dustin Garner	Sung Soo Kim Lab
1332							EBa1; right	2022-02-07 05:30:12	957	Varun Sane	Greg Jefferis Lab
1333							EBa1; right	2022-02-07 05:30:12	1063	Lab Members	Volker Hartenstein Lab
1334							ER1	2022-04-21 20:44:04	957	Varun Sane	Greg Jefferis Lab
1335							ER1	2022-12-13	100	Dustin Garner	Sung Soo Kim Lab
1336	ER1	L	122000	44029	2208	720575940634620898	ER1_r;ER1	2022-02-07 05:29:36	100	Dustin Garner	Sung Soo Kim Lab
1337							EBa1; right	2022-02-07 05:30:12	957	Varun Sane	Greg Jefferis Lab
1338							EBa1; right	2022-02-07 05:30:12	1063	Lab Members	Volker Hartenstein Lab
1339							ER1	2022-04-21 20:47:26	957	Varun Sane	Greg Jefferis Lab
1340							ER1	2022-12-13	100	Dustin Garner	Sung Soo Kim Lab
1341	ER1	L	122034	44197	2208	720575940639239908	ER1_r;ER1	2022-02-07 05:29:36	100	Dustin Garner	Sung Soo Kim Lab
1342							EBa1; right	2022-02-07 05:30:12	957	Varun Sane	Greg Jefferis Lab
1343							EBa1; right	2022-02-07 05:30:12	1063	Lab Members	Volker Hartenstein Lab
1344							ER1	2022-04-21 20:42:27	957	Varun Sane	Greg Jefferis Lab
1345							ER1	2022-12-13	100	Dustin Garner	Sung Soo Kim Lab
1346	ER1	L	122055	43896	2255	720575940631895065	ER1_r;ER1	2022-02-07 05:29:36	100	Dustin Garner	Sung Soo Kim Lab
1347							EBa1; right	2022-02-07 05:30:12	957	Varun Sane	Greg Jefferis Lab
1348							EBa1; right	2022-02-07 05:30:12	1063	Lab Members	Volker Hartenstein Lab
1349							ER1	2022-04-21 20:43:03	957	Varun Sane	Greg Jefferis Lab
1350							ER1	2022-12-13	100	Dustin Garner	Sung Soo Kim Lab
1351	ER1	L	122275	44547	2127	720575940628984950	ER1_r;ER1	2022-02-07 05:29:36	100	Dustin Garner	Sung Soo Kim Lab
1352							EBa1; right	2022-02-07 05:30:12	957	Varun Sane	Greg Jefferis Lab
1353							EBa1; right	2022-02-07 05:30:12	1063	Lab Members	Volker Hartenstein Lab
1354							ER1	2022-04-21 20:43:34	957	Varun Sane	Greg Jefferis Lab
1355							ER1	2022-12-13	100	Dustin Garner	Sung Soo Kim Lab
1356	ER1	L	122475	44222	2203	720575940629259023	ER1_r;ER1	2022-02-07 05:29:36	100	Dustin Garner	Sung Soo Kim Lab
1357							EBa1; right	2022-02-07 05:30:12	957	Varun Sane	Greg Jefferis Lab
1358							EBa1; right	2022-02-07 05:30:12	1063	Lab Members	Volker Hartenstein Lab
1359							ER1	2022-04-21 20:42:38	957	Varun Sane	Greg Jefferis Lab
1360							ER1	2022-12-13	100	Dustin Garner	Sung Soo Kim Lab
1361	ER1	L	122648	44482	2152	720575940618618350	ER1_r;ER1	2022-02-07 05:29:36	100	Dustin Garner	Sung Soo Kim Lab
1362							EBa1; right; gaba	2022-02-07 05:29:40	957	Varun Sane	Greg Jefferis Lab
1363							EBa1; right; gaba	2022-02-07 05:29:40	1063	Lab Members	Volker Hartenstein Lab
1364							ER1	2022-04-21 20:43:21	957	Varun Sane	Greg Jefferis Lab
1365							ER1	2022-12-13	100	Dustin Garner	Sung Soo Kim Lab
1366	ER1	L	122729	44019	2203	720575940613686442	EBa1; right; gaba	2022-02-07 05:30:12	957	Varun Sane	Greg Jefferis Lab
1367							EBa1; right; gaba	2022-02-07 05:30:12	1063	Lab Members	Volker Hartenstein Lab
1368							ER1	2022-04-21 20:43:15	957	Varun Sane	Greg Jefferis Lab
1369							ER1	2022-12-13	100	Dustin Garner	Sung Soo Kim Lab
1370	ER1	L	122991	44281	2203	720575940628907607	ER1_r;ER1	2022-02-07 05:29:36	100	Dustin Garner	Sung Soo Kim Lab
1371							EBa1; right; gaba	2022-02-07 05:30:12	957	Varun Sane	Greg Jefferis Lab
1372							EBa1; right; gaba	2022-02-07 05:30:12	1063	Lab Members	Volker Hartenstein Lab
1373							ER1	2022-04-21 20:44:55	957	Varun Sane	Greg Jefferis Lab
1374							ER1	2022-12-13	100	Dustin Garner	Sung Soo Kim Lab
1375	ER1	L	123066	44078	2202	720575940608909870	ER1_r;ER1	2022-02-07 05:29:36	100	Dustin Garner	Sung Soo Kim Lab
1376							EBa1; right; gaba	2022-02-07 05:30:12	957	Varun Sane	Greg Jefferis Lab
1377							EBa1; right; gaba	2022-02-07 05:30:12	1063	Lab Members	Volker Hartenstein Lab
1378							ER1	2022-04-21 20:42:45	957	Varun Sane	Greg Jefferis Lab
1379							ER1	2022-12-13	100	Dustin Garner	Sung Soo Kim Lab
1380	ER1	L	123072	44153	2202	720575940603919537	ER1_r;ER1	2022-02-07 05:29:36	100	Dustin Garner	Sung Soo Kim Lab
1381							EBa1; right; gaba	2022-02-07 05:30:12	957	Varun Sane	Greg Jefferis Lab
1382							EBa1; right; gaba	2022-02-07 05:30:12	1063	Lab Members	Volker Hartenstein Lab
1383							ER1	2022-04-21 20:42:27	957	Varun Sane	Greg Jefferis Lab
1384							ER1	2022-12-13	100	Dustin Garner	Sung Soo Kim Lab
1385	ER1	R	140590	45219	2089	720575940636134366	ER1	2022-04-21 20:44:47	957	Varun Sane	Greg Jefferis Lab
1386							ER1	2022-12-13	100	Dustin Garner	Sung Soo Kim Lab
1387	ER1	R	141174	46133	2094	720575940629379835	ER1	2022-04-21 20:44:48	957	Varun Sane	Greg Jefferis Lab
1388							ER1	2022-12-13	100	Dustin Garner	Sung Soo Kim Lab
1389	ER1	R	141333	45743	2136	720575940626315975	ER1_l;ER1	2022-02-07 05:29:36	100	Dustin Garner	Sung Soo Kim Lab
1390							ER1	2022-04-21 20:46:32	957	Varun Sane	Greg Jefferis Lab
1391							ER1	2022-12-13	100	Dustin Garner	Sung Soo Kim Lab
1392	ER1	R	141478	45931	2132	720575940636222810	ER1_l;ER1	2022-02-07 05:29:36	100	Dustin Garner	Sung Soo Kim Lab
1393							ER1	2022-04-21 20:45:50	957	Varun Sane	Greg Jefferis Lab
1394							ER1	2022-12-13	100	Dustin Garner	Sung Soo Kim Lab
1395	ER1	R	141563	45987	2121	720575940621065677	ER1_l;ER1	2022-02-07 05:29:36	100	Dustin Garner	Sung Soo Kim Lab
1396							ER1	2022-04-21 20:42:14	957	Varun Sane	Greg Jefferis Lab
1397							ER1	2022-12-13	100	Dustin Garner	Sung Soo Kim Lab
1398	ER1	R	141655	45546	2137	720575940620448681	ER1_l;ER1; ER1: Hulse, 2020	2022-02-07 05:29:36	100	Dustin Garner	Sung Soo Kim Lab
1399							ER1	2022-04-21 20:44:23	957	Varun Sane	Greg Jefferis Lab
1400							ER1	2022-12-13	100	Dustin Garner	Sung Soo Kim Lab
1401	ER1	R	141885	45938	2130	720575940626329841	ER1_l;ER1	2022-02-07 05:29:36	100	Dustin Garner	Sung Soo Kim Lab
1402							ER1	2022-04-21 20:46:14	957	Varun Sane	Greg Jefferis Lab
1403							ER1	2022-12-13	100	Dustin Garner	Sung Soo Kim Lab
1404	ER1	R	141934	45877	2132	720575940638594768	ER1_l;ER1	2022-02-07 05:29:36	100	Dustin Garner	Sung Soo Kim Lab
1405							ER1	2022-04-21 20:42:14	957	Varun Sane	Greg Jefferis Lab
1406							ER1	2022-12-13	100	Dustin Garner	Sung Soo Kim Lab
1407	ER1	R	142026	45931	2122	720575940622811636	ER1_l;ER1	2022-02-07 05:29:36	100	Dustin Garner	Sung Soo Kim Lab
1408							ER1	2022-04-21 20:43:28	957	Varun Sane	Greg Jefferis Lab
1409							ER1	2022-12-13	100	Dustin Garner	Sung Soo Kim Lab
1410	ER1	R	144274	46678	2167	720575940616946662	ER1_l;ER1	2022-02-07 05:29:36	100	Dustin Garner	Sung Soo Kim Lab
1411							ER1	2022-04-21 20:42:21	957	Varun Sane	Greg Jefferis Lab
1412							ER1	2022-12-13	100	Dustin Garner	Sung Soo Kim Lab
1413	ER1	R	144734	45827	2146	720575940630574895	ER1_l;ER1	2022-02-07 05:29:36	100	Dustin Garner	Sung Soo Kim Lab
1414							ER1	2022-04-21 20:47:55	957	Varun Sane	Greg Jefferis Lab
1415							ER1	2022-12-13	100	Dustin Garner	Sung Soo Kim Lab
1416	ER1	R	144922	46117	2146	720575940653031585	ER1_l;ER1	2022-02-07 05:29:36	100	Dustin Garner	Sung Soo Kim Lab
1417							ER1	2022-04-21 20:46:03	957	Varun Sane	Greg Jefferis Lab
1418							ER1	2022-12-13	100	Dustin Garner	Sung Soo Kim Lab
1419	ER1	R	136476	44509	2048	720575940619072158	ER1_incomplete	2022-12-13	100	Dustin Garner	Sung Soo Kim Lab
1420							ER1	2022-12-13	100	Dustin Garner	Sung Soo Kim Lab
1421	ER2_ad	L	116553	43714	2521	720575940621341716	ER2ad_r;ER2abd_r;ER2abd; Could not distinguish ER2a and ER2d	2022-02-07 05:29:36	100	Dustin Garner	Sung Soo Kim Lab
1422							EBa1; right	2022-02-07 05:29:40	957	Varun Sane	Greg Jefferis Lab
1423							EBa1; right	2022-02-07 05:29:40	1063	Lab Members	Volker Hartenstein Lab
1424							ER2	2022-04-21 20:47:16	957	Varun Sane	Greg Jefferis Lab
1425							ER2_ad	2022-12-13	100	Dustin Garner	Sung Soo Kim Lab
1426	ER2_ad	L	118223	44253	2516	720575940615089494	ER2ad_r;ER2abd_r;ER2abd; Could not distinguish ER2a and ER2d	2022-02-07 05:29:36	100	Dustin Garner	Sung Soo Kim Lab
1427							EBa1; right	2022-02-07 05:30:12	957	Varun Sane	Greg Jefferis Lab
1428							EBa1; right	2022-02-07 05:30:12	1063	Lab Members	Volker Hartenstein Lab
1429							ER2	2022-04-21 20:45:38	957	Varun Sane	Greg Jefferis Lab
1430							ER2_ad	2022-12-13	100	Dustin Garner	Sung Soo Kim Lab
1431	ER2_ad	L	118521	43299	2563	720575940637862062	ER2ad_r;ER2abd_r;ER2abd; Could not distinguish ER2a and ER2d	2022-02-07 05:29:36	100	Dustin Garner	Sung Soo Kim Lab
1432							EBa1; right	2022-02-07 05:30:12	957	Varun Sane	Greg Jefferis Lab
1433							EBa1; right	2022-02-07 05:30:12	1063	Lab Members	Volker Hartenstein Lab
1434							ER2	2022-04-21 20:46:14	957	Varun Sane	Greg Jefferis Lab
1435							ER2_ad	2022-12-13	100	Dustin Garner	Sung Soo Kim Lab
1436	ER2_ad	R	142985	45166	2208	720575940635373935	ER2ad_l;ER2abd_l;ER2abd; Could not distinguish ER2a and ER2d	2022-02-07 05:29:36	100	Dustin Garner	Sung Soo Kim Lab
1437							ER2	2022-04-21 20:43:22	957	Varun Sane	Greg Jefferis Lab
1438							ER2_ad	2022-12-13	100	Dustin Garner	Sung Soo Kim Lab
1439	ER2_ad	R	143881	45688	2228	720575940628733292	ER2ad_l;ER2abd_l;ER2abd; Could not distinguish ER2a and ER2d	2022-02-07 05:29:36	100	Dustin Garner	Sung Soo Kim Lab
1440							ER2	2022-04-21 20:48:45	957	Varun Sane	Greg Jefferis Lab
1441							ER2_ad	2022-12-13	100	Dustin Garner	Sung Soo Kim Lab
1442	ER2_ad	R	144592	45342	2246	720575940632988351	ER2ad_l;ER2abd_l;ER2abd; Could not distinguish ER2a and ER2d	2022-02-07 05:29:36	100	Dustin Garner	Sung Soo Kim Lab
1443							ER2	2022-04-21 20:48:45	957	Varun Sane	Greg Jefferis Lab
1444							ER2_ad	2022-12-13	100	Dustin Garner	Sung Soo Kim Lab
1445	ER2_b	L	118082	43522	2546	720575940606951893	ER2b_r;ER2abd_r;ER2abd	2022-02-07 05:29:36	100	Dustin Garner	Sung Soo Kim Lab
1446							EBa1; right; gaba	2022-02-07 05:30:12	957	Varun Sane	Greg Jefferis Lab
1447							EBa1; right; gaba	2022-02-07 05:30:12	1063	Lab Members	Volker Hartenstein Lab
1448							ER2	2022-04-21 20:46:08	957	Varun Sane	Greg Jefferis Lab
1449							ER2_b	2022-12-13	100	Dustin Garner	Sung Soo Kim Lab
1450	ER2_b	L	118311	43059	2491	720575940636395610	ER2b_r;ER2abd_r;ER2abd	2022-02-07 05:29:36	100	Dustin Garner	Sung Soo Kim Lab
1451							EBa1; right	2022-02-07 05:30:12	957	Varun Sane	Greg Jefferis Lab
1452							EBa1; right	2022-02-07 05:30:12	1063	Lab Members	Volker Hartenstein Lab
1453							ER2	2022-04-21 20:45:44	957	Varun Sane	Greg Jefferis Lab
1454							ER2_b	2022-12-13	100	Dustin Garner	Sung Soo Kim Lab
1455	ER2_b	L	119198	42873	2534	720575940615843985	ER2b_r;ER2abd_r;ER2abd	2022-02-07 05:29:36	100	Dustin Garner	Sung Soo Kim Lab
1456							ER2_b	2022-12-13	100	Dustin Garner	Sung Soo Kim Lab
1457	ER2_b	L	116339	44017	2460	720575940639426805	ER2b_r;ER2abd_r;ER2abd	2022-02-07 05:29:36	100	Dustin Garner	Sung Soo Kim Lab
1458							EBa1; right	2022-02-07 05:30:12	957	Varun Sane	Greg Jefferis Lab
1459							EBa1; right	2022-02-07 05:30:12	1063	Lab Members	Volker Hartenstein Lab
1460							ER2	2022-04-21 20:46:51	957	Varun Sane	Greg Jefferis Lab
1461							ER2_b	2022-12-13	100	Dustin Garner	Sung Soo Kim Lab
1462	ER2_b	L	116606	43450	2508	720575940620872669	ER2b_r;ER2abd_r;ER2abd	2022-02-07 05:29:36	100	Dustin Garner	Sung Soo Kim Lab
1463							EBa1; right	2022-02-07 05:30:12	957	Varun Sane	Greg Jefferis Lab
1464							EBa1; right	2022-02-07 05:30:12	1063	Lab Members	Volker Hartenstein Lab
1465							ER2	2022-04-21 20:45:54	957	Varun Sane	Greg Jefferis Lab
1466							ER2_b	2022-12-13	100	Dustin Garner	Sung Soo Kim Lab
1467	ER2_b	R	141510	44995	2278	720575940637487593	ER2b_l;ER2abd_l;ER2abd	2022-02-07 05:29:36	100	Dustin Garner	Sung Soo Kim Lab
1468							ER2	2022-04-21 20:42:21	957	Varun Sane	Greg Jefferis Lab
1469							ER2_b	2022-12-13	100	Dustin Garner	Sung Soo Kim Lab
1470	ER2_b	R	144121	45537	2206	720575940616197021	ring neuron	2022-02-07 04:55:19	4	Claire McKellar	Mala Murthy Lab, Sebastian Seung Lab
1471							ER2b_l;ER2abd_l;ER2abd	2022-02-07 05:29:36	100	Dustin Garner	Sung Soo Kim Lab
1472							ER2	2022-04-21 20:48:37	957	Varun Sane	Greg Jefferis Lab
1473							ER2_b	2022-12-13	100	Dustin Garner	Sung Soo Kim Lab
1474	ER2_b	R	141337	45555	2263	720575940628788332	ER2b_l;ER2abd_l;ER2abd	2022-02-07 05:29:36	100	Dustin Garner	Sung Soo Kim Lab
1475							ER2	2022-04-21 20:43:46	957	Varun Sane	Greg Jefferis Lab
1476							ER2_b	2022-12-13	100	Dustin Garner	Sung Soo Kim Lab
1477	ER2_b	R	144465	45421	2232	720575940604967270	ER2b_l;ER2abd_l;ER2abd	2022-02-07 05:29:36	100	Dustin Garner	Sung Soo Kim Lab
1478							EBa1; left	2022-02-07 05:30:47	957	Varun Sane	Greg Jefferis Lab
1479							EBa1; left	2022-02-07 05:30:47	1063	Lab Members	Volker Hartenstein Lab
1480							ER2	2022-04-21 20:43:39	957	Varun Sane	Greg Jefferis Lab
1481							ER2_b	2022-12-13	100	Dustin Garner	Sung Soo Kim Lab
1482	ER2_b	R	141453	45280	2257	720575940625366846	ER2b_l;ER2abd_l;ER2abd	2022-02-07 05:29:36	100	Dustin Garner	Sung Soo Kim Lab
1483							ER2	2022-04-21 20:48:51	957	Varun Sane	Greg Jefferis Lab
1484							ER2_b	2022-12-13	100	Dustin Garner	Sung Soo Kim Lab
1485	ER2_c	L	117529	43810	2550	720575940621905869	ER2c_r;ER2c_centripetal_r;ER2c; ER2c: Hulse, 2020	2022-02-07 05:29:36	100	Dustin Garner	Sung Soo Kim Lab
1486							EBa1; right	2022-02-07 05:30:12	957	Varun Sane	Greg Jefferis Lab
1487							EBa1; right	2022-02-07 05:30:12	1063	Lab Members	Volker Hartenstein Lab
1488							ER2	2022-04-21 20:42:39	957	Varun Sane	Greg Jefferis Lab
1489							ER2_c	2022-12-13	100	Dustin Garner	Sung Soo Kim Lab
1490	ER2_c	L	117031	43432	2542	720575940614686943	ER2c_r;ER2c_centripetal_r;ER2c; ER2c: Hulse, 2020	2022-02-07 05:29:36	100	Dustin Garner	Sung Soo Kim Lab
1491							EBa1; right; gaba	2022-02-07 05:30:12	957	Varun Sane	Greg Jefferis Lab
1492							EBa1; right; gaba	2022-02-07 05:30:12	1063	Lab Members	Volker Hartenstein Lab
1493							ER2	2022-04-21 20:43:10	957	Varun Sane	Greg Jefferis Lab
1494							ER2_c	2022-12-13	100	Dustin Garner	Sung Soo Kim Lab
1495	ER2_c	L	117403	43051	2543	720575940622939124	ER2c_r;ER2c_centrifugal_r;ER2c; ER2c: Hulse, 2020	2022-02-07 05:29:36	100	Dustin Garner	Sung Soo Kim Lab
1496							EBa1; right	2022-02-07 05:30:12	957	Varun Sane	Greg Jefferis Lab
1497							EBa1; right	2022-02-07 05:30:12	1063	Lab Members	Volker Hartenstein Lab
1498							ER2	2022-04-21 20:44:49	957	Varun Sane	Greg Jefferis Lab
1499							ER2_c	2022-12-13	100	Dustin Garner	Sung Soo Kim Lab
1500	ER2_c	L	115671	44102	2555	720575940624004752	ER2c_r;ER2c_centripetal_r;ER2c; ER2c: Hulse, 2020	2022-02-07 05:29:36	100	Dustin Garner	Sung Soo Kim Lab
1501							EBa1; right	2022-02-07 05:30:12	957	Varun Sane	Greg Jefferis Lab
1502							EBa1; right	2022-02-07 05:30:12	1063	Lab Members	Volker Hartenstein Lab
1503							ER2	2022-04-21 20:47:46	957	Varun Sane	Greg Jefferis Lab
1504							ER2_c	2022-12-13	100	Dustin Garner	Sung Soo Kim Lab
1505	ER2_c	L	115566	43782	2553	720575940625871949	ER2c_r;ER2c_centripetal_r;ER2c; ER2c: Hulse, 2020	2022-02-07 05:29:36	100	Dustin Garner	Sung Soo Kim Lab
1506							EBa1; right	2022-02-07 05:30:12	957	Varun Sane	Greg Jefferis Lab
1507							EBa1; right	2022-02-07 05:30:12	1063	Lab Members	Volker Hartenstein Lab
1508							ER4d	2022-04-21 20:42:57	957	Varun Sane	Greg Jefferis Lab
1509							ER2_c	2022-12-13	100	Dustin Garner	Sung Soo Kim Lab
1510	ER2_c	L	118490	44209	2549	720575940611048306	ER2c_r;ER2c_half_r;ER2c; ER2c: Hulse, 2020	2022-02-07 05:29:36	100	Dustin Garner	Sung Soo Kim Lab
1511							EBa1; right	2022-02-07 05:30:12	957	Varun Sane	Greg Jefferis Lab
1512							EBa1; right	2022-02-07 05:30:12	1063	Lab Members	Volker Hartenstein Lab
1513							ER2	2022-04-21 20:45:49	957	Varun Sane	Greg Jefferis Lab
1514							ER2_c	2022-12-13	100	Dustin Garner	Sung Soo Kim Lab
1515	ER2_c	L	116382	43941	2540	720575940645990532	ER2c_r;ER2c_centripetal_r;ER2c; ER2c: Hulse, 2020	2022-02-07 05:29:36	100	Dustin Garner	Sung Soo Kim Lab
1516							EBa1; right	2022-02-07 05:29:40	957	Varun Sane	Greg Jefferis Lab
1517							EBa1; right	2022-02-07 05:29:40	1063	Lab Members	Volker Hartenstein Lab
1518							ER2	2022-04-21 20:45:50	957	Varun Sane	Greg Jefferis Lab
1519							ER2_c	2022-12-13	100	Dustin Garner	Sung Soo Kim Lab
1520	ER2_c	L	114844	43961	2515	720575940627499520	ring neuron	2022-02-07 04:55:19	4	Claire McKellar	Mala Murthy Lab, Sebastian Seung Lab
1521							ER2c_r;ER2c_centripetal_r;ER2c; ER2c: Hulse, 2020	2022-02-07 05:29:36	100	Dustin Garner	Sung Soo Kim Lab
1522							EBa1; right	2022-02-07 05:29:40	957	Varun Sane	Greg Jefferis Lab
1523							EBa1; right	2022-02-07 05:29:40	1063	Lab Members	Volker Hartenstein Lab
1524							ER2	2022-04-21 20:44:05	957	Varun Sane	Greg Jefferis Lab
1525							ER2_c	2022-12-13	100	Dustin Garner	Sung Soo Kim Lab
1526	ER2_c	L	117294	43597	2563	720575940620668069	ER2c_r;ER2c_centripetal_r;ER2c; Branches missing; ER2c: Hulse, 2020	2022-02-07 05:29:36	100	Dustin Garner	Sung Soo Kim Lab
1527							EBa1; right	2022-02-07 05:30:12	957	Varun Sane	Greg Jefferis Lab
1528							EBa1; right	2022-02-07 05:30:12	1063	Lab Members	Volker Hartenstein Lab
1529							ER2	2022-04-21 20:45:01	957	Varun Sane	Greg Jefferis Lab
1530							ER2_c	2022-12-13	100	Dustin Garner	Sung Soo Kim Lab
1531	ER2_c	L	116633	43389	2547	720575940617098580	ER2c_r;ER2c_centripetal_r;ER2c; ER2c: Hulse, 2020	2022-02-07 05:29:36	100	Dustin Garner	Sung Soo Kim Lab
1532							EBa1; right	2022-02-07 05:30:12	957	Varun Sane	Greg Jefferis Lab
1533							EBa1; right	2022-02-07 05:30:12	1063	Lab Members	Volker Hartenstein Lab
1534							ER2	2022-04-21 20:46:31	957	Varun Sane	Greg Jefferis Lab
1535							ER2_c	2022-12-13	100	Dustin Garner	Sung Soo Kim Lab
1536	ER2_c	L	115182	44049	2566	720575940606597298	ER2c_r;ER2c_centripetal_r;ER2c; ER2c: Hulse, 2020	2022-02-07 05:29:36	100	Dustin Garner	Sung Soo Kim Lab
1537							EBa1; right	2022-02-07 05:29:40	1063	Lab Members	Volker Hartenstein Lab
1538							EBa1; right	2022-02-07 05:29:40	957	Varun Sane	Greg Jefferis Lab
1539							ER2	2022-04-21 20:46:38	957	Varun Sane	Greg Jefferis Lab
1540							ER2_c	2022-12-13	100	Dustin Garner	Sung Soo Kim Lab
1541	ER2_c	L	117906	44268	2501	720575940650293494	ER2c_r;ER2c_half_r;ER2c; ER2c: Hulse, 2020	2022-02-07 05:29:36	100	Dustin Garner	Sung Soo Kim Lab
1542							EBa1; right	2022-02-07 05:30:12	957	Varun Sane	Greg Jefferis Lab
1543							EBa1; right	2022-02-07 05:30:12	1063	Lab Members	Volker Hartenstein Lab
1544							ER2	2022-04-21 20:47:57	957	Varun Sane	Greg Jefferis Lab
1545							ER2_c	2022-12-13	100	Dustin Garner	Sung Soo Kim Lab
1546	ER2_c	L	116795	44015	2538	720575940626458897	ER2c_r;ER2c_centripetal_r;ER2c; ER2c: Hulse, 2020	2022-02-07 05:29:36	100	Dustin Garner	Sung Soo Kim Lab
1547							EBa1; right	2022-02-07 05:30:12	957	Varun Sane	Greg Jefferis Lab
1548							EBa1; right	2022-02-07 05:30:12	1063	Lab Members	Volker Hartenstein Lab
1549							ER2	2022-04-21 20:47:49	957	Varun Sane	Greg Jefferis Lab
1550							ER2_c	2022-12-13	100	Dustin Garner	Sung Soo Kim Lab
1551	ER2_c	R	145916	45353	2276	720575940610208917	ER2c_l;ER2c_centripetal_l;ER2c; ER2c: Hulse, 2020	2022-02-07 05:29:36	100	Dustin Garner	Sung Soo Kim Lab
1552							ER2	2022-04-21 20:44:55	957	Varun Sane	Greg Jefferis Lab
1553							ER2_c	2022-12-13	100	Dustin Garner	Sung Soo Kim Lab
1554	ER2_c	R	146084	45542	2223	720575940628362812	ER2c_l;ER2c_centripetal_l;ER2c; ER2c: Hulse, 2020	2022-02-07 05:29:36	100	Dustin Garner	Sung Soo Kim Lab
1555							ER2	2022-04-21 20:49:17	957	Varun Sane	Greg Jefferis Lab
1556							ER2_c	2022-12-13	100	Dustin Garner	Sung Soo Kim Lab
1557	ER2_c	R	146125	45667	2182	720575940626243965	ER2c_l;ER2c_centripetal_l;ER2c; ER2c: Hulse, 2020	2022-02-07 05:29:36	100	Dustin Garner	Sung Soo Kim Lab
1558							ER2	2022-04-21 20:49:08	957	Varun Sane	Greg Jefferis Lab
1559							ER2_c	2022-12-13	100	Dustin Garner	Sung Soo Kim Lab
1560	ER2_c	R	145323	45430	2228	720575940620139643	ER2c_l;ER2c_centrifugal_l;ER2c; ER2c: Hulse, 2020	2022-02-07 05:29:36	100	Dustin Garner	Sung Soo Kim Lab
1561							ER2	2022-04-21 20:43:15	957	Varun Sane	Greg Jefferis Lab
1562							ER2_c	2022-12-13	100	Dustin Garner	Sung Soo Kim Lab
1563	ER2_c	R	147850	46329	2260	720575940619254704	ER2c_l;ER2c_centripetal_l;ER2c; Branches missing; ER2c: Hulse, 2020	2022-02-07 05:29:36	100	Dustin Garner	Sung Soo Kim Lab
1564							ER4d	2022-04-21 20:46:44	957	Varun Sane	Greg Jefferis Lab
1565							ER2_c	2022-12-13	100	Dustin Garner	Sung Soo Kim Lab
1566	ER2_c	R	146200	45406	2242	720575940619185830	ER2c_l;ER2c_centrifugal_l;ER2c; ER2c: Hulse, 2020	2022-02-07 05:29:36	100	Dustin Garner	Sung Soo Kim Lab
1567							ER2_c	2022-12-13	100	Dustin Garner	Sung Soo Kim Lab
1568	ER2_c	R	146259	45735	2203	720575940616328517	ER2c_l;ER2c_centripetal_l;ER2c; ER2c: Hulse, 2020	2022-02-07 05:29:36	100	Dustin Garner	Sung Soo Kim Lab
1569							ER2	2022-04-21 20:49:05	957	Varun Sane	Greg Jefferis Lab
1570							ER2_c	2022-12-13	100	Dustin Garner	Sung Soo Kim Lab
1571	ER2_c	R	145706	45573	2202	720575940621569930	ER2c_l;ER2c_centripetal_l;ER2c; ER2c: Hulse, 2020	2022-02-07 05:29:36	100	Dustin Garner	Sung Soo Kim Lab
1572							ER2	2022-04-21 20:48:41	957	Varun Sane	Greg Jefferis Lab
1573							ER2_c	2022-12-13	100	Dustin Garner	Sung Soo Kim Lab
1574	ER2_c	R	146635	46082	2277	720575940643020836	ER2c_l;ER2c_half_l;ER2c; ER2c: Hulse, 2020	2022-02-07 05:29:36	100	Dustin Garner	Sung Soo Kim Lab
1575							ER2	2022-04-21 20:48:47	957	Varun Sane	Greg Jefferis Lab
1576							ER2_c	2022-12-13	100	Dustin Garner	Sung Soo Kim Lab
1577	ER2_c	R	144716	44058	2241	720575940625659028	ER2c_l;ER2c_centripetal_l;ER2c; ER2c: Hulse, 2020	2022-02-07 05:29:36	100	Dustin Garner	Sung Soo Kim Lab
1578							ER2	2022-04-21 20:48:50	957	Varun Sane	Greg Jefferis Lab
1579							ER2_c	2022-12-13	100	Dustin Garner	Sung Soo Kim Lab
1580	ER2_c	R	145576	45811	2279	720575940617630001	ER2c_l;ER2c_centripetal_l;ER2c; ER2c: Hulse, 2020	2022-02-07 05:29:36	100	Dustin Garner	Sung Soo Kim Lab
1581							EBa1; left; gaba	2022-02-07 05:29:44	957	Varun Sane	Greg Jefferis Lab
1582							EBa1; left; gaba	2022-02-07 05:29:44	1063	Lab Members	Volker Hartenstein Lab
1583							ER2	2022-04-21 20:49:02	957	Varun Sane	Greg Jefferis Lab
1584							ER2_c	2022-12-13	100	Dustin Garner	Sung Soo Kim Lab
1585	ER2_c	R	144248	45991	2261	720575940636940870	ER2c_l;ER2c_centrifugal_l;ER2c; ER2c: Hulse, 2020	2022-02-07 05:29:36	100	Dustin Garner	Sung Soo Kim Lab
1586							ER2	2022-04-21 20:48:56	957	Varun Sane	Greg Jefferis Lab
1587							ER2_c	2022-12-13	100	Dustin Garner	Sung Soo Kim Lab
1588	ER2_c	R	146741	45658	2240	720575940620084604	ER2c_l;ER2c_centripetal_l;ER2c; ER2c: Hulse, 2020	2022-02-07 05:29:36	100	Dustin Garner	Sung Soo Kim Lab
1589							ER2	2022-04-21 20:49:02	957	Varun Sane	Greg Jefferis Lab
1590							ER2_c	2022-12-13	100	Dustin Garner	Sung Soo Kim Lab
1591	ER3a_ad	L	117792	44661	2455	720575940616893746	ER3a_ad_r; ER3a_ad	2022-02-07 05:29:36	100	Dustin Garner	Sung Soo Kim Lab
1592							EBa1; right	2022-02-07 05:29:40	957	Varun Sane	Greg Jefferis Lab
1593							EBa1; right	2022-02-07 05:29:40	1063	Lab Members	Volker Hartenstein Lab
1594							ER3a	2022-04-21 20:43:27	957	Varun Sane	Greg Jefferis Lab
1595							ER3a_ad	2022-12-13	100	Dustin Garner	Sung Soo Kim Lab
1596	ER3a_ad	L	116524	44664	2492	720575940603895584	ER3a_ad_r; ER3a_ad	2022-02-07 05:29:36	100	Dustin Garner	Sung Soo Kim Lab
1597							EBa1; right	2022-02-07 05:30:12	957	Varun Sane	Greg Jefferis Lab
1598							EBa1; right	2022-02-07 05:30:12	1063	Lab Members	Volker Hartenstein Lab
1599							ER3a	2022-04-21 20:46:08	957	Varun Sane	Greg Jefferis Lab
1600							ER3a_ad	2022-12-13	100	Dustin Garner	Sung Soo Kim Lab
1601	ER3a_ad	L	115885	45098	2481	720575940616501919	ER3a_ad_r; ER3a_ad	2022-02-07 05:29:36	100	Dustin Garner	Sung Soo Kim Lab
1602							EBa1; right	2022-02-07 05:29:40	957	Varun Sane	Greg Jefferis Lab
1603							EBa1; right	2022-02-07 05:29:40	1063	Lab Members	Volker Hartenstein Lab
1604							ER3a	2022-04-21 20:43:03	957	Varun Sane	Greg Jefferis Lab
1605							ER3a_ad	2022-12-13	100	Dustin Garner	Sung Soo Kim Lab
1606	ER3a_ad	L	116486	44970	2476	720575940648569988	ring neuron	2022-02-07 04:55:19	4	Claire McKellar	Mala Murthy Lab, Sebastian Seung Lab
1607							ER3a_ad_r; ER3a_ad	2022-02-07 05:29:36	100	Dustin Garner	Sung Soo Kim Lab
1608							EBa1; right	2022-02-07 05:29:40	957	Varun Sane	Greg Jefferis Lab
1609							EBa1; right	2022-02-07 05:29:40	1063	Lab Members	Volker Hartenstein Lab
1610							ER3a	2022-04-21 20:45:37	957	Varun Sane	Greg Jefferis Lab
1611							ER3a_ad	2022-12-13	100	Dustin Garner	Sung Soo Kim Lab
1612	ER3a_ad	L	116675	44407	2466	720575940630348140	ER3a_ad_r; ER3a_ad	2022-02-07 05:29:36	100	Dustin Garner	Sung Soo Kim Lab
1613							EBa1; right	2022-02-07 05:30:12	957	Varun Sane	Greg Jefferis Lab
1614							EBa1; right	2022-02-07 05:30:12	1063	Lab Members	Volker Hartenstein Lab
1615							ER3a	2022-04-21 20:42:39	957	Varun Sane	Greg Jefferis Lab
1616							ER3a_ad	2022-12-13	100	Dustin Garner	Sung Soo Kim Lab
1617	ER3a_ad	L	118109	45487	2473	720575940622433140	ER3a_ad_r; ER3a_ad	2022-02-07 05:29:36	100	Dustin Garner	Sung Soo Kim Lab
1618							EBa1; right	2022-02-07 05:29:40	957	Varun Sane	Greg Jefferis Lab
1619							EBa1; right	2022-02-07 05:29:40	1063	Lab Members	Volker Hartenstein Lab
1620							ER3a	2022-04-21 20:46:18	957	Varun Sane	Greg Jefferis Lab
1621							ER3a_ad	2022-12-13	100	Dustin Garner	Sung Soo Kim Lab
1622	ER3a_ad	L	116625	44806	2469	720575940641112192	EBa1; right	2022-02-07 05:30:12	957	Varun Sane	Greg Jefferis Lab
1623							EBa1; right	2022-02-07 05:30:12	1063	Lab Members	Volker Hartenstein Lab
1624							ER3a	2022-04-21 20:46:02	957	Varun Sane	Greg Jefferis Lab
1625							ER3a_ad	2022-12-13	100	Dustin Garner	Sung Soo Kim Lab
1626	ER3a_ad	L	116078	44621	2490	720575940627129786	ER3a_ad_r; ER3a_ad	2022-02-07 05:29:36	100	Dustin Garner	Sung Soo Kim Lab
1627							EBa1; right	2022-02-07 05:30:12	957	Varun Sane	Greg Jefferis Lab
1628							EBa1; right	2022-02-07 05:30:12	1063	Lab Members	Volker Hartenstein Lab
1629							ER3m	2022-04-21 20:46:03	957	Varun Sane	Greg Jefferis Lab
1630							ER3a_ad	2022-12-13	100	Dustin Garner	Sung Soo Kim Lab
1631	ER3a_ad	L	117001	44462	2440	720575940650785657	ER3a_ad_r; ER3a_ad	2022-02-07 05:29:36	100	Dustin Garner	Sung Soo Kim Lab
1632							EBa1; right; gaba	2022-02-07 05:30:12	957	Varun Sane	Greg Jefferis Lab
1633							EBa1; right; gaba	2022-02-07 05:30:12	1063	Lab Members	Volker Hartenstein Lab
1634							ER3a	2022-04-21 20:45:26	957	Varun Sane	Greg Jefferis Lab
1635							ER3a_ad	2022-12-13	100	Dustin Garner	Sung Soo Kim Lab
1636	ER3a_ad	L	116575	45149	2473	720575940603094700	ER3a_ad_r; ER3a_ad	2022-02-07 05:29:36	100	Dustin Garner	Sung Soo Kim Lab
1637							EBa1; right; gaba	2022-02-07 05:30:12	957	Varun Sane	Greg Jefferis Lab
1638							EBa1; right; gaba	2022-02-07 05:30:12	1063	Lab Members	Volker Hartenstein Lab
1639							ER3a	2022-04-21 20:46:06	957	Varun Sane	Greg Jefferis Lab
1640							ER3a_ad	2022-12-13	100	Dustin Garner	Sung Soo Kim Lab
1641	ER3a_ad	L	116818	44622	2432	720575940610602410	EBa1; right	2022-02-07 05:29:40	957	Varun Sane	Greg Jefferis Lab
1642							EBa1; right	2022-02-07 05:29:40	1063	Lab Members	Volker Hartenstein Lab
1643							ER3a	2022-04-21 20:43:27	957	Varun Sane	Greg Jefferis Lab
1644							ER3a_ad	2022-12-13	100	Dustin Garner	Sung Soo Kim Lab
1645	ER3a_ad	L	115626	44775	2450	720575940630545489	ER3a_ad_r; ER3a_ad	2022-02-07 05:29:36	100	Dustin Garner	Sung Soo Kim Lab
1646							EBa1; right	2022-02-07 05:30:12	957	Varun Sane	Greg Jefferis Lab
1647							EBa1; right	2022-02-07 05:30:12	1063	Lab Members	Volker Hartenstein Lab
1648							ER3a	2022-04-21 20:46:57	957	Varun Sane	Greg Jefferis Lab
1649							ER3a_ad	2022-12-13	100	Dustin Garner	Sung Soo Kim Lab
1650	ER3a_ad	R	140442	45823	2096	720575940622227550	ER3a_ad_l; ER3a_ad	2022-02-07 05:29:36	100	Dustin Garner	Sung Soo Kim Lab
1651							EBa1; left; gaba	2022-02-07 05:30:47	957	Varun Sane	Greg Jefferis Lab
1652							EBa1; left; gaba	2022-02-07 05:30:47	1063	Lab Members	Volker Hartenstein Lab
1653							ER3a	2022-04-21 20:47:39	957	Varun Sane	Greg Jefferis Lab
1654							ER3a_ad	2022-12-13	100	Dustin Garner	Sung Soo Kim Lab
1655	ER3a_ad	R	143121	45345	2174	720575940628093895	ER3a_ad_l; ER3a_ad	2022-02-07 05:29:36	100	Dustin Garner	Sung Soo Kim Lab
1656							ER3a	2022-04-21 20:47:45	957	Varun Sane	Greg Jefferis Lab
1657							ER3a_ad	2022-12-13	100	Dustin Garner	Sung Soo Kim Lab
1658	ER3a_ad	R	144332	45932	2194	720575940622991252	ER3a_ad_l; ER3a_ad	2022-02-07 05:29:36	100	Dustin Garner	Sung Soo Kim Lab
1659							ER3a	2022-04-21 20:42:21	957	Varun Sane	Greg Jefferis Lab
1660							ER3a_ad	2022-12-13	100	Dustin Garner	Sung Soo Kim Lab
1661	ER3a_ad	R	145017	46383	2182	720575940639209461	ER3a_ad_l; ER3a_ad	2022-02-07 05:29:36	100	Dustin Garner	Sung Soo Kim Lab
1662							ER3a	2022-04-21 20:43:15	957	Varun Sane	Greg Jefferis Lab
1663							ER3a_ad	2022-12-13	100	Dustin Garner	Sung Soo Kim Lab
1664	ER3a_ad	R	144859	45670	2138	720575940618103513	ER3a_ad_l; ER3a_ad	2022-02-07 05:29:36	100	Dustin Garner	Sung Soo Kim Lab
1665							ER3a	2022-04-21 20:46:33	957	Varun Sane	Greg Jefferis Lab
1666							ER3a_ad	2022-12-13	100	Dustin Garner	Sung Soo Kim Lab
1667	ER3a_ad	R	145811	46120	2246	720575940623441996	ER3a_ad_l; ER3a_ad	2022-02-07 05:29:36	100	Dustin Garner	Sung Soo Kim Lab
1668							ER3a	2022-04-21 20:47:45	957	Varun Sane	Greg Jefferis Lab
1669							ER3a_ad	2022-12-13	100	Dustin Garner	Sung Soo Kim Lab
1670	ER3a_ad	R	145119	47281	2175	720575940621584068	ER3a_ad_l; ER3a_ad	2022-02-07 05:29:36	100	Dustin Garner	Sung Soo Kim Lab
1671							ER3a	2022-04-21 20:43:59	957	Varun Sane	Greg Jefferis Lab
1672							ER3a_ad	2022-12-13	100	Dustin Garner	Sung Soo Kim Lab
1673	ER3a_ad	R	140300	45770	2123	720575940632852793	ER3a_ad_l; ER3a_ad	2022-02-07 05:29:36	100	Dustin Garner	Sung Soo Kim Lab
1674							ER3a	2022-04-21 20:47:33	957	Varun Sane	Greg Jefferis Lab
1675							ER3a_ad	2022-12-13	100	Dustin Garner	Sung Soo Kim Lab
1676	ER3a_ad	R	141084	45643	2133	720575940625276745	ER3a_ad_l; ER3a_ad	2022-02-07 05:29:36	100	Dustin Garner	Sung Soo Kim Lab
1677							ER3a	2022-04-21 20:46:39	957	Varun Sane	Greg Jefferis Lab
1678							ER3a_ad	2022-12-13	100	Dustin Garner	Sung Soo Kim Lab
1679	ER3a_ad	R	144330	45809	2192	720575940607621059	ER3a_ad_l; ER3a_ad	2022-02-07 05:29:36	100	Dustin Garner	Sung Soo Kim Lab
1680							ER3a	2022-04-21 20:46:14	957	Varun Sane	Greg Jefferis Lab
1681							ER3a_ad	2022-12-13	100	Dustin Garner	Sung Soo Kim Lab
1682	ER3a_ad	R	145397	47590	2169	720575940620880007	ER3a_ad_l; ER3a_ad	2022-02-07 05:29:36	100	Dustin Garner	Sung Soo Kim Lab
1683							ER3a	2022-04-21 20:46:44	957	Varun Sane	Greg Jefferis Lab
1684							ER3a_ad	2022-12-13	100	Dustin Garner	Sung Soo Kim Lab
1685	ER3a_ad	R	145826	47424	2182	720575940626291998	ER3a_ad_l; ER3a_ad	2022-02-07 05:29:36	100	Dustin Garner	Sung Soo Kim Lab
1686							ER3a	2022-04-21 20:43:52	957	Varun Sane	Greg Jefferis Lab
1687							ER3a_ad	2022-12-13	100	Dustin Garner	Sung Soo Kim Lab
1688	ER3a_ad	R	134847	44983	1831	720575940615746677	ER3a_ad	2022-12-13	100	Dustin Garner	Sung Soo Kim Lab
1689	ER3a_bc	L	120727	44530	2349	720575940619661632	EBa1; right	2022-02-07 05:30:12	957	Varun Sane	Greg Jefferis Lab
1690							EBa1; right	2022-02-07 05:30:12	1063	Lab Members	Volker Hartenstein Lab
1691							ER3a	2022-04-21 20:47:39	957	Varun Sane	Greg Jefferis Lab
1692							ER3a_bc	2022-12-13	100	Dustin Garner	Sung Soo Kim Lab
1693	ER3a_bc	L	121335	44090	2330	720575940629511802	EBa1; right	2022-02-07 05:30:12	957	Varun Sane	Greg Jefferis Lab
1694							EBa1; right	2022-02-07 05:30:12	1063	Lab Members	Volker Hartenstein Lab
1695							ER3a	2022-04-21 20:43:46	957	Varun Sane	Greg Jefferis Lab
1696							ER3a_bc	2022-12-13	100	Dustin Garner	Sung Soo Kim Lab
1697	ER3a_bc	L	121902	44278	2285	720575940616505759	EBa1; right; gaba	2022-02-07 05:30:12	957	Varun Sane	Greg Jefferis Lab
1698							EBa1; right; gaba	2022-02-07 05:30:12	1063	Lab Members	Volker Hartenstein Lab
1699							ER3a	2022-04-21 20:42:51	957	Varun Sane	Greg Jefferis Lab
1700							ER3a_bc	2022-12-13	100	Dustin Garner	Sung Soo Kim Lab
1701	ER3a_bc	L	122155	44470	2149	720575940628140785	EBa1; right	2022-02-07 05:30:12	957	Varun Sane	Greg Jefferis Lab
1702							EBa1; right	2022-02-07 05:30:12	1063	Lab Members	Volker Hartenstein Lab
1703							ER3a	2022-04-21 20:43:21	957	Varun Sane	Greg Jefferis Lab
1704							ER3a_bc	2022-12-13	100	Dustin Garner	Sung Soo Kim Lab
1705	ER3a_bc	L	123729	44582	2102	720575940639426293	EBa1; right	2022-02-07 05:30:12	957	Varun Sane	Greg Jefferis Lab
1706							EBa1; right	2022-02-07 05:30:12	1063	Lab Members	Volker Hartenstein Lab
1707							ER3a	2022-04-21 20:47:39	957	Varun Sane	Greg Jefferis Lab
1708							ER3a_bc	2022-12-13	100	Dustin Garner	Sung Soo Kim Lab
1709	ER3a_bc	L	124646	44146	2038	720575940628007171	EBa1; right	2022-02-07 05:29:40	957	Varun Sane	Greg Jefferis Lab
1710							EBa1; right	2022-02-07 05:29:40	1063	Lab Members	Volker Hartenstein Lab
1711							ER3a	2022-04-21 20:47:14	957	Varun Sane	Greg Jefferis Lab
1712							ER3a_bc	2022-12-13	100	Dustin Garner	Sung Soo Kim Lab
1713	ER3a_bc	R	134285	44239	1939	720575940620010405	ER3a	2022-04-25 11:21:05	957	Varun Sane	Greg Jefferis Lab
1714							ER3_incomplete	2022-12-13	100	Dustin Garner	Sung Soo Kim Lab
1715							ER3a_bc	2022-12-13	100	Dustin Garner	Sung Soo Kim Lab
1716	ER3a_bc	R	140510	45639	2143	720575940616507807	ER3a	2022-04-21 20:46:20	957	Varun Sane	Greg Jefferis Lab
1717							ER3a_bc	2022-12-13	100	Dustin Garner	Sung Soo Kim Lab
1718	ER3a_bc	R	140811	45678	2143	720575940619104539	ER3a	2022-04-21 20:46:00	957	Varun Sane	Greg Jefferis Lab
1719							ER3a_bc	2022-12-13	100	Dustin Garner	Sung Soo Kim Lab
1720	ER3a_bc	R	140823	45718	2124	720575940637279095	ER3a	2022-04-21 20:44:10	957	Varun Sane	Greg Jefferis Lab
1721							ER3a_bc	2022-12-13	100	Dustin Garner	Sung Soo Kim Lab
1722	ER3a_bc	R	141239	45800	2114	720575940632318751	ER3a_bc_l;ER3a_bc	2022-02-07 05:29:36	100	Dustin Garner	Sung Soo Kim Lab
1723							ER3a	2022-04-21 20:46:50	957	Varun Sane	Greg Jefferis Lab
1724							ER3a_bc	2022-12-13	100	Dustin Garner	Sung Soo Kim Lab
1725	ER3_misc	R	136397	44636	2002	720575940626336381	ER1	2022-04-21 20:42:14	957	Varun Sane	Greg Jefferis Lab
1726							ER3_misc	2022-12-13	100	Dustin Garner	Sung Soo Kim Lab
1727	ER3_misc	R	139171	45750	2060	720575940613152423	ER3a	2022-04-21 20:43:40	957	Varun Sane	Greg Jefferis Lab
1728							ER3_misc	2022-12-13	100	Dustin Garner	Sung Soo Kim Lab
1729	ER3d_a	L	117278	44919	2486	720575940625233445	ER3d_acd_r;ER3d_acd	2022-02-07 05:29:36	100	Dustin Garner	Sung Soo Kim Lab
1730							EBa1; right	2022-02-07 05:30:12	957	Varun Sane	Greg Jefferis Lab
1731							EBa1; right	2022-02-07 05:30:12	1063	Lab Members	Volker Hartenstein Lab
1732							ER3d	2022-04-21 20:45:26	957	Varun Sane	Greg Jefferis Lab
1733							ER3d_a	2022-12-13	100	Dustin Garner	Sung Soo Kim Lab
1734							ER3d_acd	2022-12-13	100	Dustin Garner	Sung Soo Kim Lab
1735	ER3d_a	L	116367	44541	2520	720575940619014941	ER3d_acd_r;ER3d_acd	2022-02-07 05:29:36	100	Dustin Garner	Sung Soo Kim Lab
1736							EBa1; right	2022-02-07 05:30:12	957	Varun Sane	Greg Jefferis Lab
1737							EBa1; right	2022-02-07 05:30:12	1063	Lab Members	Volker Hartenstein Lab
1738							ER3d	2022-04-21 20:45:51	957	Varun Sane	Greg Jefferis Lab
1739							ER3d_a	2022-12-13	100	Dustin Garner	Sung Soo Kim Lab
1740							ER3d_acd	2022-12-13	100	Dustin Garner	Sung Soo Kim Lab
1741	ER3d_a	L	117359	44538	2476	720575940612916114	ER3d_acd_r;ER3d_acd	2022-02-07 05:29:36	100	Dustin Garner	Sung Soo Kim Lab
1742							EBa1; right	2022-02-07 05:30:12	957	Varun Sane	Greg Jefferis Lab
1743							EBa1; right	2022-02-07 05:30:12	1063	Lab Members	Volker Hartenstein Lab
1744							ER3d	2022-04-21 20:45:20	957	Varun Sane	Greg Jefferis Lab
1745							ER3d_a	2022-12-13	100	Dustin Garner	Sung Soo Kim Lab
1746							ER3d_acd	2022-12-13	100	Dustin Garner	Sung Soo Kim Lab
1747	ER3d_a	L	117767	44508	2472	720575940612127151	ER3d_acd_r;ER3d_acd	2022-02-07 05:29:36	100	Dustin Garner	Sung Soo Kim Lab
1748							ER3d_a	2022-12-13	100	Dustin Garner	Sung Soo Kim Lab
1749							ER3d_acd	2022-12-13	100	Dustin Garner	Sung Soo Kim Lab
1750	ER3d_a	L	117771	45154	2500	720575940615526289	ER3d_acd_r;ER3d_acd	2022-02-07 05:29:36	100	Dustin Garner	Sung Soo Kim Lab
1751							EBa1; right; gaba	2022-02-07 05:30:12	957	Varun Sane	Greg Jefferis Lab
1752							EBa1; right; gaba	2022-02-07 05:30:12	1063	Lab Members	Volker Hartenstein Lab
1753							ER3d	2022-04-21 20:45:07	957	Varun Sane	Greg Jefferis Lab
1754							ER3d_a	2022-12-13	100	Dustin Garner	Sung Soo Kim Lab
1755							ER3d_acd	2022-12-13	100	Dustin Garner	Sung Soo Kim Lab
1756	ER3d_a	L	116837	44440	2501	720575940639214655	ER3d_acd_r;ER3d_acd	2022-02-07 05:29:36	100	Dustin Garner	Sung Soo Kim Lab
1757							EBa1; right; gaba	2022-02-07 05:30:12	957	Varun Sane	Greg Jefferis Lab
1758							EBa1; right; gaba	2022-02-07 05:30:12	1063	Lab Members	Volker Hartenstein Lab
1759							ER3a	2022-04-21 20:44:42	957	Varun Sane	Greg Jefferis Lab
1760							ER3d_a	2022-12-13	100	Dustin Garner	Sung Soo Kim Lab
1761							ER3d_acd	2022-12-13	100	Dustin Garner	Sung Soo Kim Lab
1762	ER3d_a	L	117847	44724	2495	720575940623201789	ER3d_acd_r;ER3d_acd	2022-02-07 05:29:36	100	Dustin Garner	Sung Soo Kim Lab
1763							EBa1; right; gaba	2022-02-07 05:30:12	957	Varun Sane	Greg Jefferis Lab
1764							EBa1; right; gaba	2022-02-07 05:30:12	1063	Lab Members	Volker Hartenstein Lab
1765							ER3d	2022-04-21 20:42:51	957	Varun Sane	Greg Jefferis Lab
1766							ER3d_a	2022-12-13	100	Dustin Garner	Sung Soo Kim Lab
1767							ER3d_acd	2022-12-13	100	Dustin Garner	Sung Soo Kim Lab
1768	ER3d_a	L	117767	44924	2493	720575940624135060	ER3d	2022-04-25 11:21:45	957	Varun Sane	Greg Jefferis Lab
1769							ER3d_a	2022-12-13	100	Dustin Garner	Sung Soo Kim Lab
1770							ER3d_acd	2022-12-13	100	Dustin Garner	Sung Soo Kim Lab
1771	ER3d_a	L	117386	44710	2495	720575940633006176	ER3d_acd_r;ER3d_acd	2022-02-07 05:29:36	100	Dustin Garner	Sung Soo Kim Lab
1772							EBa1; right	2022-02-07 05:30:12	957	Varun Sane	Greg Jefferis Lab
1773							EBa1; right	2022-02-07 05:30:12	1063	Lab Members	Volker Hartenstein Lab
1774							ER3d	2022-04-21 20:46:20	957	Varun Sane	Greg Jefferis Lab
1775							ER3d_a	2022-12-13	100	Dustin Garner	Sung Soo Kim Lab
1776							ER3d_acd	2022-12-13	100	Dustin Garner	Sung Soo Kim Lab
1777	ER3d_a	L	117511	44562	2494	720575940611669987	ER3d_acd_r;ER3d_acd	2022-02-07 05:29:36	100	Dustin Garner	Sung Soo Kim Lab
1778							EBa1; right	2022-02-07 05:30:12	957	Varun Sane	Greg Jefferis Lab
1779							EBa1; right	2022-02-07 05:30:12	1063	Lab Members	Volker Hartenstein Lab
1780							ER3d	2022-04-21 20:42:45	957	Varun Sane	Greg Jefferis Lab
1781							ER3d_a	2022-12-13	100	Dustin Garner	Sung Soo Kim Lab
1782							ER3d_acd	2022-12-13	100	Dustin Garner	Sung Soo Kim Lab
1783	ER3d_a	R	144952	45904	2202	720575940625464328	ER3d_acd_l;ER3d_acd	2022-02-07 05:29:36	100	Dustin Garner	Sung Soo Kim Lab
1784							ER3d	2022-04-21 20:47:51	957	Varun Sane	Greg Jefferis Lab
1785							ER3d_a	2022-12-13	100	Dustin Garner	Sung Soo Kim Lab
1786							ER3d_acd	2022-12-13	100	Dustin Garner	Sung Soo Kim Lab
1787	ER3d_a	R	138662	46030	2076	720575940611960274	ER3d_acd_l;ER3d_acd	2022-02-07 05:29:36	100	Dustin Garner	Sung Soo Kim Lab
1788							ER3d	2022-04-21 20:47:08	957	Varun Sane	Greg Jefferis Lab
1789							ER3d_a	2022-12-13	100	Dustin Garner	Sung Soo Kim Lab
1790							ER3d_acd	2022-12-13	100	Dustin Garner	Sung Soo Kim Lab
1791	ER3d_a	R	139305	45399	2117	720575940629244166	ER3d_acd_l;ER3d_acd	2022-02-07 05:29:36	100	Dustin Garner	Sung Soo Kim Lab
1792							ER3d	2022-04-21 20:47:58	957	Varun Sane	Greg Jefferis Lab
1793							ER3d_a	2022-12-13	100	Dustin Garner	Sung Soo Kim Lab
1794							ER3d_acd	2022-12-13	100	Dustin Garner	Sung Soo Kim Lab
1795	ER3d_a	R	140200	44818	2163	720575940629711376	ER3d_acd_l;ER3d_acd	2022-02-07 05:29:36	100	Dustin Garner	Sung Soo Kim Lab
1796							ER3d	2022-04-21 20:47:51	957	Varun Sane	Greg Jefferis Lab
1797							ER3d_a	2022-12-13	100	Dustin Garner	Sung Soo Kim Lab
1798							ER3d_acd	2022-12-13	100	Dustin Garner	Sung Soo Kim Lab
1799	ER3d_a	R	139801	45598	2124	720575940645179592	ER3d_acd_l;ER3d_acd	2022-02-07 05:29:36	100	Dustin Garner	Sung Soo Kim Lab
1800							ER3d	2022-04-21 20:47:09	957	Varun Sane	Greg Jefferis Lab
1801							ER3d_a	2022-12-13	100	Dustin Garner	Sung Soo Kim Lab
1802							ER3d_acd	2022-12-13	100	Dustin Garner	Sung Soo Kim Lab
1803	ER3d_a	R	141630	46056	2166	720575940632602850	ER3d_acd_l;ER3d_acd	2022-02-07 05:29:36	100	Dustin Garner	Sung Soo Kim Lab
1804							ER3d	2022-04-21 20:47:03	957	Varun Sane	Greg Jefferis Lab
1805							ER3d_a	2022-12-13	100	Dustin Garner	Sung Soo Kim Lab
1806							ER3d_acd	2022-12-13	100	Dustin Garner	Sung Soo Kim Lab
1807	ER3d_a	R	140020	45831	2138	720575940627958046	ER3d_acd_l;ER3d_acd	2022-02-07 05:29:36	100	Dustin Garner	Sung Soo Kim Lab
1808							ER3d	2022-04-21 20:44:43	957	Varun Sane	Greg Jefferis Lab
1809							ER3d_a	2022-12-13	100	Dustin Garner	Sung Soo Kim Lab
1810							ER3d_acd	2022-12-13	100	Dustin Garner	Sung Soo Kim Lab
1811	ER3d_a	R	140776	45646	2179	720575940617187329	ER3d_acd_l;ER3d_acd	2022-02-07 05:29:36	100	Dustin Garner	Sung Soo Kim Lab
1812							ER3d	2022-04-21 20:44:11	957	Varun Sane	Greg Jefferis Lab
1813							ER3d_a	2022-12-13	100	Dustin Garner	Sung Soo Kim Lab
1814							ER3d_acd	2022-12-13	100	Dustin Garner	Sung Soo Kim Lab
1815	ER3d_a	R	139518	45988	2084	720575940621155092	ER3d_acd_l;ER3d_acd	2022-02-07 05:29:36	100	Dustin Garner	Sung Soo Kim Lab
1816							ER3d	2022-04-21 20:48:07	957	Varun Sane	Greg Jefferis Lab
1817							ER3d_a	2022-12-13	100	Dustin Garner	Sung Soo Kim Lab
1818							ER3d_acd	2022-12-13	100	Dustin Garner	Sung Soo Kim Lab
1819	ER3d_a	R	140937	45121	2178	720575940633631789	ER3d_acd_l;ER3d_acd	2022-02-07 05:29:36	100	Dustin Garner	Sung Soo Kim Lab
1820							ER3d	2022-04-21 20:48:09	957	Varun Sane	Greg Jefferis Lab
1821							ER3d_a	2022-12-13	100	Dustin Garner	Sung Soo Kim Lab
1822							ER3d_acd	2022-12-13	100	Dustin Garner	Sung Soo Kim Lab
1823	ER3d_a	R	139488	45565	2132	720575940619767744	ER3d_acd_l;ER3d_acd	2022-02-07 05:29:36	100	Dustin Garner	Sung Soo Kim Lab
1824							ER3d	2022-04-21 20:44:37	957	Varun Sane	Greg Jefferis Lab
1825							ER3d_a	2022-12-13	100	Dustin Garner	Sung Soo Kim Lab
1826							ER3d_acd	2022-12-13	100	Dustin Garner	Sung Soo Kim Lab
1827	ER3d_b	L	124431	46421	1966	720575940622030861	ER3d_b_r;ER3d_b	2022-02-07 05:29:36	100	Dustin Garner	Sung Soo Kim Lab
1828							EBa1; right	2022-02-07 05:30:12	957	Varun Sane	Greg Jefferis Lab
1829							EBa1; right	2022-02-07 05:30:12	1063	Lab Members	Volker Hartenstein Lab
1830							ER3d	2022-04-21 20:45:31	957	Varun Sane	Greg Jefferis Lab
1831							ER3d_b	2022-12-13	100	Dustin Garner	Sung Soo Kim Lab
1832	ER3d_b	L	124016	46203	2026	720575940627701609	ER3d_b_r;ER3d_b	2022-02-07 05:29:36	100	Dustin Garner	Sung Soo Kim Lab
1833							EBa1; right	2022-02-07 05:30:12	957	Varun Sane	Greg Jefferis Lab
1834							EBa1; right	2022-02-07 05:30:12	1063	Lab Members	Volker Hartenstein Lab
1835							ER3d	2022-04-21 20:45:07	957	Varun Sane	Greg Jefferis Lab
1836							ER3d_b	2022-12-13	100	Dustin Garner	Sung Soo Kim Lab
1837	ER3d_b	L	118153	44020	2489	720575940621749226	ER3d_b_r;ER3d_b	2022-02-07 05:29:36	100	Dustin Garner	Sung Soo Kim Lab
1838							EBa1; right	2022-02-07 05:30:12	957	Varun Sane	Greg Jefferis Lab
1839							EBa1; right	2022-02-07 05:30:12	1063	Lab Members	Volker Hartenstein Lab
1840							ER3d	2022-04-21 20:45:57	957	Varun Sane	Greg Jefferis Lab
1841							ER3d_b	2022-12-13	100	Dustin Garner	Sung Soo Kim Lab
1842	ER3d_b	L	118158	44346	2494	720575940611946194	ER3d_b_r;ER3d_b	2022-02-07 05:29:36	100	Dustin Garner	Sung Soo Kim Lab
1843							EBa1; right; gaba	2022-02-07 05:30:12	957	Varun Sane	Greg Jefferis Lab
1844							EBa1; right; gaba	2022-02-07 05:30:12	1063	Lab Members	Volker Hartenstein Lab
1845							ER3d	2022-04-21 20:46:36	957	Varun Sane	Greg Jefferis Lab
1846							ER3d_b	2022-12-13	100	Dustin Garner	Sung Soo Kim Lab
1847	ER3d_b	L	118979	44953	2491	720575940612631970	ER3d_b_r;ER3d_b	2022-02-07 05:29:36	100	Dustin Garner	Sung Soo Kim Lab
1848							EBa1; right; gaba	2022-02-07 05:30:12	957	Varun Sane	Greg Jefferis Lab
1849							EBa1; right; gaba	2022-02-07 05:30:12	1063	Lab Members	Volker Hartenstein Lab
1850							ER3d	2022-04-21 20:43:09	957	Varun Sane	Greg Jefferis Lab
1851							ER3d_b	2022-12-13	100	Dustin Garner	Sung Soo Kim Lab
1852	ER3d_b	L	118758	44095	2474	720575940629840207	ER3d_b_r;ER3d_b	2022-02-07 05:29:36	100	Dustin Garner	Sung Soo Kim Lab
1853							EBa1; right	2022-02-07 05:30:12	957	Varun Sane	Greg Jefferis Lab
1854							EBa1; right	2022-02-07 05:30:12	1063	Lab Members	Volker Hartenstein Lab
1855							ER3d	2022-04-21 20:42:33	957	Varun Sane	Greg Jefferis Lab
1856							ER3d_b	2022-12-13	100	Dustin Garner	Sung Soo Kim Lab
1857	ER3d_b	L	119005	44740	2495	720575940616542277	ER3d_b_r;ER3d_b	2022-02-07 05:29:36	100	Dustin Garner	Sung Soo Kim Lab
1858							EBa1; right	2022-02-07 05:30:12	957	Varun Sane	Greg Jefferis Lab
1859							EBa1; right	2022-02-07 05:30:12	1063	Lab Members	Volker Hartenstein Lab
1860							ER3d	2022-04-21 20:45:32	957	Varun Sane	Greg Jefferis Lab
1861							ER3d_b	2022-12-13	100	Dustin Garner	Sung Soo Kim Lab
1862	ER3d_b	R	137708	45892	2036	720575940616445250	ER3d_b_l;ER3d_b	2022-02-07 05:29:36	100	Dustin Garner	Sung Soo Kim Lab
1863							ER3d	2022-04-21 20:42:14	957	Varun Sane	Greg Jefferis Lab
1864							ER3d_b	2022-12-13	100	Dustin Garner	Sung Soo Kim Lab
1865	ER3d_b	R	137519	45630	1990	720575940630755276	ER3d_b_l;ER3d_b	2022-02-07 05:29:36	100	Dustin Garner	Sung Soo Kim Lab
1866							ER3d	2022-04-21 20:47:27	957	Varun Sane	Greg Jefferis Lab
1867							ER3d_b	2022-12-13	100	Dustin Garner	Sung Soo Kim Lab
1868	ER3d_b	R	139474	45320	2195	720575940625218685	ER3d_b_l;ER3d_b	2022-02-07 05:29:36	100	Dustin Garner	Sung Soo Kim Lab
1869							EBa1; left	2022-02-07 05:30:47	957	Varun Sane	Greg Jefferis Lab
1870							EBa1; left	2022-02-07 05:30:47	1063	Lab Members	Volker Hartenstein Lab
1871							ER3d	2022-04-21 20:46:33	957	Varun Sane	Greg Jefferis Lab
1872							ER3d_b	2022-12-13	100	Dustin Garner	Sung Soo Kim Lab
1873	ER3d_b	R	140090	45677	2179	720575940619658111	ER3d_b_l;ER3d_b	2022-02-07 05:29:36	100	Dustin Garner	Sung Soo Kim Lab
1874							ER3d	2022-04-21 20:44:04	957	Varun Sane	Greg Jefferis Lab
1875							ER3d_b	2022-12-13	100	Dustin Garner	Sung Soo Kim Lab
1876	ER3d_b	R	136690	45140	2048	720575940627299483	ER3d_b_l;ER3d_b	2022-02-07 05:29:36	100	Dustin Garner	Sung Soo Kim Lab
1877							ER3d	2022-04-21 20:47:11	957	Varun Sane	Greg Jefferis Lab
1878							ER3d_b	2022-12-13	100	Dustin Garner	Sung Soo Kim Lab
1879	ER3d_b	R	137385	45732	1978	720575940626827024	ER3d_b_l;ER3d_b	2022-02-07 05:29:36	100	Dustin Garner	Sung Soo Kim Lab
1880							ER3d	2022-04-21 20:44:08	957	Varun Sane	Greg Jefferis Lab
1881							ER3d_b	2022-12-13	100	Dustin Garner	Sung Soo Kim Lab
1882	ER3d_b	R	140286	45932	2211	720575940627299227	ER3d_b_l;ER3d_b	2022-02-07 05:29:36	100	Dustin Garner	Sung Soo Kim Lab
1883							ER3d	2022-04-21 20:47:17	957	Varun Sane	Greg Jefferis Lab
1884							ER3d_b	2022-12-13	100	Dustin Garner	Sung Soo Kim Lab
1885	ER3d_c	L	118148	44312	2477	720575940602783968	ER3d_acd_r;ER3d_acd	2022-02-07 05:29:36	100	Dustin Garner	Sung Soo Kim Lab
1886							EBa1; right	2022-02-07 05:30:12	957	Varun Sane	Greg Jefferis Lab
1887							EBa1; right	2022-02-07 05:30:12	1063	Lab Members	Volker Hartenstein Lab
1888							ER3d	2022-04-21 20:43:03	957	Varun Sane	Greg Jefferis Lab
1889							ER3d_c	2022-12-13	100	Dustin Garner	Sung Soo Kim Lab
1890							ER3d_acd	2022-12-13	100	Dustin Garner	Sung Soo Kim Lab
1891	ER3d_c	L	118159	44960	2499	720575940628317715	ER3d_acd_r;ER3d_acd	2022-02-07 05:29:36	100	Dustin Garner	Sung Soo Kim Lab
1892							EBa1; right	2022-02-07 05:30:12	957	Varun Sane	Greg Jefferis Lab
1893							EBa1; right	2022-02-07 05:30:12	1063	Lab Members	Volker Hartenstein Lab
1894							ER3d	2022-04-21 20:42:39	957	Varun Sane	Greg Jefferis Lab
1895							ER3d_c	2022-12-13	100	Dustin Garner	Sung Soo Kim Lab
1896							ER3d_acd	2022-12-13	100	Dustin Garner	Sung Soo Kim Lab
1897	ER3d_c	L	118899	44531	2464	720575940616891698	ER3d_acd_r;ER3d_acd	2022-02-07 05:29:36	100	Dustin Garner	Sung Soo Kim Lab
1898							EBa1; right	2022-02-07 05:30:12	957	Varun Sane	Greg Jefferis Lab
1899							EBa1; right	2022-02-07 05:30:12	1063	Lab Members	Volker Hartenstein Lab
1900							ER3d	2022-04-21 20:45:31	957	Varun Sane	Greg Jefferis Lab
1901							ER3d_c	2022-12-13	100	Dustin Garner	Sung Soo Kim Lab
1902							ER3d_acd	2022-12-13	100	Dustin Garner	Sung Soo Kim Lab
1903	ER3d_c	L	118108	44845	2510	720575940617425781	ER3d_acd_r;ER3d_acd	2022-02-07 05:29:36	100	Dustin Garner	Sung Soo Kim Lab
1904							EBa1; right	2022-02-07 05:30:12	957	Varun Sane	Greg Jefferis Lab
1905							EBa1; right	2022-02-07 05:30:12	1063	Lab Members	Volker Hartenstein Lab
1906							ER3d	2022-04-21 20:45:38	957	Varun Sane	Greg Jefferis Lab
1907							ER3d_c	2022-12-13	100	Dustin Garner	Sung Soo Kim Lab
1908							ER3d_acd	2022-12-13	100	Dustin Garner	Sung Soo Kim Lab
1909	ER3d_c	R	138672	45465	2125	720575940627161700	ER3d_acd_l;ER3d_acd	2022-02-07 05:29:36	100	Dustin Garner	Sung Soo Kim Lab
1910							ER3d	2022-04-21 20:46:39	957	Varun Sane	Greg Jefferis Lab
1911							ER3d_c	2022-12-13	100	Dustin Garner	Sung Soo Kim Lab
1912							ER3d_acd	2022-12-13	100	Dustin Garner	Sung Soo Kim Lab
1913	ER3d_c	R	138992	46117	2087	720575940606763110	ER3d_acd_l;ER3d_acd	2022-02-07 05:29:36	100	Dustin Garner	Sung Soo Kim Lab
1914							ER3d	2022-04-21 20:44:47	957	Varun Sane	Greg Jefferis Lab
1915							ER3d_c	2022-12-13	100	Dustin Garner	Sung Soo Kim Lab
1916							ER3d_acd	2022-12-13	100	Dustin Garner	Sung Soo Kim Lab
1917	ER3d_c	R	139030	45432	2118	720575940625506027	ER3d_acd_l;ER3d_acd	2022-02-07 05:29:36	100	Dustin Garner	Sung Soo Kim Lab
1918							ER3d	2022-04-21 20:43:46	957	Varun Sane	Greg Jefferis Lab
1919							ER3d_c	2022-12-13	100	Dustin Garner	Sung Soo Kim Lab
1920							ER3d_acd	2022-12-13	100	Dustin Garner	Sung Soo Kim Lab
1921	ER3d_c	R	140288	45651	2163	720575940624783287	ER3d	2022-04-21 20:47:26	957	Varun Sane	Greg Jefferis Lab
1922							ER3d_c	2022-12-13	100	Dustin Garner	Sung Soo Kim Lab
1923							ER3d_acd	2022-12-13	100	Dustin Garner	Sung Soo Kim Lab
1924	ER3d_c	R	140140	46234	2156	720575940616205083	ER3d_acd_l;ER3d_acd	2022-02-07 05:29:36	100	Dustin Garner	Sung Soo Kim Lab
1925							ER3d_c	2022-12-13	100	Dustin Garner	Sung Soo Kim Lab
1926							ER3d_acd	2022-12-13	100	Dustin Garner	Sung Soo Kim Lab
1927	ER3d_d	L	118383	44524	2539	720575940632994399	ER3d_acd_r;ER3d_acd	2022-02-07 05:29:36	100	Dustin Garner	Sung Soo Kim Lab
1928							EBa1; right	2022-02-07 05:30:12	957	Varun Sane	Greg Jefferis Lab
1929							EBa1; right	2022-02-07 05:30:12	1063	Lab Members	Volker Hartenstein Lab
1930							ER3d	2022-04-21 20:45:44	957	Varun Sane	Greg Jefferis Lab
1931							ER3d_d	2022-12-13	100	Dustin Garner	Sung Soo Kim Lab
1932							ER3d_acd	2022-12-13	100	Dustin Garner	Sung Soo Kim Lab
1933	ER3d_d	L	117880	44292	2482	720575940613338521	ER3d_acd_r;ER3d_acd	2022-02-07 05:29:36	100	Dustin Garner	Sung Soo Kim Lab
1934							EBa1; right	2022-02-07 05:30:12	957	Varun Sane	Greg Jefferis Lab
1935							EBa1; right	2022-02-07 05:30:12	1063	Lab Members	Volker Hartenstein Lab
1936							ER3d	2022-04-21 20:42:27	957	Varun Sane	Greg Jefferis Lab
1937							ER3d_d	2022-12-13	100	Dustin Garner	Sung Soo Kim Lab
1938							ER3d_acd	2022-12-13	100	Dustin Garner	Sung Soo Kim Lab
1939	ER3d_d	L	118467	44069	2473	720575940607246549	ER3d_acd_r;ER3d_acd	2022-02-07 05:29:36	100	Dustin Garner	Sung Soo Kim Lab
1940							EBa1; right	2022-02-07 05:30:12	957	Varun Sane	Greg Jefferis Lab
1941							EBa1; right	2022-02-07 05:30:12	1063	Lab Members	Volker Hartenstein Lab
1942							ER3d	2022-04-21 20:42:57	957	Varun Sane	Greg Jefferis Lab
1943							ER3d_d	2022-12-13	100	Dustin Garner	Sung Soo Kim Lab
1944							ER3d_acd	2022-12-13	100	Dustin Garner	Sung Soo Kim Lab
1945	ER3d_d	L	118247	44967	2514	720575940624356234	ER3d_acd_r;ER3d_acd	2022-02-07 05:29:36	100	Dustin Garner	Sung Soo Kim Lab
1946							EBa1; right	2022-02-07 05:30:12	957	Varun Sane	Greg Jefferis Lab
1947							EBa1; right	2022-02-07 05:30:12	1063	Lab Members	Volker Hartenstein Lab
1948							ER3d	2022-04-21 20:45:13	957	Varun Sane	Greg Jefferis Lab
1949							ER3d_d	2022-12-13	100	Dustin Garner	Sung Soo Kim Lab
1950							ER3d_acd	2022-12-13	100	Dustin Garner	Sung Soo Kim Lab
1951	ER3d_d	L	118360	44732	2546	720575940636413176	ER3d_acd_r;ER3d_acd	2022-02-07 05:29:36	100	Dustin Garner	Sung Soo Kim Lab
1952							EBa1; right	2022-02-07 05:30:12	957	Varun Sane	Greg Jefferis Lab
1953							EBa1; right	2022-02-07 05:30:12	1063	Lab Members	Volker Hartenstein Lab
1954							ER3d	2022-04-21 20:45:32	957	Varun Sane	Greg Jefferis Lab
1955							ER3d_d	2022-12-13	100	Dustin Garner	Sung Soo Kim Lab
1956							ER3d_acd	2022-12-13	100	Dustin Garner	Sung Soo Kim Lab
1957	ER3d_d	R	140148	46244	2219	720575940606591836	ER3d_acd_l;ER3d_acd	2022-02-07 05:29:36	100	Dustin Garner	Sung Soo Kim Lab
1958							ER3d	2022-04-21 20:44:14	957	Varun Sane	Greg Jefferis Lab
1959							ER3d_d	2022-12-13	100	Dustin Garner	Sung Soo Kim Lab
1960							ER3d_acd	2022-12-13	100	Dustin Garner	Sung Soo Kim Lab
1961	ER3d_d	R	139888	44941	2214	720575940614073315	ER3d_acd_l;ER3d_acd	2022-02-07 05:29:36	100	Dustin Garner	Sung Soo Kim Lab
1962							ER3d	2022-04-21 20:47:43	957	Varun Sane	Greg Jefferis Lab
1963							ER3d_d	2022-12-13	100	Dustin Garner	Sung Soo Kim Lab
1964							ER3d_acd	2022-12-13	100	Dustin Garner	Sung Soo Kim Lab
1965	ER3d_d	R	138464	45799	2081	720575940619829765	ER3d_acd_l;ER3d_acd	2022-02-07 05:29:36	100	Dustin Garner	Sung Soo Kim Lab
1966							ER3d	2022-04-21 20:44:41	957	Varun Sane	Greg Jefferis Lab
1967							ER3d_d	2022-12-13	100	Dustin Garner	Sung Soo Kim Lab
1968							ER3d_acd	2022-12-13	100	Dustin Garner	Sung Soo Kim Lab
1969	ER3m	L	116615	44843	2500	720575940612916370	ER3m_r;ER3m	2022-02-07 05:29:36	100	Dustin Garner	Sung Soo Kim Lab
1970							EBa1; right	2022-02-07 05:30:12	957	Varun Sane	Greg Jefferis Lab
1971							EBa1; right	2022-02-07 05:30:12	1063	Lab Members	Volker Hartenstein Lab
1972							ER3m	2022-04-21 20:46:12	957	Varun Sane	Greg Jefferis Lab
1973							ER3m	2022-12-13	100	Dustin Garner	Sung Soo Kim Lab
1974	ER3m	L	121647	44639	2211	720575940630022395	ER3m_r;ER3m	2022-02-07 05:29:36	100	Dustin Garner	Sung Soo Kim Lab
1975							EBa1; right	2022-02-07 05:30:12	957	Varun Sane	Greg Jefferis Lab
1976							EBa1; right	2022-02-07 05:30:12	1063	Lab Members	Volker Hartenstein Lab
1977							ER3m	2022-04-21 20:47:00	957	Varun Sane	Greg Jefferis Lab
1978							ER3m	2022-12-13	100	Dustin Garner	Sung Soo Kim Lab
1979	ER3m	L	118820	44810	2458	720575940631084751	ER3m_r;ER3m	2022-02-07 05:29:36	100	Dustin Garner	Sung Soo Kim Lab
1980							EBa1; right	2022-02-07 05:30:12	957	Varun Sane	Greg Jefferis Lab
1981							EBa1; right	2022-02-07 05:30:12	1063	Lab Members	Volker Hartenstein Lab
1982							ER3m	2022-04-21 20:45:43	957	Varun Sane	Greg Jefferis Lab
1983							ER3m	2022-12-13	100	Dustin Garner	Sung Soo Kim Lab
1984	ER3m	L	121883	44863	2188	720575940607245781	ER3m_r;ER3m	2022-02-07 05:29:36	100	Dustin Garner	Sung Soo Kim Lab
1985							EBa1; right	2022-02-07 05:30:12	957	Varun Sane	Greg Jefferis Lab
1986							EBa1; right	2022-02-07 05:30:12	1063	Lab Members	Volker Hartenstein Lab
1987							ER3m	2022-04-21 20:45:14	957	Varun Sane	Greg Jefferis Lab
1988							ER3m	2022-12-13	100	Dustin Garner	Sung Soo Kim Lab
1989	ER3m	L	118920	44648	2440	720575940610675123	EBa1; right	2022-02-07 05:30:12	957	Varun Sane	Greg Jefferis Lab
1990							EBa1; right	2022-02-07 05:30:12	1063	Lab Members	Volker Hartenstein Lab
1991							ER3m	2022-04-21 20:45:44	957	Varun Sane	Greg Jefferis Lab
1992							ER3m	2022-12-13	100	Dustin Garner	Sung Soo Kim Lab
1993	ER3m	L	120612	44388	2360	720575940626887171	ER3m_r;ER3m	2022-02-07 05:29:36	100	Dustin Garner	Sung Soo Kim Lab
1994							EBa1; right	2022-02-07 05:30:12	957	Varun Sane	Greg Jefferis Lab
1995							EBa1; right	2022-02-07 05:30:12	1063	Lab Members	Volker Hartenstein Lab
1996							ER3m	2022-04-21 20:45:57	957	Varun Sane	Greg Jefferis Lab
1997							ER3m	2022-12-13	100	Dustin Garner	Sung Soo Kim Lab
1998	ER3m	L	122209	44855	2118	720575940627128216	ER3m_r;ER3m	2022-02-07 05:29:36	100	Dustin Garner	Sung Soo Kim Lab
[truncated: 8,421 more rows]
