# Supplementary material for: Connectomic reconstruction predicts visual features used for navigation
Source: Nature. 2024 Oct 2;634(8032):181–90. doi: 10.1038/s41586-024-07967-z (PMC11446847; doi:10.1038/s41586-024-07967-z)
Supplement: Supplementary file 11 — Source Data Fig. 5 [file 41586_2024_7967_MOESM11_ESM.xlsx]

## Sheet: Fig5g
ROI1		ROI2		ROI3
before stimulation	during stimulation	before stimulation	during stimulation	before stimulation	during stimulation
0.679	2.31912	0.53913	1.66703	0.387852	0.794255
0.366532	0.658926	0.57992	0.952982	0.209603	0.958878
0.60209	1.78512	0.866469	0.893306	0.295233	0.541007
0.360044	1.89495	0.450653	2.08486	0.44871	0.369193
0.281738	2.00978	0.228482	0.66744	0.243867	0.498583
0.32568	1.71332	0.407854	1.30921	0.296036	0.848495
0.217942	1.23215	0.481623	1.21582	0.382113	0.485844
0.325386	2.09418	0.370391	1.73215	0.222553	1.06334
0.50261	1.41803	0.674983	2.34989	0.264502	0.809789
0.367458	0.614952	0.979347	1.90581	0.328349	0.722856
p-values	0.002		0.002		0.0039

## Sheet: Fig5k
ER4d								ER2
neuron	x-coordinate of the centroid	y-coordinate of the centroid	semi-major axis length	semi-minor axis length	orientation			neuron	x-coordinate of the centroid	y-coordinate of the centroid	semi-major axis length	semi-minor axis length	orientation
1	35.6727	-23.1241	37.4431	9.74815	-67.719			1	55.5649	-8.56542	35.9635	18.1753	75.6181
2	80.7915	-6.8104	40.9175	16.3289	-73.1341			2	38.6769	-36.3994	23.4172	4.91943	-43.0479
3	94.3748	-11.2559	20.3279	4.20413	-87.997			3	86.0359	-27.2327	16.385	9.72265	39.9168
4	53.1465	-19.8909	46.7581	19.5775	-57.9945			4	48.429	-3.09332	27.1727	20.5998	84.5777
5	43.8692	-26.2772	37.7981	13.9541	-51.7383			5	82.9912	-21.6826	22.5282	16.059	59.6115
6	41.3789	-36.3887	26.6402	6.7876	-39.0245			6	83.4184	-17.7148	25.823	16.4829	81.6379
7	61.5349	-17.9273	41.8693	26.3284	-43.6952			7	42.4427	-23.0151	33.632	13.0144	-62.386
8	39.8011	-20.3833	34.1158	12.5845	-71.9039			8	68.4123	-5.23784	38.644	21.4503	-13.1076
9	44.1733	-18.5963	37.9615	17.189	-71.5875			9	62.9615	-22.3932	33.9999	24.8511	-29.1695
10	45.5533	-21.1288	44.2186	19.2649	-61.5359			10	77.3928	-8.06638	28.3061	18.8424	-52.2663
11	76.5392	-12.3047	42.3324	20.9359	-86.7446			11	68.994	-10.571	39.1848	14.7802	-26.8914
12	85.9442	-4.18223	43.3882	11.9031	-68.7618			12	44.6426	-23.2783	33.5612	15.5778	-55.2399
13	89.8926	-9.85897	32.022	8.2197	-82.6582			13	85.9701	-10.5411	24.8698	13.4494	-54.784
14	77.0073	-9.96305	44.2442	20.7933	-80.5509			14	40.5934	-28.3165	25.4024	10.8244	-46.5533
15	47.904	-19.9024	43.9497	21.2169	-62.5986			15	72.4088	-27.5922	28.7399	17.5195	-9.43204
16	54.6208	-24.177	42.8038	20.6322	-56.658			16	67.5366	-6.18933	39.7035	17.9942	-62.8216
17	37.9665	-25.0596	33.0961	9.84137	-64.0185			17	45.3317	-27.8618	30.1835	15.2297	-48.0341
18	88.9273	-8.34156	26.7931	9.14893	-78.3934			18	84.7127	-13.5	32.0628	13.4244	90
19	49.0965	-21.8997	42.0983	21.9668	-56.023			19	93.8894	-14.5062	24.0327	4.35741	88.4626
20	89.5336	-8.36667	30.0408	8.33435	-79.4502			20	83.735	-16.2037	27.1948	16.2294	-87.7218
21	72.8463	-10.9815	40.2109	24.1656	-80.2849			21	46.9196	-19.9076	38.6326	15.1909	-58.5272
22	50.5519	-29.0142	39.4769	16.2535	-32.8112			22	79.6641	-15.6594	39.0343	17.7373	83.5532
23	41.0717	-28.4647	38.4581	11.9585	-52.5644			23	70.4373	14.0879	21.7486	12.7403	-24.2215
24	40.9233	-18.4549	38.1792	14.2855	-76.075			24	41.0317	-24.8074	22.4614	15.0009	-39.8425
25	34.5767	-26.4119	32.1537	7.15262	-65.331			25	82.0896	-0.753191	23.2039	14.0592	-71.0702
26	61.8351	-12.6566	43.8466	24.7666	-77.1592			26	52.0943	-38.0225	27.3977	10.7446	-18.1711
27	60.5569	-21.2913	37.7633	21.2119	-59.0148			27	78.0243	-15.9567	31.6211	10.8031	-74.7413
28	43.2131	-22.4749	40.8924	15.937	-60.929
29	81.1327	-7.96983	43.8255	15.0242	-70.9031

## Sheet: Fig5l
ellipse angle		ellipse ratio
ER4d	ER2	ER4d	ER2
-22.281	14.3819	3.84104	1.97871
-16.8659	-46.9521	2.50584	4.76015
-2.00304	50.0832	4.83523	1.68524
-32.0055	5.42228	2.38836	1.31908
-38.2617	30.3885	2.70874	1.40284
-50.9755	8.36208	3.92483	1.56665
-46.3048	-27.614	1.59027	2.58421
-18.0961	-76.8924	2.71093	1.80156
-18.4125	-60.8305	2.20848	1.36815
-28.4641	-37.7337	2.29529	1.50225
-3.25544	-63.1086	2.022	2.65116
-21.2382	-34.7601	3.64512	2.15442
-7.34178	-35.216	3.89576	1.84914
-9.44909	-43.4467	2.12781	2.34678
-27.4014	-80.568	2.07145	1.64045
-33.342	-27.1784	2.07461	2.20645
-25.9815	-41.9659	3.36295	1.98188
-11.6066	0	2.92855	2.3884
-33.977	1.53736	1.91645	5.51536
-10.5498	-2.27817	3.60445	1.67566
-9.71505	-31.4728	1.66398	2.54314
-57.1888	6.44684	2.42882	2.20069
-37.4356	-65.7785	3.21595	1.70706
-13.925	-50.1575	2.67258	1.49733
-24.669	-18.9298	4.49538	1.65044
-12.8408	-71.8289	1.77039	2.54991
-30.9852	-15.2587	1.78029	2.92705
-29.071	0	2.56588	0
-19.0969	0	2.91699	0

## Sheet: Fig5m
	ER4d	ER2
bin	count	count
-90:-71	0	3
-70:-51	2	4
-50:-31	7	7
-30:-11	15	4
-10:9	5	5
10:29	0	1
30:49	0	1
50-69	0	1
70-89	0	1
total	29	27
